# Supplementary material for: Serendipity and the Slime Mold: A Visual Survey of High-Molecular-Weight Protein Assemblies Reveals the Structure of the Polyketide Synthase Pks16
Source: Mol Cell Proteomics. 2025 Dec 9;25(1):101484. doi: 10.1016/j.mcpro.2025.101484 (PMC12828403; doi:10.1016/j.mcpro.2025.101484)
Supplement: Table S1 [file mmc1.xlsx]

## Sheet: Legend
Table S1 - Mass spectrometry protein identifications
Summary of mass spectrometry protein identifications for the 3 pooled IEX fractions analyzed by cryo-EM (denoted pool47-49, and collected as 3 technical replicate mass spectrometry experiments) and biological replicate analyses of the 3 separate fractions (denoted fxn47, fxn48, fxn49). Protein identification was performed with the Percolator node of Proteome Discoverer 2.3, controlling the FDR <1…

## Sheet: Table S1
Accession	Description	Exp q-value Combined	Sum PEP Score	Coverage in Percent	Number of Peptides	Number of PSMs	Number of Unique Peptides	Number of AAs	MW in kDa	calc pI	Score Sequest HT IEX_fxn47	Score Sequest HT IEX_fxn48	Score Sequest HT IEX_fxn49	Score Sequest HT IEX_pool47-49_1a	Score Sequest HT IEX_pool47-49_1b	Score Sequest HT IEX_pool47-49_1c	Number of PSMs by Search Engine IEX_fxn47	Number of PSMs by Search Engine IEX_fxn48	Number of PSMs by Search Engine IEX_fxn49	Number of PSMs by Search Engine IEX_pool47-49_1a	Number of PSMs by Search Engine IEX_pool47-49_1b	Number of PSMs by Search Engine IEX_pool47-49_1c	Number of Peptides by Search Engine IEX_fxn47	Number of Peptides by Search Engine IEX_fxn48	Number of Peptides by Search Engine IEX_fxn49	Number of Peptides by Search Engine IEX_pool47-49_1a	Number of Peptides by Search Engine IEX_pool47-49_1b	Number of Peptides by Search Engine IEX_pool47-49_1c	Number of Protein Groups
Q869W9	Probable polyketide synthase 16 OS=Dictyostelium discoideum OX=44689 GN=pks16 PE=2 SV=1	0	367.636	30	86	3222	86	2603	290.7	6.11	494.65	426.86	347.94	1403.82	1265.33	1485.6	359	303	257	748	730	825	74	67	71	57	56	55	1
Q869X2	Probable polyketide synthase 17 OS=Dictyostelium discoideum OX=44689 GN=pks17 PE=3 SV=1	0	240.297	21	57	2401	57	2604	291	6.33	361.43	330.65	268.2	1080.25	965.65	1116.19	270	228	190	573	540	600	50	47	47	37	37	35	1
Q54J97	60 kDa heat shock protein, mitochondrial OS=Dictyostelium discoideum OX=44689 GN=hspA PE=2 SV=1	0	117.589	48	28	726	28	556	59.8	6.15	51.75	49.48	58.64	330.57	287.66	344.79	45	30	42	199	183	227	21	18	24	21	22	21	1
Q54L07	Zipper-like domain-containing protein OS=Dictyostelium discoideum OX=44689 GN=zipA PE=4 SV=1	0	220.236	50	53	402	53	1024	116.3	5.15	120.15	88.67	128.49	143.97	140.99	185.81	59	42	69	70	74	88	36	29	42	32	33	33	1
Cont_P00761	Trypsin OS=Sus scrofa OX=9823 PE=1 SV=1	0	5.309	8	2	283	2	231	24.4	7.18	21.41	17.27	48.59	19.96	9.53	17.1	80	48	94	23	19	19	2	2	2	2	1	1	1
P05095	Alpha-actinin A OS=Dictyostelium discoideum OX=44689 GN=abpA PE=1 SV=2	0	70.678	27	22	261	22	861	97.3	5.11	13.27	11.28	26.76	129.24	126.43	123.2	12	13	16	77	66	77	11	10	11	15	15	14	1
Q54ET6	Actin-binding protein F OS=Dictyostelium discoideum OX=44689 GN=abpF PE=1 SV=1	0	127.67	19	44	242	44	2364	269.6	6.64	48.13	26.13	56.18	55.03	40.57	55.48	45	27	50	41	35	44	34	20	36	18	17	17	1
Q55F80	Viral A-type inclusion protein OS=Dictyostelium discoideum OX=44689 GN=DDB_G0268218 PE=4 SV=1	0	141.484	43	36	240	36	848	98.9	4.83	95.11	65.76	106.03	62.59	55.35	66.23	56	37	57	28	28	34	30	26	35	18	17	16	1
P34120	Proteasome subunit alpha type-7 OS=Dictyostelium discoideum OX=44689 GN=psmA7 PE=3 SV=1	0	36.739	40	12	195	12	250	27.6	6.15	28.77	16.21	32.15	75.36	61.46	71.98	23	11	21	45	45	50	11	7	11	9	8	8	1
P34119	Proteasome subunit alpha type-4 OS=Dictyostelium discoideum OX=44689 GN=psmA4 PE=2 SV=1	0	31.33	38	9	149	9	250	28.1	5.94	27.75	19.75	37.07	70.11	47.54	49.98	18	14	22	39	26	30	7	6	8	7	6	6	1
Q869Y7	Dihydrolipoyllysine-residue succinyltransferase component of 2-oxoglutarate dehydrogenase complex, mitochondrial OS=Dictyostelium discoideum OX=44689 GN=odhB PE=1 SV=1	0	84.861	29	20	136	20	439	47.6	9.14	50.81	21.37	35.25	36.41	32.2	40.71	26	15	17	26	26	26	15	12	12	8	8	7	1
Q55EQ3	Uncharacterized abhydrolase domain-containing protein DDB_G0269086 OS=Dictyostelium discoideum OX=44689 GN=DDB_G0269086 PE=1 SV=2	0	219.59	54	35	135	35	937	103.1	4.68	3.44	0	254.12	26.26	23.96	37.64	2	2	96	10	10	15	2	2	35	7	7	8	1
Q54XM7	Proteasome subunit alpha type-6 OS=Dictyostelium discoideum OX=44689 GN=psmA6 PE=3 SV=1	0	45.064	37	11	133	11	250	27.2	7.3	24.05	23.25	34.15	47.93	45.64	52.63	17	14	18	24	28	32	8	8	8	6	7	7	1
Q27563	Proteasome subunit alpha type-3 OS=Dictyostelium discoideum OX=44689 GN=psmA3 PE=2 SV=2	0	35.706	36	9	122	9	248	27.2	7.2	22.3	23.03	24.89	39.54	43.36	33.94	15	12	19	23	29	24	8	7	8	8	7	6	1
Q55G04	Proteasome subunit alpha type-5 OS=Dictyostelium discoideum OX=44689 GN=psmA5 PE=3 SV=1	0	23.352	24	6	120	6	241	26.7	5.14	17.04	18.03	21.98	64.02	65.9	69.22	9	8	11	30	29	33	3	4	5	5	5	4	1
Q54WR9	Type-3 glutamine synthetase OS=Dictyostelium discoideum OX=44689 GN=glnA3 PE=1 SV=1	0	64.261	25	19	119	19	735	82.6	6.18	11.35	5.5	46.37	15.23	14.55	19.86	13	11	52	14	12	17	9	8	18	3	4	3	1
Cont_P13645	Keratin, type I cytoskeletal 10 OS=Homo sapiens OX=9606 GN=KRT10 PE=1 SV=6	0	34.546	21	12	115	9	584	58.8	5.21	3.78	4.61	4.98	42.2	31.28	42.3	4	6	6	32	27	40	4	5	6	11	10	11	1
Cont_P04264	Keratin, type II cytoskeletal 1 OS=Homo sapiens OX=9606 GN=KRT1 PE=1 SV=6	0	42.854	19	14	114	11	644	66	8.12	9.87	7.98	18.5	39.66	42.4	42.38	7	4	15	27	29	32	6	3	9	10	9	11	1
Q27562	Proteasome subunit alpha type-1 OS=Dictyostelium discoideum OX=44689 GN=psmA1 PE=3 SV=1	0	33.233	40	9	114	9	248	28	6.43	11.31	4.7	22.03	41.22	50.44	60.08	7	3	17	26	25	36	6	3	8	5	5	6	1
Q54MY6	Ubiquitin-like domain-containing protein OS=Dictyostelium discoideum OX=44689 GN=DDB_G0285767 PE=4 SV=1	0	58.712	16	20	108	20	1374	159	5.52	23.51	13.18	27.7	30.62	31.21	26.05	18	13	22	17	20	18	15	11	17	11	10	9	1
Q54BC8	Proteasome subunit beta type-5 OS=Dictyostelium discoideum OX=44689 GN=psmB5 PE=1 SV=1	0	33.371	31	9	106	9	272	30.3	6.87	12.45	11.12	24.75	36.41	39.05	37.23	10	8	16	27	23	22	8	5	9	6	5	5	1
Q55CS9	ATP synthase subunit beta, mitochondrial OS=Dictyostelium discoideum OX=44689 GN=atp5f1b PE=1 SV=1	0	36.93	17	10	104	10	651	70.8	5.86	1.67		0	57.17	34.55	42.73	2		1	39	30	32	2		1	9	9	9	1
Q54QR2	Proteasome subunit beta type-7 OS=Dictyostelium discoideum OX=44689 GN=psmB7 PE=3 SV=1	0	36.933	23	8	103	8	266	28.6	8.12	11.05	18.47	25.66	43.85	35.39	45.38	9	9	15	24	20	26	5	5	7	7	7	7	1
Q55DY7	Proteasome subunit beta type-2 OS=Dictyostelium discoideum OX=44689 GN=psmB2 PE=3 SV=1	0	20.436	46	9	101	9	198	22.1	6.87	9.54	7.53	13.33	39.59	26.56	43.21	11	5	12	22	21	30	5	4	6	6	6	6	1
Q86A21	Proteasome subunit beta type-1 OS=Dictyostelium discoideum OX=44689 GN=psmB1 PE=3 SV=1	0	20.629	25	6	79	6	236	26.4	6.23	13.34	8.81	9.9	33.18	31.38	26.58	9	7	9	19	19	16	5	4	5	5	5	6	1
Q54QQ0	Inosine-5'-monophosphate dehydrogenase OS=Dictyostelium discoideum OX=44689 GN=impdh PE=1 SV=1	0	25.943	13	8	74	8	515	56.3	7.88	6.45	2.27	6.22	26.73	19.76	20.09	7	3	6	19	21	18	6	2	3	6	7	6	1
Q55GJ6	Proteasome subunit beta type-6 OS=Dictyostelium discoideum OX=44689 GN=psmB6 PE=1 SV=1	0	21.536	26	7	70	7	214	23.4	5.62	6.73	4.35	10.7	23.49	19.82	19.22	8	5	9	17	18	13	4	3	5	4	5	4	1
Q555G2	Uncharacterized protein OS=Dictyostelium discoideum OX=44689 GN=DDB_G0274893 PE=4 SV=1	0	43.986	19	17	66	17	915	107.7	5.08	7.94	2.53	23.31	23.39	14.22	24.25	6	5	18	14	10	13	6	5	14	10	8	7	1
Cont_P02535	Keratin, type I cytoskeletal 10 OS=Mus musculus OX=10090 GN=Krt10 PE=1 SV=3	0	17.661	11	6	65	4	570	57.7	5.11	2.13	2.34	3.28	29.02	20.09	31.24	1	2	4	19	15	24	1	2	4	5	5	5	1
Cont_P02535-3	Isoform 3 of Keratin, type I cytoskeletal 10 OS=Mus musculus OX=10090 GN=Krt10	0	17.661	13	6	65	4	462	49.5	5.02	2.13	2.34	3.28	29.02	20.09	31.24	1	2	4	19	15	24	1	2	4	5	5	5	1
Cont_P02535-2	Isoform 2 of Keratin, type I cytoskeletal 10 OS=Mus musculus OX=10090 GN=Krt10	0	17.661	11	6	65	4	561	57	5.07	2.13	2.34	3.28	29.02	20.09	31.24	1	2	4	19	15	24	1	2	4	5	5	5	1
Q556Q0	Proteasome subunit beta type-4 OS=Dictyostelium discoideum OX=44689 GN=psmB4-1 PE=3 SV=1	0	21.043	15	4	65	4	259	29	6.54	6.64	9.99	10.46	23.76	19.5	20.53	4	6	5	17	14	19	3	3	3	4	4	3	1
Cont_P35908	Keratin, type II cytoskeletal 2 epidermal OS=Homo sapiens OX=9606 GN=KRT2 PE=1 SV=2	0	20.884	13	8	62	4	639	65.4	8	5.28	6.25	6.95	27.55	27.48	29.7	3	4	6	17	16	16	2	3	5	5	4	6	1
B0G0Z7	Beta-lactamase family protein OS=Dictyostelium discoideum OX=44689 GN=DDB_G0294597 PE=4 SV=1	0	16.674	15	6	58	6	440	48.9	8.68	5.03	4.94	0	27.07	30.17	22	5	5	3	15	15	15	4	4	3	5	5	5	1
P36415	Heat shock cognate 70 kDa protein 1 OS=Dictyostelium discoideum OX=44689 GN=hspB PE=1 SV=2	0	59.398	26	15	55	10	640	70.4	5.48	21.15	12.34	34.47			1.74	20	14	19			2	13	10	12			1	1
Q75JS7	Uncharacterized protein OS=Dictyostelium discoideum OX=44689 GN=DDB_G0272200 PE=4 SV=1	0	29.764	12	10	52	10	877	96	6.49	4.2	4.12	2.53	19.16	23.46	22.57	6	4	5	12	11	14	6	4	4	7	5	6	1
Q55BH2	C2 calcium/lipid-binding region-containing protein OS=Dictyostelium discoideum OX=44689 GN=DDB_G0271334 PE=4 SV=1	0	22.137	6	10	51	10	1505	171.5	5.11	0		0	16.98	18.62	28.43	1		2	16	16	16	1		2	8	9	8	1
Q54VI3	Glutamate dehydrogenase 2 OS=Dictyostelium discoideum OX=44689 GN=glud2 PE=1 SV=2	0	36.336	12	11	49	11	1042	117.1	7.14	10.02	5.79	6.36	6.24	8.32	8.62	11	9	6	7	6	10	8	7	4	4	4	5	1
Q54J68	10 kDa heat shock protein, mitochondrial OS=Dictyostelium discoideum OX=44689 GN=hspe1 PE=3 SV=1	0	22.067	66	8	46	8	102	11	8.43	13.66	7.68	12.25	7.06	5.27	7.75	11	8	12	5	5	5	7	6	8	3	2	2	1
Q54DM7	Proteasome subunit alpha type-2 OS=Dictyostelium discoideum OX=44689 GN=psmA2 PE=3 SV=1	0	19.542	16	6	45	6	232	25.6	7.46	22.47	3.5	21.96	11.48	10.43	10.72	12	3	13	6	6	5	5	2	6	2	2	2	1
Cont_P35527	Keratin, type I cytoskeletal 9 OS=Homo sapiens OX=9606 GN=KRT9 PE=1 SV=3	0	30.178	17	10	45	9	623	62	5.24	2.13	2.31	20.9	1.97	6.98	5.33	10	1	17	5	6	6	7	1	9	2	3	2	1
Q54UJ0	26S proteasome non-ATPase regulatory subunit 12 OS=Dictyostelium discoideum OX=44689 GN=psmD12 PE=2 SV=1	0	46.403	24	12	44	12	447	51.6	6.61	20.76	14.46	22.41	0	0		12	10	20	1	1		8	8	12	1	1		1
Q54Y97	Uncharacterized protein OS=Dictyostelium discoideum OX=44689 GN=DDB_G0278351 PE=4 SV=1	0	53.298	13	14	44	14	996	113.7	5.17	16.9	8.81	23.82	0	2.65	2.42	11	11	16	2	1	3	8	8	11	2	1	3	1
Q54EN4	Protein disulfide-isomerase 2 OS=Dictyostelium discoideum OX=44689 GN=pdi2 PE=3 SV=1	0	29.255	22	11	42	11	513	57.7	5.36	4.06	3.63	3.53	11.62	6.68	12.45	7	3	8	9	7	8	7	3	7	5	6	6	1
Q55CD5	AMP-dependent synthetase/ligase domain-containing protein OS=Dictyostelium discoideum OX=44689 GN=DDB_G0270106 PE=4 SV=1	0	25.07	8	8	41	8	974	107.1	5.01	9.08	4.04	4.26	10.34	9.55	10.1	6	5	6	8	9	7	5	4	4	5	5	5	1
Q1ZXD3	26S proteasome non-ATPase regulatory subunit 3 OS=Dictyostelium discoideum OX=44689 GN=psmD3 PE=1 SV=1	0	32.057	21	9	37	9	504	57.4	7.06	16.27	10.31	8.06	2.12		0	12	11	12	1		1	9	8	8	1		1	1
P34118	Major vault protein alpha OS=Dictyostelium discoideum OX=44689 GN=mvpA PE=1 SV=1	0	44.969	22	18	37	17	843	94.1	6.46	0	1.86	31.18		0	1.8	1	5	29		1	1	1	5	18		1	1	1
Q555L5	Peroxiredoxin-4 OS=Dictyostelium discoideum OX=44689 GN=prdx4 PE=1 SV=2	0	14.203	15	4	35	4	259	29	8.56	10.52	8.49	6.29	8.59	9.83	12.66	7	4	4	8	5	7	4	2	3	3	2	2	1
Q557E0	Heat shock cognate 70 kDa protein 2 OS=Dictyostelium discoideum OX=44689 GN=hspE-1 PE=1 SV=1	0	33.82	18	10	34	5	632	69.7	5.64	12.78	6.63	14.06	2.3		1.74	12	8	11	1		2	9	6	7	1		1	1
P42522	Myosin IC heavy chain OS=Dictyostelium discoideum OX=44689 GN=myoC PE=1 SV=2	0	33.42	11	13	34	12	1182	132.9	9.29	13.33	2.66	0				16	14	4				13	12	4				1
Q54JT0	Chaperonin Cpn10 family protein OS=Dictyostelium discoideum OX=44689 GN=DDB_G0287811 PE=3 SV=1	0	9.219	31	3	34	3	102	11.1	8.76	6.98	7.7	12.1	2.28	3.85	3.72	7	5	8	6	4	4	2	2	3	1	1	1	1
P0CT31	Elongation factor 1-alpha OS=Dictyostelium discoideum OX=44689 GN=eef1a1 PE=1 SV=1	0	21.912	14	8	33	8	453	49.6	8.98	10.47	8.41	9.25	0		3.9	12	7	10	1		3	7	3	7	1		2	1
Q54J08	Acetyl-CoA carboxylase OS=Dictyostelium discoideum OX=44689 GN=accA PE=3 SV=1	0	44.3	9	18	32	18	2282	256.6	6.15	6.15	8.81	17.1				4	8	20				4	8	17				1
P54659	Major vault protein beta OS=Dictyostelium discoideum OX=44689 GN=mvpB PE=1 SV=1	0	29.522	14	11	32	10	846	95	5.85	0	2.17	18.94	0	2.21	5.97	1	3	20	2	2	4	1	3	11	1	2	2	1
Q55C75	26S proteasome non-ATPase regulatory subunit 6 OS=Dictyostelium discoideum OX=44689 GN=psmD6 PE=1 SV=1	0	23.654	15	6	29	6	382	44.2	6	11.99	4.77	6.81	4.2	3.42	1.64	11	5	7	2	2	2	6	5	5	2	2	2	1
Q54Q30	RNA-binding region RNP-1 domain-containing protein OS=Dictyostelium discoideum OX=44689 GN=DDB_G0284167 PE=4 SV=1	0	19.382	28	6	29	6	293	31.8	9.77	7.84	5.44	12.05	4.62	6.8	4.98	7	4	9	2	3	4	5	4	5	1	1	3	1
P07830	Major actin OS=Dictyostelium discoideum OX=44689 GN=act1 PE=1 SV=2	0	26.618	30	8	29	8	376	41.7	5.39	6.13	2.36	4.72	8	0	2.01	5	4	8	5	3	4	5	4	6	4	3	3	1
Q964D8	Beta-ureidopropionase OS=Dictyostelium discoideum OX=44689 GN=pyd3 PE=1 SV=1	0	9.21	10	4	29	4	391	44.1	6.8	0	0	1.96	13.46	12.03	12.46	2	1	4	6	7	9	2	1	3	2	2	2	1
P54647	V-type proton ATPase catalytic subunit A OS=Dictyostelium discoideum OX=44689 GN=vatA PE=1 SV=2	0	32.359	15	8	28	8	618	68.2	5.53	6.88	10.85	16.28				9	7	12				5	5	6				1
Q54K81	Talin-B OS=Dictyostelium discoideum OX=44689 GN=talB PE=2 SV=1	0	34.588	7	14	28	14	2614	277.6	6.35	9.47	5.66	5.29				12	3	13				11	3	10				1
O00780	V-type proton ATPase subunit E OS=Dictyostelium discoideum OX=44689 GN=vatE PE=1 SV=1	0	24.847	32	11	27	11	233	26.6	8.98	7.32	2.22	13.13		0		7	5	14		1		5	4	10		1		1
Q55E77	EGF-like domain-containing protein OS=Dictyostelium discoideum OX=44689 GN=DDB_G0270488 PE=4 SV=1	0	15.777	2	8	26	8	3534	390.6	4.91	2.49	8.04	5.91	4.24	3.6	3.76	2	6	5	3	5	5	2	5	5	3	5	5	1
Cont_O77727	Keratin, type I cytoskeletal 15 OS=Ovis aries OX=9940 GN=KRT15 PE=2 SV=1	0	5.864	6	3	26	2	453	48.7	4.79	1.65	2.27	1.7	3.99	3.58	3.4	1	2	3	6	6	8	1	1	3	2	2	2	1
Q54GX7	Actin-10 OS=Dictyostelium discoideum OX=44689 GN=act10 PE=1 SV=1	0	22.512	25	7	24	7	376	41.7	5.39	6.13	2.36	4.72	5.72	0	2.01	5	4	8	3	2	2	5	4	6	3	2	2	1
Q86IJ1	26S proteasome non-ATPase regulatory subunit 14 OS=Dictyostelium discoideum OX=44689 GN=psmD14 PE=3 SV=1	0	22.766	23	7	23	7	306	34.4	6.54	5.33	10.58	14.35	0			7	5	10	1			5	4	7	1			1
Q75JH9	Actin binding protein OS=Dictyostelium discoideum OX=44689 GN=enlA PE=4 SV=1	0	8.731	2	4	23	4	1503	174.2	5.24	1.7	4.69	6.33	9.89	6.91	13.24	1	4	3	5	3	7	1	4	3	2	2	2	1
Q54QP6	Oxysterol-binding protein 8 OS=Dictyostelium discoideum OX=44689 GN=osbH PE=1 SV=1	0	6.645	7	3	22	3	402	45.9	5.74			0	8.26	3.62	5.43			1	7	6	8			1	2	2	1	1
Q8T869	Luminal-binding protein 2 OS=Dictyostelium discoideum OX=44689 GN=bip2 PE=1 SV=1	0	19.624	12	8	22	8	658	72.5	5.25	7.77	10.05	6.55			3.61	8	6	6			2	7	5	5			1	1
Q553U6	Putative actin-22 OS=Dictyostelium discoideum OX=44689 GN=act22 PE=3 SV=1	0	17.526	21	6	22	6	376	41.7	5.39	6.13	2.36	2.39	6.28	0	2.01	4	3	4	4	3	4	4	3	4	3	3	3	1
Q54XD8	Eukaryotic translation initiation factor 2 subunit 3 OS=Dictyostelium discoideum OX=44689 GN=eif2s3 PE=2 SV=1	0	23.511	22	8	21	8	460	50.1	8.94	9.95	6.26	11.02	1.7		0	8	6	5	1		1	7	5	4	1		1	1
B0G198	LIM-type zinc finger-containing protein OS=Dictyostelium discoideum OX=44689 GN=DDB_G0295683 PE=4 SV=1	0	29.346	8	13	21	13	1589	187.4	6.76	4.19	4.05	9.56	0			5	5	10	1			5	5	9	1			1
O96759	Alkyldihydroxyacetonephosphate synthase OS=Dictyostelium discoideum OX=44689 GN=eapA PE=1 SV=1	0	11.959	9	5	21	5	611	69.4	8.16	1.86	0	0	8.12	8.43	9.59	1	1	1	7	6	5	1	1	1	5	4	3	1
Q553E0	26S proteasome non-ATPase regulatory subunit 4 OS=Dictyostelium discoideum OX=44689 GN=psmD4 PE=2 SV=1	0	16.355	17	6	21	6	349	38.4	4.78	5.81	3.71	10.29				5	5	11				3	3	6				1
Q556B3	TMF1-like protein OS=Dictyostelium discoideum OX=44689 GN=DDB_G0274785 PE=4 SV=1	0	35.571	13	13	21	13	1084	124.8	5.07	2.66	0	9.55			0	3	1	16			1	3	1	12			1	1
P15112	Elongation factor 2 OS=Dictyostelium discoideum OX=44689 GN=efbA PE=1 SV=2	0	19.407	9	7	20	7	839	92.6	6.67	10.16	1.99	4.16				8	4	8				7	4	6				1
Q76NU1	V-type proton ATPase subunit B OS=Dictyostelium discoideum OX=44689 GN=vatB PE=1 SV=1	0	21.853	12	6	19	6	493	54.8	5.78	10.15	5.27	7.72				8	4	7				5	4	4				1
P13466	Gelation factor OS=Dictyostelium discoideum OX=44689 GN=abpC PE=1 SV=1	0	20.177	11	7	19	7	857	92.2	4.83	4.23	4.47	8.06	0	1.63	0	5	4	7	1	1	1	5	4	7	1	1	1	1
Q54WI8	26S proteasome non-ATPase regulatory subunit 7 OS=Dictyostelium discoideum OX=44689 GN=psmD7 PE=3 SV=1	0	17.201	21	6	19	6	325	36.3	6.39	6.58	0	10.05		1.65	0	5	2	8		1	3	4	2	5		1	2	1
Q54UB5	26S proteasome non-ATPase regulatory subunit 11 OS=Dictyostelium discoideum OX=44689 GN=psmD11 PE=2 SV=1	0	13.359	12	5	18	5	413	47.6	6.48	9.48	8.5	6.27				8	5	5				5	4	5				1
Q54JE4	2-oxoglutarate dehydrogenase, mitochondrial OS=Dictyostelium discoideum OX=44689 GN=ogdh PE=3 SV=1	0	10.127	4	4	17	4	1013	114	7.42	4.65	5.72	1.94	2.17	0	1.82	5	4	1	3	2	2	4	3	1	3	2	2	1
Q86H45	Elongator complex protein 2 OS=Dictyostelium discoideum OX=44689 GN=elp2 PE=3 SV=1	0	11.679	5	5	16	5	901	100.7	5.99	1.8	1.66	3.82	0	0	0	5	2	3	2	1	3	4	2	3	1	1	2	1
Q54J37	Striatin homolog OS=Dictyostelium discoideum OX=44689 GN=strn PE=3 SV=1	0	15.723	6	5	16	5	827	91.7	5.48	8.33	6.4	10.45	2.62	2.52		4	3	7	1	1		4	2	5	1	1		1
Q75JP5	Calponin homology domain-containing protein DDB_G0272472 OS=Dictyostelium discoideum OX=44689 GN=DDB_G0272472 PE=4 SV=1	0	11.264	4	5	15	5	1508	173.9	7.15	0	0	2.11	3.54	4.43	4.1	3	2	3	3	2	2	3	2	3	3	2	2	1
Q555L8	SH3 and F-BAR domain-containing protein DDB_G0274695 OS=Dictyostelium discoideum OX=44689 GN=DDB_G0274695 PE=4 SV=1	0	17.932	20	7	15	7	389	44.2	6.96	9.84	1.77	3.91	0		0	7	2	3	2		1	7	2	2	2		1	1
P07829	Actin-3 OS=Dictyostelium discoideum OX=44689 GN=act3 PE=3 SV=3	0	10.521	13	4	15	4	376	41.8	5.31	4.26	2.36	2.39	4.1	0	2.01	3	3	5	2	1	1	3	3	4	2	1	1	1
Q54CA8	DOCK family protein OS=Dictyostelium discoideum OX=44689 GN=zizB PE=3 SV=1	0	12.041	3	6	15	6	2147	241.6	7.77	0			3.84	7.94	6.87	1			2	7	5	1			2	5	4	1
Q9GRX6	Apoptosis-inducing factor 1, mitochondrial OS=Dictyostelium discoideum OX=44689 GN=aif PE=2 SV=1	0	14.725	12	6	14	6	532	59.6	6.49		0	5.07	0	2.54	3.38		2	8	2	1	1		2	6	2	1	1	1
Q55ED6	ATP-dependent protease subunit HslV OS=Dictyostelium discoideum OX=44689 GN=DDB_G0269282 PE=3 SV=1	0	5.606	6	2	14	2	324	34.8	5.72	3.8	1.66	1.91	0	1.69	0	2	2	3	1	2	4	2	2	2	1	1	1	1
Q554S6	Actin-17 OS=Dictyostelium discoideum OX=44689 GN=act17 PE=3 SV=1	0	7.098	9	3	14	3	374	41.5	5.48	2.6	2.36	2.39	5.72	0	2.01	3	2	3	3	1	2	3	2	2	3	1	2	1
O76329	Interaptin OS=Dictyostelium discoideum OX=44689 GN=abpD PE=1 SV=1	0	18.267	5	7	14	7	1738	204.3	4.81	0		1.6	6.14	5.94	5.95	1		4	3	3	3	1		4	3	3	3	1
Q55E22	Elongation factor 1 beta central acidic region eukaryote domain-containing protein OS=Dictyostelium discoideum OX=44689 GN=DDB_G0270864 PE=4 SV=2	0	19.768	10	7	14	7	963	110.3	5.36	6.04	5.57	10.56	2.56	2.98	2.89	4	2	5	1	1	1	4	2	5	1	1	1	1
Q9U3X4	Succinate dehydrogenase [ubiquinone] flavoprotein subunit, mitochondrial OS=Dictyostelium discoideum OX=44689 GN=sdhA PE=3 SV=1	0	7.346	7	4	14	4	626	68.5	6.92				9.57	2.38	5.84				6	3	5				3	2	3	1
Q8T2J9	Methylcrotonoyl-CoA carboxylase beta chain, mitochondrial OS=Dictyostelium discoideum OX=44689 GN=mccb PE=3 SV=2	0	4.854	4	2	13	2	588	64	8.5	1.78	0	0	4.41	0	1.73	4	1	1	3	2	2	1	1	1	1	1	1	1
Q54N50	Dynactin subunit 2 OS=Dictyostelium discoideum OX=44689 GN=dynB PE=3 SV=1	0	8.298	11	5	12	5	430	48.8	5.21	1.63	0	3.73	0	0	2.36	2	1	4	1	2	2	2	1	4	1	2	2	1
Q54AL4	Trichohyalin OS=Dictyostelium discoideum OX=44689 GN=DDB_G0294364 PE=4 SV=1	0	14.978	26	7	11	7	246	31.2	5.62	0	1.62	5.87				2	3	6				2	3	5				1
Q551V0	Aldehyde dehydrogenase OS=Dictyostelium discoideum OX=44689 GN=DDB_G0276305 PE=3 SV=1	0	13.215	8	5	11	5	625	69	7.18	5.95		0	0	1.65	0	3		2	3	1	2	2		2	2	1	2	1
Q54AL5	Trichohyalin OS=Dictyostelium discoideum OX=44689 GN=DDB_G0294362 PE=4 SV=1	0	14.978	27	7	11	7	236	29.8	5.72	0	1.62	5.87				2	3	6				2	3	5				1
Q8I0F4	Lissencephaly-1 homolog OS=Dictyostelium discoideum OX=44689 GN=lis1 PE=1 SV=1	0	10.175	11	4	11	4	419	46.5	7.46	3.51	0	5.89				4	3	4				4	2	3				1
P02889	Probable 26S proteasome non-ATPase regulatory subunit 8 OS=Dictyostelium discoideum OX=44689 GN=psmD8-1 PE=2 SV=2	0	8.476	14	4	11	4	263	30.3	6.16	3.66	0	5.45		0	0	4	2	3		1	1	3	2	3		1	1	1
P0CG76	Polyubiquitin-A OS=Dictyostelium discoideum OX=44689 GN=ubqA PE=1 SV=1	0	5.926	24	2	10	2	381	42.8	7.58	2.12	1.98	1.76	1.66	0	1.62	2	2	3	1	1	1	2	2	2	1	1	1	1
Q54MT0	Eukaryotic translation initiation factor 3 subunit I OS=Dictyostelium discoideum OX=44689 GN=eif3I PE=3 SV=1	0	9	13	4	10	4	331	37	7.03	0	0	0	0		0	4	1	3	1		1	3	1	3	1		1	1
P0CG88	Polyubiquitin-J OS=Dictyostelium discoideum OX=44689 GN=ubqJ PE=1 SV=1	0	5.926	24	2	10	2	305	34.2	7.53	2.12	1.98	1.76	1.66	0	1.62	2	2	3	1	1	1	2	2	2	1	1	1	1
P0CG78	Polyubiquitin-F OS=Dictyostelium discoideum OX=44689 GN=ubqF PE=1 SV=1	0	5.926	24	2	10	2	533	59.7	7.62	2.12	1.98	1.76	1.66	0	1.62	2	2	3	1	1	1	2	2	2	1	1	1	1
P0CG79	Polyubiquitin-G OS=Dictyostelium discoideum OX=44689 GN=ubqG PE=1 SV=1	0	5.926	24	2	10	2	381	42.7	7.58	2.12	1.98	1.76	1.66	0	1.62	2	2	3	1	1	1	2	2	2	1	1	1	1
Q55D66	Proteasome subunit beta type-3 OS=Dictyostelium discoideum OX=44689 GN=psmB3 PE=3 SV=1	0	4.67	13	2	10	2	205	22.8	5.39				7.14	9.27	5.08				3	4	3				1	1	2	1
P07828	Actin-18 OS=Dictyostelium discoideum OX=44689 GN=act18 PE=3 SV=3	0	5.393	6	2	10	2	380	42.5	5.73	2.6	2.36	2.39	4.1		2.01	2	2	3	2		1	2	2	2	2		1	1
P14797	Ubiquitin-ribosomal protein eS31 fusion protein OS=Dictyostelium discoideum OX=44689 GN=ubqC PE=1 SV=2	0	5.926	12	2	10	2	154	17.4	9.98	2.12	1.98	1.76	1.66	0	1.62	2	2	3	1	1	1	2	2	2	1	1	1	1
Q55EU6	Putative actin-23 OS=Dictyostelium discoideum OX=44689 GN=act23 PE=1 SV=1	0	7.694	11	3	10	3	358	39.9	5.83	1.66	0	0	1.72	0		2	2	4	1	1		2	2	3	1	1		1
P14794	Ubiquitin-ribosomal protein eL40 fusion protein OS=Dictyostelium discoideum OX=44689 GN=ubqB PE=1 SV=2	0	5.926	14	2	10	2	128	14.7	9.89	2.12	1.98	1.76	1.66	0	1.62	2	2	3	1	1	1	2	2	2	1	1	1	1
Q54UQ7	Actin-like protein 6A OS=Dictyostelium discoideum OX=44689 GN=arpD PE=3 SV=1	0	11.443	10	5	10	5	440	49.1	5.19	3.47	3.77	2				6	2	2				5	2	2				1
Q54NQ0	26S proteasome non-ATPase regulatory subunit 13 OS=Dictyostelium discoideum OX=44689 GN=psmD13 PE=2 SV=1	0	13.567	5	4	10	4	385	44.1	6.65	2.16	3.84	2.61				4	4	2				2	3	2				1
P0CG81	Polyubiquitin-H OS=Dictyostelium discoideum OX=44689 GN=ubqH PE=1 SV=1	0	5.926	24	2	10	2	381	42.8	7.52	2.12	1.98	1.76	1.66	0	1.62	2	2	3	1	1	1	2	2	2	1	1	1	1
P0CG77	Polyubiquitin-D OS=Dictyostelium discoideum OX=44689 GN=ubqD PE=1 SV=1	0	5.926	24	2	10	2	229	25.7	7.49	2.12	1.98	1.76	1.66	0	1.62	2	2	3	1	1	1	2	2	2	1	1	1	1
Q54G77	Peptidase S53 domain-containing protein OS=Dictyostelium discoideum OX=44689 GN=DDB_G0290333 PE=4 SV=1	0	5.616	4	2	9	2	598	64.6	6.04	2.08	0	6.8	0	0	0	1	1	3	1	2	1	1	1	2	1	1	1	1
Q86A77	V-type proton ATPase subunit D OS=Dictyostelium discoideum OX=44689 GN=atp6v1d PE=1 SV=1	0	9.832	16	4	9	4	257	28.6	9.26	4.65	2.42	3.02				3	3	3				3	3	2				1
Q55CP0	Uncharacterized protein OS=Dictyostelium discoideum OX=44689 GN=DDB_G0269974 PE=4 SV=2	0	12.56	14	5	9	5	353	40.8	5.1	4.56	2.18	5.96				4	2	3				4	2	3				1
Q54D04	Probable malate dehydrogenase 2, mitochondrial OS=Dictyostelium discoideum OX=44689 GN=mdhB PE=1 SV=1	0	4.72	6	2	9	2	348	37.6	8.66	1.65	1.71	1.81	0	0		2	2	1	3	1		1	2	1	2	1		1
Q54HG2	Cortexillin-1 OS=Dictyostelium discoideum OX=44689 GN=ctxA PE=1 SV=1	0	8.775	9	4	9	4	444	50.5	6.3	0	0	0				4	1	4				3	1	3				1
Q54TU2	Actin binding protein OS=Dictyostelium discoideum OX=44689 GN=DDB_G0281499 PE=4 SV=1	0	15.073	5	7	9	7	1784	197.4	6.34	1.7	0	0	2.04			2	1	4	2			2	1	4	2			1
Q86HV4	Oxysterol-binding protein 6 OS=Dictyostelium discoideum OX=44689 GN=osbF PE=3 SV=1	0	12.243	9	4	9	4	439	49.6	6.89	5.29	3.63	3.23	1.9		2.25	3	2	2	1		1	3	1	2	1		1	1
Q550R2	Cortexillin-2 OS=Dictyostelium discoideum OX=44689 GN=ctxB PE=1 SV=1	0	10.748	11	4	8	4	441	50.4	5.68	1.86	1.88	3.83		0		2	1	4		1		2	1	4		1		1
Q54DG1	Aldehyde dehydrogenase family 3 comG OS=Dictyostelium discoideum OX=44689 GN=comG PE=3 SV=1	0	6.5	7	3	8	3	470	52.5	7.11				3.43	1.82	5.73				2	3	3				2	3	3	1
P46800	Small ribosomal subunit protein RACK1 OS=Dictyostelium discoideum OX=44689 GN=gpbB PE=1 SV=2	0	4.138	7	2	8	2	329	36.2	7.77	1.99	0	2.02				3	2	3				2	2	2				1
Q9GRF8	Elongation factor 1-beta OS=Dictyostelium discoideum OX=44689 GN=efa1B PE=1 SV=1	0	6.279	13	2	8	2	216	24.1	4.68	1.81	1.69	1.93			2.22	2	3	2			1	2	2	1			1	1
Q54HF1	Putative actin-24 OS=Dictyostelium discoideum OX=44689 GN=act24 PE=3 SV=1	0	6.325	6	2	8	2	377	42.1	5.59	1.87	0	0	1.72			2	2	3	1			2	2	2	1			1
Q86L14	Bifunctional purine biosynthesis protein purH OS=Dictyostelium discoideum OX=44689 GN=purH PE=1 SV=1	0	7.228	6	3	8	3	542	59.1	7.3	0		0	2.34	1.78	2.07	1		1	2	2	2	1		1	2	2	2	1
P24639	Annexin A7 OS=Dictyostelium discoideum OX=44689 GN=nxnA PE=1 SV=1	0	5.567	7	3	8	3	462	51.1	7.83	0			0	1.62	1.63	1			1	2	4	1			1	2	2	1
Q54IK9	Protein hook homolog OS=Dictyostelium discoideum OX=44689 GN=hook PE=3 SV=1	0	13.291	8	6	8	6	734	84.2	4.84	0		2.49	2.04		2.33	1		5	1		1	1		5	1		1	1
Q8MUF9	Putative calpain-like cysteine protease A OS=Dictyostelium discoideum OX=44689 GN=cplA PE=1 SV=1	0	13.62	6	5	7	5	649	72.6	5.33	5.63	4.3					6	1					5	1					1
Q55BI2	Isocitrate dehydrogenase [NAD] regulatory subunit A, mitochondrial OS=Dictyostelium discoideum OX=44689 GN=idhA PE=3 SV=1	0	9.602	12	4	7	4	354	38.3	8.68	0	0	0	1.96	0		1	2	2	1	1		1	2	2	1	1		1
Q54LZ3	J domain-containing protein OS=Dictyostelium discoideum OX=44689 GN=dnajc13 PE=4 SV=1	0	5.84	1	2	7	2	2592	291.6	7.74	4.74	2.01		3.21	2.56	2.33	2	2		1	1	1	2	2		1	1	1	1
Q54BM7	Polyphosphate kinase OS=Dictyostelium discoideum OX=44689 GN=ppkA PE=1 SV=1	0	6.088	2	3	7	3	1053	118.1	6.62	1.88	0		1.82	2.15	2.54	2	1		2	1	1	2	1		2	1	1	1
Q54I10	Probable methylmalonate-semialdehyde/malonate-semialdehyde dehydrogenase [acylating], mitochondrial OS=Dictyostelium discoideum OX=44689 GN=mmsdh PE=3 SV=1	0	5.719	4	2	7	2	528	56.7	8.57	1.66	1.74		3.94	0	3.55	1	1		2	1	2	1	1		1	1	1	1
Q54F16	Cysteine protease OS=Dictyostelium discoideum OX=44689 GN=DDB_G0291191 PE=3 SV=1	0	4.458	6	2	6	2	352	38.6	4.96			1.62	0	1.8	1.65			3	1	1	1			1	1	1	1	1
Q8MXM8	GCK domain-containing protein OS=Dictyostelium discoideum OX=44689 GN=DDB_G0275545 PE=4 SV=2	0	5.977	28	3	6	3	97	11.1	7.59		0	0	0	0			2	2	1	1			2	2	1	1		1
Q54WB8	Putative uncharacterized protein DDB_G0279765 OS=Dictyostelium discoideum OX=44689 GN=DDB_G0279765 PE=4 SV=1	0	4.337	2	2	6	2	815	91.5	6.49	0	0	0	1.92		3.69	1	1	1	1		2	1	1	1	1		2	1
Q54Y41	Small ribosomal subunit protein uS10 OS=Dictyostelium discoideum OX=44689 GN=rps20 PE=3 SV=1	0	7.475	24	3	6	3	124	13.9	9.82	2.19	0	1.77				3	1	2				3	1	2				1
Q556N5	Proteasomal ubiquitin receptor ADRM1 homolog OS=Dictyostelium discoideum OX=44689 GN=adrm1-1 PE=1 SV=1	0	6.801	8	2	6	2	287	32.3	4.98	2.39	5.03	7.33				1	2	3				1	2	2				1
P10733	Severin OS=Dictyostelium discoideum OX=44689 GN=sevA PE=1 SV=1	0	4.443	6	2	6	2	362	39.8	7.75	1.69		1.91	0	0		2		2	1	1		2		1	1	1		1
Q54JV8	Probable glycine cleavage system H protein 1, mitochondrial OS=Dictyostelium discoideum OX=44689 GN=gcvH1 PE=3 SV=1	0	8.61	18	3	6	3	146	16.5	4.97	3.85						6						3						1
P34090	Conditioned medium factor OS=Dictyostelium discoideum OX=44689 GN=cmfA PE=1 SV=2	0	4.564	3	2	6	2	699	76.5	5.03			3.52						6						2				1
Q54MZ5	Small ribosomal subunit protein eS28 OS=Dictyostelium discoideum OX=44689 GN=rps28 PE=3 SV=1	0	3.493	24	2	5	2	72	8	9.99	0	0	1.7				2	1	2				1	1	2				1
Q54JV1	Elongation factor 2 OS=Dictyostelium discoideum OX=44689 GN=cinC PE=4 SV=1	0	7.844	3	2	5	2	853	94.5	6.55	1.85	0	0				2	1	2				2	1	2				1
Q54JK5	Putative uncharacterized protein DDB_G0287991 OS=Dictyostelium discoideum OX=44689 GN=DDB_G0287991 PE=4 SV=1	0	4.057	9	2	5	2	276	31.8	6.15				1.82	0	1.64				2	1	2				2	1	2	1
Q54KZ8	Eukaryotic translation initiation factor 3 subunit M OS=Dictyostelium discoideum OX=44689 GN=eif3m PE=1 SV=1	0	3.713	5	2	5	2	401	46.6	5.22	1.7	1.68	0			0	1	2	1			1	1	2	1			1	1
Q552X0	Uncharacterized protein OS=Dictyostelium discoideum OX=44689 GN=DDB_G0275889 PE=4 SV=1	0	7.938	3	3	5	3	1469	166.9	6.19	2.11	1.9	0				1	2	2				1	2	2				1
Q54P24	DH domain-containing protein OS=Dictyostelium discoideum OX=44689 GN=gxcC PE=4 SV=1	0	4.622	2	2	5	2	1215	138.7	5.77			0	2.02	1.63	3.65			1	1	1	2			1	1	1	2	1
Q54H83	Adhesin domain-containing protein OS=Dictyostelium discoideum OX=44689 GN=DDB_G0289629 PE=4 SV=1	0	6.521	5	3	5	3	726	83	7.18	0			0	0	0	1			2	1	1	1			2	1	1	1
Q54PX9	Small ribosomal subunit protein eS12 OS=Dictyostelium discoideum OX=44689 GN=rps12 PE=1 SV=1	0	4.437	18	2	5	2	136	14.9	7.21	1.82	2.34	2.05	0		1.76	1	1	1	1		1	1	1	1	1		1	1
Q54KE6	Methylcrotonoyl-CoA carboxylase subunit alpha, mitochondrial OS=Dictyostelium discoideum OX=44689 GN=mccA PE=3 SV=1	0	5.779	5	3	4	3	699	77	7.2			0	0		0			2	1		1			2	1		1	1
Q23883	NADH-ubiquinone oxidoreductase 49 kDa subunit OS=Dictyostelium discoideum OX=44689 GN=nad7 PE=1 SV=1	0	4.579	5	2	4	2	406	46.8	6.09	0		0	0			1		2	1			1		2	1			1
Q54KF7	Integrin beta-like protein A OS=Dictyostelium discoideum OX=44689 GN=sibA PE=1 SV=2	0	3.038	1	2	4	2	1927	208.2	5.25				0		0				2		2				2		2	1
Q54HC2	Calcium-binding EF-hand domain-containing protein OS=Dictyostelium discoideum OX=44689 GN=DDB_G0289563 PE=1 SV=2	0	4.193	26	2	4	2	74	8.6	4.3	2.28	2.24	2.01				1	1	2				1	1	2				1
Q86A78	Calcium-binding EF-hand domain-containing protein OS=Dictyostelium discoideum OX=44689 GN=DG1124 PE=4 SV=1	0	6.778	3	3	4	3	1282	142.9	4.92			0			0			3			1			2			1	1
Q54P88	Uncharacterized protein OS=Dictyostelium discoideum OX=44689 GN=DDB_G0284705 PE=4 SV=1	0	4.084	5	2	4	2	434	50.4	7.2	0	0	0				1	1	2				1	1	2				1
P34136	3-hydroxy-3-methylglutaryl-coenzyme A reductase 2 OS=Dictyostelium discoideum OX=44689 GN=hmgB PE=2 SV=2	0	8.492	7	3	4	3	526	56.1	8.4	3.04	2.86					2	2					2	2					1
P54672	AP-2 complex subunit mu OS=Dictyostelium discoideum OX=44689 GN=apm2 PE=2 SV=2	0	3.652	4	2	4	2	439	49.8	9.19	3.37				1.81	1.7	2				1	1	2				1	1	1
Cont_P02769	Albumin OS=Bos taurus OX=9913 GN=ALB PE=1 SV=4	0	5.817	6	3	4	3	607	69.2	6.18			0	2.14		0			1	1		2			1	1		2	1
Q54JM5	26S proteasome non-ATPase regulatory subunit 1 OS=Dictyostelium discoideum OX=44689 GN=psmD1 PE=1 SV=1	0	7.625	5	4	4	4	975	107.9	6.43	2.11	0	0				2	1	1				2	1	1				1
Q54ZI7	Uncharacterized protein OS=Dictyostelium discoideum OX=44689 GN=dynC PE=4 SV=1	0	5.95	8	2	4	2	237	26.9	4.84	1.88		0				3		1				2		1				1
P27133	Coronin-A OS=Dictyostelium discoideum OX=44689 GN=corA PE=1 SV=2	0	4.643	4	2	4	2	445	49.2	7.23	1.71	1.98	0				2	1	1				2	1	1				1
Q55CH0	Arrestin domain-containing protein C OS=Dictyostelium discoideum OX=44689 GN=adcC PE=3 SV=1	0	6.387	4	3	4	3	654	74.2	8.13	0		4.37				1		3				1		3				1
Q8T158	Protein FAM91 homolog OS=Dictyostelium discoideum OX=44689 GN=fam91 PE=3 SV=2	0	4.152	2	2	3	2	930	105.8	7.03	0			0		0	1			1		1	1			1		1	1
P0C7B6	Type-1 glutamine synthetase 2 OS=Dictyostelium discoideum OX=44689 GN=glnA2 PE=1 SV=1	0	4.552	4	2	3	2	521	59.2	8.65	1.64	0		0			1	1		1			1	1		1			1
Q556Z0	SWI/SNF complex component SNF12 homolog OS=Dictyostelium discoideum OX=44689 GN=snf12-1 PE=3 SV=1	0	3.74	5	2	3	2	456	52	7.33	0	0	0				1	1	1				1	1	1				1
Q54DB2	Proteasome activator complex subunit 4 OS=Dictyostelium discoideum OX=44689 GN=psmE4 PE=3 SV=1	0	6.676	2	3	3	3	1905	221	8.54	0		0			0	1		1			1	1		1			1	1
Q86AZ8	WD40 repeat-containing protein SMU1 OS=Dictyostelium discoideum OX=44689 GN=DDB_G0276855 PE=3 SV=1	0	5.639	3	2	3	2	730	80.8	8.15	0		0				2		1				2		1				1
Q54N38	Ubiquitin carboxyl-terminal hydrolase isozyme L5 OS=Dictyostelium discoideum OX=44689 GN=uch2 PE=3 SV=1	0	4.235	6	2	3	2	343	39.3	5.16	0	0	1.79				1	1	1				1	1	1				1
Q54F93	Mitochondrial-processing peptidase subunit alpha-2 OS=Dictyostelium discoideum OX=44689 GN=mppA2 PE=1 SV=1	0	3.449	5	2	3	2	445	47.7	6.71	1.67		1.66				1		2				1		2				1
Q86H60	Small heat shock protein hspK OS=Dictyostelium discoideum OX=44689 GN=hspK PE=3 SV=1	0	5.985	15	3	3	3	179	19.9	9.8			0			1.8			2			1			2			1	1
Cont_P02768-3	Isoform 3 of Albumin OS=Homo sapiens OX=9606 GN=ALB	0	4.113	6	2	3	2	396	45.1	6.1			0	2.14		0			1	1		1			1	1		1	1
Cont_P02768-2	Isoform 2 of Albumin OS=Homo sapiens OX=9606 GN=ALB	0	4.113	6	2	3	2	417	47.3	6.35			0	2.14		0			1	1		1			1	1		1	1
Q54T27	Eukaryotic translation initiation factor 2 subunit 2 OS=Dictyostelium discoideum OX=44689 GN=eif2s2 PE=3 SV=1	0	3.774	5	2	3	2	317	35.9	8.31	0		1.87				1		2				1		2				1
Cont_P02768	Albumin OS=Homo sapiens OX=9606 GN=ALB PE=1 SV=2	0	4.113	4	2	3	2	609	69.3	6.28			0	2.14		0			1	1		1			1	1		1	1
Q86K94	Trafficking protein particle complex subunit 3 OS=Dictyostelium discoideum OX=44689 GN=trappc3 PE=3 SV=2	0	4.198	9	2	2	2	186	21.2	5		0	0					1	1					1	1				1
Q54W91	RNA-binding protein NOB1 OS=Dictyostelium discoideum OX=44689 GN=DDB_G0279821 PE=4 SV=1	0	4.718	4	2	2	2	582	65.9	6.87			0						2						2				1
Q54RE6	Uncharacterized protein OS=Dictyostelium discoideum OX=44689 GN=DDB_G0283177 PE=4 SV=1	0	3.91	3	2	2	2	577	65.7	4.83	0						2						2						1
Q54NH0	Calcium-binding protein OS=Dictyostelium discoideum OX=44689 GN=DDB_G0285265 PE=4 SV=1	0	3.977	17	2	2	2	139	15.4	4.54	2.16						2						2						1
Q55F29	Hemerythrin-like domain-containing protein OS=Dictyostelium discoideum OX=44689 GN=DDB_G0269048 PE=4 SV=1	0	4.983	3	2	2	2	668	75.7	4.68	0				2.71		1				1		1				1		1

## Sheet: Peptide IDs
Confidence	Identifying Node	PSM Ambiguity	Annotated Sequence	Modifications	# Proteins	Master Protein Accessions	Protein Accessions	# Missed Cleavages	Charge	DeltaScore	DeltaCn	Rank	Search Engine Rank	m/z [Da]	MH+ [Da]	Theo. MH+ [Da]	DeltaM [ppm]	Deltam/z [Da]	Activation Type	MS Order	Isolation Interference [%]	Ion Inject Time [ms]	RT [min]	First Scan	Spectrum File	File ID	XCorr	# Protein Groups	Percolator q-Value	Percolator PEP
High	Sequest HT (A2)	Unambiguous	SAHVIVNKHTNR		1	Q54Q30	Q54Q30	1	3	0.4731	0	1	1	459.257	1375.76	1375.76	-0.1	-4e-05	HCD	MS2	28.0179	35	12.3092	6043	DictyUS_pool2conc_IEX_47a_02222024.raw	F132	1.86	1	0.001136	0.0006348
High	Sequest HT (E2)	Unambiguous	AQGENIEIALKK		2	Q869W9	Q869X2; Q869W9	1	3	0.4318	0	1	1	438.585	1313.74	1313.74	-0.82	-0.00036	HCD	MS2	31.002	35	22.451	16656	Dicty_IEX_CMAC_1b_11212024.raw	F315	3.59	1	0.001198	0.003352
High	Sequest HT (E2)	Unambiguous	AQGENIEIALKK		2	Q869W9	Q869X2; Q869W9	1	2	0.2783	0	1	1	657.375	1313.74	1313.74	-0.39	-0.00025	HCD	MS2	48.2645	35	22.4533	16659	Dicty_IEX_CMAC_1b_11212024.raw	F315	2.12	1	0.001198	0.007373
High	Sequest HT (E2)	Unambiguous	VVGALLGSNNK		1	Q54WI8	Q54WI8	0	2	0.1091	0	1	1	536.311	1071.62	1071.62	-0.45	-0.00024	HCD	MS2	70.5643	35	22.4541	16660	Dicty_IEX_CMAC_1b_11212024.raw	F315	1.65	1	0.001953	0.02355
High	Sequest HT (E2)	Unambiguous	GGESEHFSPSNPSSPNDTPR		2	Q869W9	Q869X2; Q869W9	0	3	0.7823	0	1	1	700.307	2098.91	2098.91	-0.44	-0.00031	HCD	MS2	41.1092	35	22.4822	16693	Dicty_IEX_CMAC_1b_11212024.raw	F315	2.48	1	0.001198	0.009601
High	Sequest HT (E2)	Unambiguous	SQcSFTTLTK	C3(Carbamidomethyl)	2	Q869W9	Q869X2; Q869W9	0	2	0.5273	0	1	1	586.785	1172.56	1172.56	0.23	0.00014	HCD	MS2	7.90369	32.419	22.5046	16720	Dicty_IEX_CMAC_1b_11212024.raw	F315	2.75	1	0.001198	0.004911
High	Sequest HT (E2)	Unambiguous	TAIDQVYSScK	C10(Carbamidomethyl)	2	Q869W9	Q869X2; Q869W9	0	2	0.6815	0	1	1	636.3	1271.59	1271.59	-0.58	-0.00037	HCD	MS2	37.0741	35	22.5381	16761	Dicty_IEX_CMAC_1b_11212024.raw	F315	2.48	1	0.001198	0.001408
High	Sequest HT (E2)	Unambiguous	VATVSLPR		1	Cont_P00761	Cont_P00761	0	2	0.3222	0	1	1	421.759	842.51	842.509	0.69	0.00029	HCD	MS2	22.6628	5.767	22.45	16655	Dicty_IEX_CMAC_1b_11212024.raw	F315	1.8	1	0.002778	0.0405
High	Sequest HT (E2)	Unambiguous	LISNQSIYK		2	Q869W9	Q869X2; Q869W9	0	2	0.414	0	1	1	533.3	1065.59	1065.59	-0.17	-9e-05	HCD	MS2	34.6353	35	22.5835	16816	Dicty_IEX_CMAC_1b_11212024.raw	F315	1.86	1	0.002778	0.02975
High	Sequest HT (E2)	Unambiguous	VATVSLPR		1	Cont_P00761	Cont_P00761	0	2	0.495	0	1	1	421.758	842.51	842.509	0.31	0.00013	HCD	MS2	21.878	7.409	22.5954	16830	Dicty_IEX_CMAC_1b_11212024.raw	F315	2.02	1	0.002778	0.0349
High	Sequest HT (E2)	Unambiguous	VILGDPEETTK		1	Q54CA8	Q54CA8	0	2	0.5378	0	1	1	601.319	1201.63	1201.63	0.22	0.00013	HCD	MS2	25.8895	35	22.5972	16832	Dicty_IEX_CMAC_1b_11212024.raw	F315	2.25	1	0.004785	0.06648
High	Sequest HT (E2)	Unambiguous	FIAGIQQR		1	P34120	P34120	0	2	0.441	0	1	1	466.769	932.531	932.531	-0.7	-0.00033	HCD	MS2	67.3071	35	22.6322	16874	Dicty_IEX_CMAC_1b_11212024.raw	F315	1.61	1	0.002778	0.04607
High	Sequest HT (E2)	Unambiguous	EQESTNFLEK		1	Q54XM7	Q54XM7	0	2	0.4286	0	1	1	612.791	1224.57	1224.57	0.53	0.00033	HCD	MS2	69.9518	35	22.6329	16875	Dicty_IEX_CMAC_1b_11212024.raw	F315	2.1	1	0.001198	0.01105
High	Sequest HT (E2)	Unambiguous	GLAQNLTmGTGR	M8(Oxidation)	2	Q869W9	Q869X2; Q869W9	0	2	0.6818	0	1	1	617.813	1234.62	1234.62	-1.11	-0.00068	HCD	MS2	38.0945	16.173	22.6442	16889	Dicty_IEX_CMAC_1b_11212024.raw	F315	2.86	1	0.001198	0.01573
High	Sequest HT (E2)	Unambiguous	VSQIQQDLENK		1	Q54L07	Q54L07	0	2	0.5195	0	1	1	651.338	1301.67	1301.67	-0.31	-0.0002	HCD	MS2	65.7392	27.364	22.6453	16890	Dicty_IEX_CMAC_1b_11212024.raw	F315	1.54	1	0.001198	0.004124
High	Sequest HT (E2)	Unambiguous	GGESEHFSPSNPSSPNDTPR		2	Q869W9	Q869X2; Q869W9	0	3	0.7787	0	1	1	700.307	2098.91	2098.91	0.77	0.00054	HCD	MS2	0	35	22.5865	16819	Dicty_IEX_CMAC_1b_11212024.raw	F315	3.57	1	0.001953	0.01913
High	Sequest HT (E2)	Unambiguous	NYTDVSEEESIK		1	P34120	P34120	0	2	0.4322	0	1	1	707.323	1413.64	1413.64	-0.1	-7e-05	HCD	MS2	22.2198	35	22.4194	16617	Dicty_IEX_CMAC_1b_11212024.raw	F315	2.36	1	0.001198	0.002718
High	Sequest HT (E2)	Unambiguous	LASASPAPPAPITR		1	Q54ET6	Q54ET6	0	2	0.3481	0	1	1	674.882	1348.76	1348.76	-0.73	-0.00049	HCD	MS2	75.254	35	22.4044	16598	Dicty_IEX_CMAC_1b_11212024.raw	F315	1.81	1	0.002778	0.02456
High	Sequest HT (E2)	Unambiguous	SEGGGVcILK	C7(Carbamidomethyl)	2	Q869W9	Q869X2; Q869W9	0	2	0.5526	0	1	1	510.263	1019.52	1019.52	-0.23	-0.00012	HCD	MS2	0.281966	22.94	22.4012	16594	Dicty_IEX_CMAC_1b_11212024.raw	F315	2.66	1	0.001198	0.001743
High	Sequest HT (E2)	Unambiguous	SEGGGVcILK	C7(Carbamidomethyl)	2	Q869W9	Q869X2; Q869W9	0	2	0.5509	0	1	1	510.263	1019.52	1019.52	0.21	0.00011	HCD	MS2	0	5.099	22.1391	16285	Dicty_IEX_CMAC_1b_11212024.raw	F315	2.85	1	0.001198	0.002876
High	Sequest HT (E2)	Unambiguous	NYTDVSEEESIK		1	P34120	P34120	0	2	0.5321	0	1	1	707.323	1413.64	1413.64	0.44	0.00031	HCD	MS2	5.77262	35	22.1494	16298	Dicty_IEX_CMAC_1b_11212024.raw	F315	3.12	1	0.001198	0.00795
High	Sequest HT (E2)	Unambiguous	AQGENIEIALKK		2	Q869W9	Q869X2; Q869W9	1	3	0.396	0	1	1	438.585	1313.74	1313.74	-0.44	-0.00019	HCD	MS2	44.5515	35	22.1929	16339	Dicty_IEX_CMAC_1b_11212024.raw	F315	3.03	1	0.001198	0.005708
High	Sequest HT (E2)	Unambiguous	AEFYSVEK		1	B0G0Z7	B0G0Z7	0	2	0.3065	0	1	1	486.737	972.467	972.467	0.1	5e-05	HCD	MS2	84.1332	35	22.1978	16345	Dicty_IEX_CMAC_1b_11212024.raw	F315	1.24	1	0.001953	0.02203
High	Sequest HT (E2)	Unambiguous	SQcSFTTLTK	C3(Carbamidomethyl)	2	Q869W9	Q869X2; Q869W9	0	2	0.5307	0	1	1	586.785	1172.56	1172.56	0.36	0.00021	HCD	MS2	2.26132	6.372	22.2425	16400	Dicty_IEX_CMAC_1b_11212024.raw	F315	2.77	1	0.001953	0.01768
High	Sequest HT (E2)	Unambiguous	mPVEFTK	M1(Oxidation)	2	Q869W9	Q869X2; Q869W9	0	2	0.3148	0	1	1	434.217	867.427	867.428	-0.85	-0.00037	HCD	MS2	51.9563	35	22.2561	16417	Dicty_IEX_CMAC_1b_11212024.raw	F315	1.62	1	0.005332	0.07477
High	Sequest HT (E2)	Unambiguous	TAIDQVYSScK	C10(Carbamidomethyl)	2	Q869W9	Q869X2; Q869W9	0	2	0.6963	0	1	1	636.3	1271.59	1271.59	0.02	1e-05	HCD	MS2	1.66524	35	22.2655	16427	Dicty_IEX_CMAC_1b_11212024.raw	F315	3.26	1	0.001198	0.002346
High	Sequest HT (E2)	Unambiguous	mPVEFTK	M1(Oxidation)	2	Q869W9	Q869X2; Q869W9	0	2	0.0992	0	1	1	434.217	867.427	867.428	-1	-0.00043	HCD	MS2	59.8076	20.148	22.3079	16478	Dicty_IEX_CMAC_1b_11212024.raw	F315	1.21	1	0.006867	0.103
High	Sequest HT (E2)	Unambiguous	LISNQSIYK		2	Q869W9	Q869X2; Q869W9	0	2	0.33	0	1	1	533.3	1065.59	1065.59	-0.25	-0.00014	HCD	MS2	27.7854	35	22.3195	16492	Dicty_IEX_CMAC_1b_11212024.raw	F315	2.03	1	0.00381	0.05529
High	Sequest HT (E2)	Unambiguous	MIPGNNLPR		1	Q55GJ6	Q55GJ6	0	2	0.3	0	1	1	506.274	1011.54	1011.54	-0.15	-7e-05	HCD	MS2	53.9604	35	22.3225	16496	Dicty_IEX_CMAC_1b_11212024.raw	F315	1.3	1	0.001198	0.008333
High	Sequest HT (E2)	Unambiguous	FIAGIQQR		1	P34120	P34120	0	2	0.3122	0	1	1	466.769	932.531	932.531	-0.54	-0.00025	HCD	MS2	33.0087	35	22.3686	16553	Dicty_IEX_CMAC_1b_11212024.raw	F315	1.89	1	0.002778	0.02861
High	Sequest HT (E2)	Unambiguous	EQESTNFLEK		1	Q54XM7	Q54XM7	0	2	0.4387	0	1	1	612.791	1224.57	1224.57	-0.04	-2e-05	HCD	MS2	43.5825	35	22.3693	16554	Dicty_IEX_CMAC_1b_11212024.raw	F315	2.53	1	0.001953	0.01745
High	Sequest HT (E2)	Unambiguous	SLVNLGGSK		1	Cont_P04264	Cont_P04264	0	2	0.1597	0	1	1	437.753	874.499	874.499	-0.67	-0.0003	HCD	MS2	69.1677	35	22.3701	16555	Dicty_IEX_CMAC_1b_11212024.raw	F315	1.44	1	0.001198	0.007268
High	Sequest HT (E2)	Unambiguous	GLAQNLTmGTGR	M8(Oxidation)	2	Q869W9	Q869X2; Q869W9	0	2	0.6481	0	1	1	617.814	1234.62	1234.62	-0.29	-0.00018	HCD	MS2	7.90556	25.075	22.3864	16576	Dicty_IEX_CMAC_1b_11212024.raw	F315	3.41	1	0.001198	0.001858
High	Sequest HT (E2)	Unambiguous	VSQIQQDLENK		1	Q54L07	Q54L07	0	2	0.5171	0	1	1	651.339	1301.67	1301.67	0.28	0.00018	HCD	MS2	44.013	29.329	22.3877	16577	Dicty_IEX_CMAC_1b_11212024.raw	F315	2.34	1	0.001198	0.001952
High	Sequest HT (E2)	Unambiguous	SEGGGVcILK	C7(Carbamidomethyl)	2	Q869W9	Q869X2; Q869W9	0	2	0.4589	0	1	1	510.263	1019.52	1019.52	-0.44	-0.00023	HCD	MS2	0.999603	35	22.6647	16913	Dicty_IEX_CMAC_1b_11212024.raw	F315	2.07	1	0.001198	0.0007697
High	Sequest HT (E2)	Unambiguous	LASASPAPPAPITR		1	Q54ET6	Q54ET6	0	2	0.5382	0	1	1	674.882	1348.76	1348.76	-0.93	-0.00063	HCD	MS2	63.4499	35	22.6681	16917	Dicty_IEX_CMAC_1b_11212024.raw	F315	2.49	1	0.001198	0.00156
High	Sequest HT (E2)	Unambiguous	NYTDVSEEESIK		1	P34120	P34120	0	2	0.4366	0	1	1	707.322	1413.64	1413.64	-0.3	-0.00021	HCD	MS2	33.4007	35	22.6834	16936	Dicty_IEX_CMAC_1b_11212024.raw	F315	2.13	1	0.001953	0.02139
High	Sequest HT (E2)	Unambiguous	VATVSLPR		1	Cont_P00761	Cont_P00761	0	2	0.2123	0	1	1	421.758	842.509	842.509	0.01	0	HCD	MS2	40.7428	17.054	22.7106	16970	Dicty_IEX_CMAC_1b_11212024.raw	F315	1.46	1	0.002778	0.04035
High	Sequest HT (E2)	Unambiguous	AQGENIEIALKK		2	Q869W9	Q869X2; Q869W9	1	2	0.2429	0	1	1	657.375	1313.74	1313.74	0.11	7e-05	HCD	MS2	67.31	35	23.024	17355	Dicty_IEX_CMAC_1b_11212024.raw	F315	1.4	1	0.006867	0.1031
High	Sequest HT (E2)	Unambiguous	GGESEHFSPSNPSSPNDTPR		2	Q869W9	Q869X2; Q869W9	0	3	0.6621	0	1	1	700.307	2098.91	2098.91	0.38	0.00026	HCD	MS2	77.5311	35	23.0396	17375	Dicty_IEX_CMAC_1b_11212024.raw	F315	1.45	1	0.001198	0.001171
High	Sequest HT (E2)	Unambiguous	mPVEFTK	M1(Oxidation)	2	Q869W9	Q869X2; Q869W9	0	2	0.1685	0	1	1	434.217	867.427	867.428	-1.57	-0.00068	HCD	MS2	42.8046	34.824	23.0492	17387	Dicty_IEX_CMAC_1b_11212024.raw	F315	1.78	1	0.007361	0.1037
High	Sequest HT (E2)	Unambiguous	MPVEFTK		2	Q869W9	Q869X2; Q869W9	0	2	0.4802	0	1	1	426.22	851.434	851.433	0.46	0.00019	HCD	MS2	2.84317	9.993	23.0614	17402	Dicty_IEX_CMAC_1b_11212024.raw	F315	2.02	1	0.00381	0.06286
High	Sequest HT (E2)	Unambiguous	SDEQTELIPK		1	Q55F80	Q55F80	0	2	0.3523	0	1	1	580.296	1159.58	1159.58	0.13	8e-05	HCD	MS2	20.2535	35	23.1011	17453	Dicty_IEX_CMAC_1b_11212024.raw	F315	2.64	1	0.001198	0.006853
High	Sequest HT (E2)	Unambiguous	IVINNTSIAR		1	Q75JS7	Q75JS7	0	2	0.3598	0	1	1	550.825	1100.64	1100.64	-0.33	-0.00018	HCD	MS2	36.1845	35	23.1128	17468	Dicty_IEX_CMAC_1b_11212024.raw	F315	1.89	1	0.001198	0.003492
High	Sequest HT (E2)	Unambiguous	LISNQSIYK		2	Q869W9	Q869X2; Q869W9	0	2	0.1878	0	1	1	533.3	1065.59	1065.59	-0.34	-0.00018	HCD	MS2	37.4675	35	23.1143	17469	Dicty_IEX_CMAC_1b_11212024.raw	F315	1.81	1	0.001198	0.007249
High	Sequest HT (E2)	Unambiguous	VATVSLPR		1	Cont_P00761	Cont_P00761	0	2	0.3218	0	1	1	421.759	842.51	842.509	0.76	0.00032	HCD	MS2	52.4627	20.627	23.1435	17505	Dicty_IEX_CMAC_1b_11212024.raw	F315	1.74	1	0.001953	0.02351
High	Sequest HT (E2)	Unambiguous	NMQDmVEDYR	M5(Oxidation)	1	Cont_P04264	Cont_P04264	0	2	0.4579	0	1	1	658.766	1316.52	1316.52	0.01	1e-05	HCD	MS2	81.6982	35	23.1637	17530	Dicty_IEX_CMAC_1b_11212024.raw	F315	1.07	1	0.001953	0.01847
High	Sequest HT (E2)	Unambiguous	NYTDVSEEESIK		1	P34120	P34120	0	2	0.1238	0	1	1	707.323	1413.64	1413.64	0.17	0.00012	HCD	MS2	51.115	35	23.1745	17544	Dicty_IEX_CMAC_1b_11212024.raw	F315	1.05	1	0.009365	0.1075
High	Sequest HT (E2)	Unambiguous	GLAQNLTmGTGR	M8(Oxidation)	2	Q869W9	Q869X2; Q869W9	0	2	0.4549	0	1	1	617.814	1234.62	1234.62	-0.27	-0.00017	HCD	MS2	36.6456	35	23.1761	17546	Dicty_IEX_CMAC_1b_11212024.raw	F315	2.55	1	0.001198	0.00273
High	Sequest HT (E2)	Unambiguous	SEGGGVcILK	C7(Carbamidomethyl)	2	Q869W9	Q869X2; Q869W9	0	2	0.4205	0	1	1	510.263	1019.52	1019.52	0.05	2e-05	HCD	MS2	2.50673	35	23.1924	17566	Dicty_IEX_CMAC_1b_11212024.raw	F315	1.76	1	0.001198	0.002287
High	Sequest HT (E2)	Unambiguous	NYTDVSEEESIK		1	P34120	P34120	0	2	0.4867	0	1	1	707.322	1413.64	1413.64	-0.53	-0.00037	HCD	MS2	54.8699	35	23.2199	17598	Dicty_IEX_CMAC_1b_11212024.raw	F315	1.5	1	0.002778	0.0327
High	Sequest HT (E2)	Unambiguous	NMQDmVEDYR	M5(Oxidation)	1	Cont_P04264	Cont_P04264	0	2	0.4463	0	1	1	658.766	1316.52	1316.52	-0.18	-0.00012	HCD	MS2	87.0305	35	23.2361	17617	Dicty_IEX_CMAC_1b_11212024.raw	F315	1.21	1	0.002778	0.03867
High	Sequest HT (E2)	Unambiguous	AQGENIEIALKK		2	Q869W9	Q869X2; Q869W9	1	3	0.3778	0	1	1	438.585	1313.74	1313.74	-0.69	-0.0003	HCD	MS2	43.7579	35	23.2409	17623	Dicty_IEX_CMAC_1b_11212024.raw	F315	2.7	1	0.001198	0.002338
High	Sequest HT (E2)	Unambiguous	SQcSFTTLTK	C3(Carbamidomethyl)	2	Q869W9	Q869X2; Q869W9	0	2	0.4945	0	1	1	586.785	1172.56	1172.56	0.18	0.0001	HCD	MS2	24.4377	35	23.0225	17353	Dicty_IEX_CMAC_1b_11212024.raw	F315	2.73	1	0.001198	0.0108
High	Sequest HT (E2)	Unambiguous	VSQIQQDLENK		1	Q54L07	Q54L07	0	2	0.5345	0	1	1	651.339	1301.67	1301.67	0.41	0.00026	HCD	MS2	29.8283	25.736	22.1135	16254	Dicty_IEX_CMAC_1b_11212024.raw	F315	2.75	1	0.001198	0.001493
High	Sequest HT (E2)	Unambiguous	TIVNSFDR		2	Q869W9	Q869X2; Q869W9	0	2	0.7105	0	1	1	476.248	951.489	951.489	-0.66	-0.00032	HCD	MS2	1.83052	7.356	23.0207	17351	Dicty_IEX_CMAC_1b_11212024.raw	F315	2.28	1	0.002778	0.02897
High	Sequest HT (E2)	Unambiguous	VATVSLPR		1	Cont_P00761	Cont_P00761	0	2	0.1838	0	1	1	421.758	842.51	842.509	0.2	8e-05	HCD	MS2	56.4687	25.969	22.9809	17302	Dicty_IEX_CMAC_1b_11212024.raw	F315	1.36	1	0.002778	0.03391
High	Sequest HT (E2)	Unambiguous	AQGENIEIALKK		2	Q869W9	Q869X2; Q869W9	1	3	0.3137	0	1	1	438.585	1313.74	1313.74	-0.77	-0.00034	HCD	MS2	36.3262	35	22.7183	16978	Dicty_IEX_CMAC_1b_11212024.raw	F315	2.55	1	0.001198	0.001564
High	Sequest HT (E2)	Unambiguous	TIVNSFDR		2	Q869W9	Q869X2; Q869W9	0	2	0.6816	0	1	1	476.248	951.489	951.489	-0.83	-0.00039	HCD	MS2	2.75137	11.16	22.7502	17018	Dicty_IEX_CMAC_1b_11212024.raw	F315	2.23	1	0.004785	0.06822
High	Sequest HT (E2)	Unambiguous	GGESEHFSPSNPSSPNDTPR		2	Q869W9	Q869X2; Q869W9	0	3	0.5492	0	1	1	700.306	2098.9	2098.91	-0.99	-0.00069	HCD	MS2	43.1082	35	22.7536	17022	Dicty_IEX_CMAC_1b_11212024.raw	F315	2.44	1	0.001198	0.008154
High	Sequest HT (E2)	Unambiguous	SQcSFTTLTK	C3(Carbamidomethyl)	2	Q869W9	Q869X2; Q869W9	0	2	0.4545	0	1	1	586.784	1172.56	1172.56	0	0	HCD	MS2	13.4166	35	22.7612	17031	Dicty_IEX_CMAC_1b_11212024.raw	F315	2.53	1	0.001953	0.01966
High	Sequest HT (E2)	Unambiguous	TAIDQVYSScK	C10(Carbamidomethyl)	2	Q869W9	Q869X2; Q869W9	0	2	0.6888	0	1	1	636.3	1271.59	1271.59	-0.51	-0.00033	HCD	MS2	64.4186	35	22.8087	17088	Dicty_IEX_CMAC_1b_11212024.raw	F315	2.41	1	0.001198	0.0008358
High	Sequest HT (E2)	Unambiguous	DENPNMNLEQAK		1	Q556Q0	Q556Q0	0	2	0.3585	0	1	1	701.817	1402.63	1402.63	-0.29	-0.0002	HCD	MS2	88.4182	35	22.8445	17134	Dicty_IEX_CMAC_1b_11212024.raw	F315	1.59	1	0.006366	0.1008
High	Sequest HT (E2)	Unambiguous	LISNQSIYK		2	Q869W9	Q869X2; Q869W9	0	2	0.2482	0	1	1	533.3	1065.59	1065.59	-0.54	-0.00029	HCD	MS2	25.002	35	22.8478	17138	Dicty_IEX_CMAC_1b_11212024.raw	F315	1.37	1	0.001198	0.006037
High	Sequest HT (E2)	Unambiguous	IVINNTSIAR		1	Q75JS7	Q75JS7	0	2	0.5686	0	1	1	550.825	1100.64	1100.64	0.03	2e-05	HCD	MS2	83.1587	35	22.8523	17143	Dicty_IEX_CMAC_1b_11212024.raw	F315	1.53	1	0.004785	0.06605
High	Sequest HT (E2)	Unambiguous	VATVSLPR		1	Cont_P00761	Cont_P00761	0	2	0.475	0	1	1	421.758	842.509	842.509	-0.01	0	HCD	MS2	37.7262	18.722	22.8694	17165	Dicty_IEX_CMAC_1b_11212024.raw	F315	2	1	0.002778	0.02531
High	Sequest HT (E2)	Unambiguous	VILGDPEETTK		1	Q54CA8	Q54CA8	0	2	0.375	0	1	1	601.319	1201.63	1201.63	-0.52	-0.00031	HCD	MS2	15.4537	35	22.8714	17167	Dicty_IEX_CMAC_1b_11212024.raw	F315	1.68	1	0.006366	0.08604
High	Sequest HT (E2)	Unambiguous	EQESTNFLEK		1	Q54XM7	Q54XM7	0	2	0.3729	0	1	1	612.791	1224.57	1224.57	-0.09	-6e-05	HCD	MS2	84.857	35	22.8987	17201	Dicty_IEX_CMAC_1b_11212024.raw	F315	1.77	1	0.00381	0.05525
High	Sequest HT (E2)	Unambiguous	GLAQNLTmGTGR	M8(Oxidation)	2	Q869W9	Q869X2; Q869W9	0	2	0.5864	0	1	1	617.814	1234.62	1234.62	-0.84	-0.00052	HCD	MS2	53.5979	32.956	22.9059	17210	Dicty_IEX_CMAC_1b_11212024.raw	F315	2.2	1	0.001198	0.004599
High	Sequest HT (E2)	Unambiguous	SEGGGVcILK	C7(Carbamidomethyl)	2	Q869W9	Q869X2; Q869W9	0	2	0.5105	0	1	1	510.263	1019.52	1019.52	-0.35	-0.00018	HCD	MS2	0	35	22.9315	17241	Dicty_IEX_CMAC_1b_11212024.raw	F315	2.37	1	0.001198	0.002985
High	Sequest HT (E2)	Unambiguous	NYTDVSEEESIK		1	P34120	P34120	0	2	0.3937	0	1	1	707.323	1413.64	1413.64	0.1	7e-05	HCD	MS2	47.647	35	22.9563	17272	Dicty_IEX_CMAC_1b_11212024.raw	F315	1.27	1	0.006366	0.09877
High	Sequest HT (E2)	Unambiguous	AQGENIEIALKK		2	Q869W9	Q869X2; Q869W9	1	3	0.3843	0	1	1	438.585	1313.74	1313.74	-1.29	-0.00056	HCD	MS2	33.3612	35	22.9788	17300	Dicty_IEX_CMAC_1b_11212024.raw	F315	2.55	1	0.001198	0.01059
High	Sequest HT (E2)	Unambiguous	ALEESNYELEGK		4	Cont_P13645	Cont_P02535-2; Cont_P13645; Cont_P02535-3; Cont_P02535	0	2	0.5491	0	1	1	691.328	1381.65	1381.65	0.07	5e-05	HCD	MS2	81.8038	35	23.009	17336	Dicty_IEX_CMAC_1b_11212024.raw	F315	1.73	1	0.001198	0.006899
High	Sequest HT (E2)	Unambiguous	FIAGIQQR		1	P34120	P34120	0	2	0.2864	0	1	1	466.769	932.531	932.531	-0.19	-9e-05	HCD	MS2	16.0276	33.6	22.1029	16241	Dicty_IEX_CMAC_1b_11212024.raw	F315	1.99	1	0.006366	0.08156
High	Sequest HT (E2)	Unambiguous	MIPGNNLPR		1	Q55GJ6	Q55GJ6	0	2	0.3154	0	1	1	506.274	1011.54	1011.54	0.48	0.00024	HCD	MS2	38.9891	35	22.0449	16169	Dicty_IEX_CMAC_1b_11212024.raw	F315	1.49	1	0.001198	0.009795
High	Sequest HT (E2)	Unambiguous	LISNQSIYK		2	Q869W9	Q869X2; Q869W9	0	2	0.3407	0	1	1	533.301	1065.59	1065.59	0.12	6e-05	HCD	MS2	23.7146	35	22.042	16166	Dicty_IEX_CMAC_1b_11212024.raw	F315	1.35	1	0.002778	0.03344
High	Sequest HT (E2)	Unambiguous	GGESEHFSPSNPSSPNDTPR		2	Q869W9	Q869X2; Q869W9	0	2	0.8644	0	1	1	1049.96	2098.91	2098.91	0.75	0.00079	HCD	MS2	0	35	20.9791	14888	Dicty_IEX_CMAC_1b_11212024.raw	F315	1.18	1	0.002778	0.04323
High	Sequest HT (E2)	Unambiguous	EQLSSQSSNTDSELSSVK		1	Q54L07	Q54L07	0	2	0.7254	0	1	1	963.451	1925.89	1925.89	0.38	0.00037	HCD	MS2	0	35	20.9886	14899	Dicty_IEX_CMAC_1b_11212024.raw	F315	1.93	1	0.001198	0.009099
High	Sequest HT (E2)	Unambiguous	LISNQSIYK		2	Q869W9	Q869X2; Q869W9	0	2	0.4423	0	1	1	533.301	1065.59	1065.59	0.21	0.00011	HCD	MS2	3.703	10.262	20.9935	14905	Dicty_IEX_CMAC_1b_11212024.raw	F315	2.08	1	0.001198	0.01061
High	Sequest HT (E2)	Unambiguous	LLSPSNNYEK		2	Q869W9	Q869X2; Q869W9	0	2	0.1647	0	1	1	582.799	1164.59	1164.59	0.6	0.00035	HCD	MS2	48.0789	35	21.0145	14932	Dicty_IEX_CMAC_1b_11212024.raw	F315	1.7	1	0.006366	0.09726
High	Sequest HT (E2)	Unambiguous	DENPNMNLEQAK		1	Q556Q0	Q556Q0	0	2	0.4458	0	1	1	701.817	1402.63	1402.63	0.14	0.0001	HCD	MS2	65.3994	35	21.084	15014	Dicty_IEX_CMAC_1b_11212024.raw	F315	2.49	1	0.001198	0.004165
High	Sequest HT (E2)	Unambiguous	DTEYcDEIK	C5(Carbamidomethyl)	2	Q869W9	Q869X2; Q869W9	0	2	0.7849	0	1	1	586.743	1172.48	1172.48	0.17	0.0001	HCD	MS2	11.8452	35	21.0953	15028	Dicty_IEX_CMAC_1b_11212024.raw	F315	2.51	1	0.001198	0.005792
High	Sequest HT (E2)	Unambiguous	GGESEHFSPSNPSSPNDTPR		2	Q869W9	Q869X2; Q869W9	0	3	0.6167	0	1	1	700.308	2098.91	2098.91	0.91	0.00064	HCD	MS2	63.7765	35	21.1043	15038	Dicty_IEX_CMAC_1b_11212024.raw	F315	2.4	1	0.003397	0.05201
High	Sequest HT (E2)	Unambiguous	AGSTSQSDELLVK		1	Q54MY6	Q54MY6	0	2	0.3121	0	1	1	667.843	1334.68	1334.68	-0.31	-0.00021	HCD	MS2	63.9497	35	21.1205	15057	Dicty_IEX_CMAC_1b_11212024.raw	F315	1.73	1	0.002778	0.04678
High	Sequest HT (E2)	Unambiguous	YFINDAK		1	Q54J97	Q54J97	0	2	0.3675	0	1	1	435.721	870.436	870.436	-0.07	-3e-05	HCD	MS2	13.5785	26.147	21.1391	15080	Dicty_IEX_CMAC_1b_11212024.raw	F315	1.66	1	0.004785	0.07167
High	Sequest HT (E2)	Unambiguous	DQELQQITSK		1	Q54L07	Q54L07	0	2	0.1288	0	1	1	595.307	1189.61	1189.61	0.16	9e-05	HCD	MS2	72.7005	35	21.1479	15090	Dicty_IEX_CMAC_1b_11212024.raw	F315	1.63	1	0.001198	0.01266
High	Sequest HT (E2)	Unambiguous	YFINDAK		1	Q54J97	Q54J97	0	2	0.5806	0	1	1	435.721	870.435	870.436	-0.21	-9e-05	HCD	MS2	21.9776	22.366	21.1611	15106	Dicty_IEX_CMAC_1b_11212024.raw	F315	1.55	1	0.00381	0.0546
High	Sequest HT (E2)	Unambiguous	ETIPNTDDTLNSK		1	Q27562	Q27562	0	2	0.5064	0	1	1	724.349	1447.69	1447.69	0.19	0.00014	HCD	MS2	2.60554	35	21.1795	15129	Dicty_IEX_CMAC_1b_11212024.raw	F315	2.35	1	0.001198	0.001394
High	Sequest HT (E2)	Unambiguous	mPVEFTK	M1(Oxidation)	2	Q869W9	Q869X2; Q869W9	0	2	0.1467	0	1	1	434.218	867.428	867.428	-0.19	-8e-05	HCD	MS2	21.4287	35	21.1974	15149	Dicty_IEX_CMAC_1b_11212024.raw	F315	1.84	1	0.005332	0.07457
High	Sequest HT (E2)	Unambiguous	TAIDQVYSScK	C10(Carbamidomethyl)	2	Q869W9	Q869X2; Q869W9	0	2	0.6487	0	1	1	636.301	1271.59	1271.59	0.22	0.00014	HCD	MS2	1.14661	35	21.2143	15168	Dicty_IEX_CMAC_1b_11212024.raw	F315	3.16	1	0.001198	0.0022
High	Sequest HT (E2)	Unambiguous	LISNQSIYK		2	Q869W9	Q869X2; Q869W9	0	2	0.4937	0	1	1	533.301	1065.59	1065.59	0.31	0.00016	HCD	MS2	6.1769	18.891	21.2499	15209	Dicty_IEX_CMAC_1b_11212024.raw	F315	2.37	1	0.003397	0.05194
High	Sequest HT (E2)	Unambiguous	mPVEFTK	M1(Oxidation)	2	Q869W9	Q869X2; Q869W9	0	2	0.224	0	1	1	434.218	867.428	867.428	-0.31	-0.00014	HCD	MS2	38.7851	35	20.9421	14844	Dicty_IEX_CMAC_1b_11212024.raw	F315	1.83	1	0.003397	0.05377
High	Sequest HT (E2)	Unambiguous	EQLSSQSSNTDSELSSVK		1	Q54L07	Q54L07	0	2	0.7806	0	1	1	963.451	1925.89	1925.89	0.23	0.00023	HCD	MS2	0	35	21.2511	15210	Dicty_IEX_CMAC_1b_11212024.raw	F315	4.33	1	0.001198	0.0001442
High	Sequest HT (E2)	Unambiguous	LLSPSNNYEK		2	Q869W9	Q869X2; Q869W9	0	2	0.2604	0	1	1	582.799	1164.59	1164.59	0.5	0.00029	HCD	MS2	58.1096	35	20.9242	14822	Dicty_IEX_CMAC_1b_11212024.raw	F315	1.69	1	0.002778	0.04841
High	Sequest HT (E2)	Unambiguous	DQELQQITSK		1	Q54L07	Q54L07	0	2	0.1781	0	1	1	595.307	1189.61	1189.61	0.48	0.00029	HCD	MS2	72.7419	35	20.8929	14785	Dicty_IEX_CMAC_1b_11212024.raw	F315	2.19	1	0.001198	0.0158
High	Sequest HT (E2)	Unambiguous	LENEIQTYR		4	Cont_P13645	Cont_P02535-2; Cont_P13645; Cont_P02535-3; Cont_P02535	0	2	0.2944	0	1	1	583.297	1165.59	1165.58	1.24	0.00072	HCD	MS2	47.6771	35	20.5824	14404	Dicty_IEX_CMAC_1b_11212024.raw	F315	2.31	1	0.002778	0.04783
High	Sequest HT (E2)	Unambiguous	GGESEHFSPSNPSSPNDTPR		2	Q869W9	Q869X2; Q869W9	0	3	0.6018	0	1	1	700.307	2098.91	2098.91	0.59	0.00041	HCD	MS2	36.1054	35	20.5855	14407	Dicty_IEX_CMAC_1b_11212024.raw	F315	2.21	1	0.001198	0.006175
High	Sequest HT (E2)	Unambiguous	DQELQQITSK		1	Q54L07	Q54L07	0	2	0.1822	0	1	1	595.307	1189.61	1189.61	-0.12	-7e-05	HCD	MS2	42.7566	33.028	20.6293	14462	Dicty_IEX_CMAC_1b_11212024.raw	F315	2.36	1	0.001198	0.001898
High	Sequest HT (E2)	Unambiguous	ETIPNTDDTLNSK		1	Q27562	Q27562	0	2	0.628	0	1	1	724.349	1447.69	1447.69	0.39	0.00028	HCD	MS2	3.62961	35	20.6585	14498	Dicty_IEX_CMAC_1b_11212024.raw	F315	2.5	1	0.001198	0.00109
High	Sequest HT (E2)	Unambiguous	LLSPSNNYEK		2	Q869W9	Q869X2; Q869W9	0	2	0.0583	0	1	1	582.799	1164.59	1164.59	0.41	0.00024	HCD	MS2	32.4195	35	20.6608	14500	Dicty_IEX_CMAC_1b_11212024.raw	F315	1.2	1	0.006366	0.07851
High	Sequest HT (E2)	Unambiguous	VVEPIVEEK		1	Q55CD5	Q55CD5	0	2	0.5207	0	1	1	521.295	1041.58	1041.58	0.23	0.00012	HCD	MS2	82.1255	35	20.6776	14521	Dicty_IEX_CMAC_1b_11212024.raw	F315	1.69	1	0.006366	0.09932
High	Sequest HT (E2)	Unambiguous	mPVEFTK	M1(Oxidation)	2	Q869W9	Q869X2; Q869W9	0	2	0.227	0	1	1	434.218	867.428	867.428	-0.09	-4e-05	HCD	MS2	36.767	35	20.6864	14532	Dicty_IEX_CMAC_1b_11212024.raw	F315	1.63	1	0.002778	0.04427
High	Sequest HT (E2)	Unambiguous	LVAVVEAEK		1	P34120	P34120	0	2	0.1818	0	1	1	479.284	957.561	957.562	-0.53	-0.00026	HCD	MS2	86.5287	35	20.6886	14534	Dicty_IEX_CMAC_1b_11212024.raw	F315	1.43	1	0.003397	0.05183
High	Sequest HT (E2)	Unambiguous	LISNQSIYK		2	Q869W9	Q869X2; Q869W9	0	2	0.5079	0	1	1	533.301	1065.59	1065.59	0.34	0.00018	HCD	MS2	6.7294	5.928	20.7298	14585	Dicty_IEX_CMAC_1b_11212024.raw	F315	2.52	1	0.004785	0.06585
High	Sequest HT (E2)	Unambiguous	ENPIQLNK		2	Q869W9	Q869X2; Q869W9	0	2	0.1935	0	1	1	478.264	955.52	955.521	-0.25	-0.00012	HCD	MS2	87.1651	35	20.7481	14609	Dicty_IEX_CMAC_1b_11212024.raw	F315	0.93	1	0.00381	0.05575
High	Sequest HT (E2)	Unambiguous	DENPNMNLEQAK		1	Q556Q0	Q556Q0	0	2	0.2917	0	1	1	701.817	1402.63	1402.63	0.5	0.00035	HCD	MS2	70.0763	35	20.7874	14657	Dicty_IEX_CMAC_1b_11212024.raw	F315	1.92	1	0.001198	0.006396
High	Sequest HT (E2)	Unambiguous	VMSTGINYK		2	Q869W9	Q869X2; Q869W9	0	2	0	0	1	1	506.76	1012.51	1012.51	-0.02	-1e-05	HCD	MS2	29.4655	35	20.8162	14693	Dicty_IEX_CMAC_1b_11212024.raw	F315	1.5	1	0.001198	0.01319
High	Sequest HT (E2)	Unambiguous	DTEYcDEIK	C5(Carbamidomethyl)	2	Q869W9	Q869X2; Q869W9	0	2	0.5281	0	1	1	586.743	1172.48	1172.48	0.61	0.00036	HCD	MS2	20.5962	35	20.8349	14715	Dicty_IEX_CMAC_1b_11212024.raw	F315	1.78	1	0.002778	0.02636
High	Sequest HT (E2)	Unambiguous	GGESEHFSPSNPSSPNDTPR		2	Q869W9	Q869X2; Q869W9	0	3	0.615	0	1	1	700.307	2098.91	2098.91	0.06	4e-05	HCD	MS2	37.5628	35	20.8471	14729	Dicty_IEX_CMAC_1b_11212024.raw	F315	1.87	1	0.001198	0.004473
High	Sequest HT (E2)	Unambiguous	YFINDAK		1	Q54J97	Q54J97	0	2	0.3383	0	1	1	435.721	870.435	870.436	-0.4	-0.00018	HCD	MS2	45.2404	35	20.8825	14772	Dicty_IEX_CMAC_1b_11212024.raw	F315	1.33	1	0.00381	0.05743
High	Sequest HT (E2)	Unambiguous	ETIPNTDDTLNSK		1	Q27562	Q27562	0	2	0.6642	0	1	1	724.35	1447.69	1447.69	0.63	0.00046	HCD	MS2	2.25549	33.563	20.9212	14819	Dicty_IEX_CMAC_1b_11212024.raw	F315	2.68	1	0.001198	0.0005752
High	Sequest HT (E2)	Unambiguous	VATVSLPR		1	Cont_P00761	Cont_P00761	0	2	0.05	0	1	1	421.759	842.51	842.509	1.04	0.00044	HCD	MS2	73.183	24.343	23.2422	17624	Dicty_IEX_CMAC_1b_11212024.raw	F315	1.2	1	0.006366	0.08006
High	Sequest HT (E2)	Unambiguous	VMSTGINYK		2	Q869W9	Q869X2; Q869W9	0	2	0	0	1	1	506.76	1012.51	1012.51	-0.66	-0.00033	HCD	MS2	50.7296	35	21.3335	15305	Dicty_IEX_CMAC_1b_11212024.raw	F315	1.38	1	0.001953	0.02203
High	Sequest HT (E2)	Unambiguous	DTEYcDEIK	C5(Carbamidomethyl)	2	Q869W9	Q869X2; Q869W9	0	2	0.8197	0	1	1	586.742	1172.48	1172.48	-0.58	-0.00034	HCD	MS2	13.4817	35	21.3618	15341	Dicty_IEX_CMAC_1b_11212024.raw	F315	2.33	1	0.002778	0.0273
High	Sequest HT (E2)	Unambiguous	YFINDAK		1	Q54J97	Q54J97	0	2	0.2662	0	1	1	435.721	870.434	870.436	-1.67	-0.00073	HCD	MS2	54.8773	35	21.8577	15940	Dicty_IEX_CMAC_1b_11212024.raw	F315	1.39	1	0.006366	0.08774
High	Sequest HT (E2)	Unambiguous	SEGGGVcILK	C7(Carbamidomethyl)	2	Q869W9	Q869X2; Q869W9	0	2	0.5455	0	1	1	510.263	1019.52	1019.52	-0.78	-0.0004	HCD	MS2	0.937262	23.157	21.8713	15958	Dicty_IEX_CMAC_1b_11212024.raw	F315	2.75	1	0.001198	0.002673
High	Sequest HT (E2)	Unambiguous	ENTEGEYSGIENQPVK		1	Q55BI2	Q55BI2	0	2	0.3355	0	1	1	897.412	1793.82	1793.82	-0.96	-0.00086	HCD	MS2	97.1351	35	21.8782	15966	Dicty_IEX_CMAC_1b_11212024.raw	F315	1.55	1	0.002778	0.03515
High	Sequest HT (E2)	Unambiguous	NYTDVSEEESIK		1	P34120	P34120	0	2	0.4265	0	1	1	707.323	1413.64	1413.64	0.3	0.00021	HCD	MS2	68.5673	35	21.8917	15983	Dicty_IEX_CMAC_1b_11212024.raw	F315	2.11	1	0.002778	0.0341
High	Sequest HT (E2)	Unambiguous	ENIDTDTLPK		1	Q86H45	Q86H45	0	2	0.1186	0	1	1	573.288	1145.57	1145.57	-0.26	-0.00015	HCD	MS2	75.1848	35	21.9016	15995	Dicty_IEX_CMAC_1b_11212024.raw	F315	1.18	1	0.004785	0.07299
High	Sequest HT (E2)	Unambiguous	AQGENIEIALKK		2	Q869W9	Q869X2; Q869W9	1	3	0.1911	0	1	1	438.585	1313.74	1313.74	-1.39	-0.00061	HCD	MS2	84.2695	35	21.9134	16009	Dicty_IEX_CMAC_1b_11212024.raw	F315	1.57	1	0.001198	0.009416
High	Sequest HT (E2)	Unambiguous	GGESEHFSPSNPSSPNDTPR		2	Q869W9	Q869X2; Q869W9	0	3	0.5175	0	1	1	700.306	2098.9	2098.91	-0.55	-0.00039	HCD	MS2	41.7458	35	21.9142	16010	Dicty_IEX_CMAC_1b_11212024.raw	F315	2.57	1	0.002778	0.02498
High	Sequest HT (E2)	Unambiguous	GYSFTTTAER		5	P07830	Q55EU6; Q54GX7; Q553U6; P07829; P07830	0	2	0.3788	0	1	1	566.767	1132.53	1132.53	0.62	0.00035	HCD	MS2	70.4072	35	21.9357	16037	Dicty_IEX_CMAC_1b_11212024.raw	F315	1.32	1	0.005879	0.07725
High	Sequest HT (E2)	Unambiguous	GGESEHFSPSNPSSPNDTPR		2	Q869W9	Q869X2; Q869W9	0	2	0.6645	0	1	1	1049.96	2098.91	2098.91	-0.15	-0.00015	HCD	MS2	0	35	21.9697	16079	Dicty_IEX_CMAC_1b_11212024.raw	F315	1.52	1	0.002778	0.02927
High	Sequest HT (E2)	Unambiguous	SQcSFTTLTK	C3(Carbamidomethyl)	2	Q869W9	Q869X2; Q869W9	0	2	0.5088	0	1	1	586.784	1172.56	1172.56	0.08	5e-05	HCD	MS2	12.4148	10.574	21.9722	16082	Dicty_IEX_CMAC_1b_11212024.raw	F315	2.83	1	0.001953	0.01869
High	Sequest HT (E2)	Unambiguous	TAIDQVYSScK	C10(Carbamidomethyl)	2	Q869W9	Q869X2; Q869W9	0	2	0.627	0	1	1	636.3	1271.59	1271.59	0.05	3e-05	HCD	MS2	34.5178	35	21.974	16084	Dicty_IEX_CMAC_1b_11212024.raw	F315	3.19	1	0.001198	0.001373
High	Sequest HT (E2)	Unambiguous	mPVEFTK	M1(Oxidation)	2	Q869W9	Q869X2; Q869W9	0	2	0.1553	0	1	1	434.217	867.427	867.428	-0.83	-0.00036	HCD	MS2	53.6309	35	21.9944	16109	Dicty_IEX_CMAC_1b_11212024.raw	F315	1.61	1	0.006366	0.08276
High	Sequest HT (E2)	Unambiguous	TAIDQVYSScK	C10(Carbamidomethyl)	2	Q869W9	Q869X2; Q869W9	0	2	0.6667	0	1	1	636.301	1271.59	1271.59	0.14	9e-05	HCD	MS2	4.22325	24.479	22.0052	16122	Dicty_IEX_CMAC_1b_11212024.raw	F315	3.63	1	0.001198	0.002622
High	Sequest HT (E2)	Unambiguous	EGYLVGPSR		1	Q54ET6	Q54ET6	0	2	0.1719	0	1	1	489.256	977.505	977.505	-0.57	-0.00028	HCD	MS2	82.8861	35	22.0175	16136	Dicty_IEX_CMAC_1b_11212024.raw	F315	1.28	1	0.002778	0.02937
High	Sequest HT (E2)	Unambiguous	YFINDAK		1	Q54J97	Q54J97	0	2	0.3383	0	1	1	435.721	870.435	870.436	-0.5	-0.00022	HCD	MS2	46.2866	35	22.0265	16147	Dicty_IEX_CMAC_1b_11212024.raw	F315	1.33	1	0.006366	0.08457
High	Sequest HT (E2)	Unambiguous	VATVSLPR		1	Cont_P00761	Cont_P00761	0	2	0.517	0	1	1	421.758	842.509	842.509	-0.41	-0.00017	HCD	MS2	35.8336	16.748	21.8204	15894	Dicty_IEX_CMAC_1b_11212024.raw	F315	1.47	1	0.001953	0.02199
High	Sequest HT (E2)	Unambiguous	EAPTIDPQQR		1	Q869W9	Q869W9	0	2	0.5436	0	1	1	577.794	1154.58	1154.58	0.03	2e-05	HCD	MS2	57.2647	35	21.3468	15321	Dicty_IEX_CMAC_1b_11212024.raw	F315	1.49	1	0.00381	0.0579
High	Sequest HT (E2)	Unambiguous	DENPNMNLEQAK		1	Q556Q0	Q556Q0	0	2	0.3636	0	1	1	701.814	1402.62	1402.63	-3.66	-0.00257	HCD	MS2	92.5841	35	21.7975	15865	Dicty_IEX_CMAC_1b_11212024.raw	F315	1.65	1	0.006366	0.091
High	Sequest HT (E2)	Unambiguous	MIPGNNLPR		1	Q55GJ6	Q55GJ6	0	2	0.2467	0	1	1	506.273	1011.54	1011.54	-1.48	-0.00075	HCD	MS2	48.0052	35	21.7745	15836	Dicty_IEX_CMAC_1b_11212024.raw	F315	1.5	1	0.001953	0.01669
High	Sequest HT (E2)	Unambiguous	AGSTSQSDELLVK		1	Q54MY6	Q54MY6	0	2	0.4564	0	1	1	667.843	1334.68	1334.68	-1.07	-0.00071	HCD	MS2	40.95	35	21.3922	15378	Dicty_IEX_CMAC_1b_11212024.raw	F315	2.41	1	0.001198	0.0001695
High	Sequest HT (E2)	Unambiguous	YFINDAK		1	Q54J97	Q54J97	0	2	0.3778	0	1	1	435.72	870.433	870.436	-2.47	-0.00108	HCD	MS2	19.2118	32.477	21.4035	15392	Dicty_IEX_CMAC_1b_11212024.raw	F315	1.35	1	0.006366	0.09586
High	Sequest HT (E2)	Unambiguous	ETIPNTDDTLNSK		1	Q27562	Q27562	0	2	0.4271	0	1	1	724.349	1447.69	1447.69	-0.76	-0.00055	HCD	MS2	8.34908	35	21.4381	15434	Dicty_IEX_CMAC_1b_11212024.raw	F315	1.92	1	0.001198	0.000636
High	Sequest HT (E2)	Unambiguous	LLSPSNNYEK		2	Q869W9	Q869X2; Q869W9	0	2	0.2549	0	1	1	582.798	1164.59	1164.59	-0.9	-0.00052	HCD	MS2	65.0958	35	21.4711	15475	Dicty_IEX_CMAC_1b_11212024.raw	F315	1.53	1	0.002778	0.02765
High	Sequest HT (E2)	Unambiguous	TAIDQVYSScK	C10(Carbamidomethyl)	2	Q869W9	Q869X2; Q869W9	0	2	0.5964	0	1	1	636.3	1271.59	1271.59	-0.96	-0.00061	HCD	MS2	0	4.529	21.4831	15490	Dicty_IEX_CMAC_1b_11212024.raw	F315	3.84	1	0.001198	0.002511
High	Sequest HT (E2)	Unambiguous	LISNQSIYK		2	Q869W9	Q869X2; Q869W9	0	2	0.411	0	1	1	533.3	1065.59	1065.59	-1.43	-0.00076	HCD	MS2	10.7243	29.007	21.5082	15517	Dicty_IEX_CMAC_1b_11212024.raw	F315	2.36	1	0.001198	0.01492
High	Sequest HT (E2)	Unambiguous	EQLSSQSSNTDSELSSVK		1	Q54L07	Q54L07	0	2	0.5248	0	1	1	963.45	1925.89	1925.89	-0.67	-0.00065	HCD	MS2	33.8561	35	21.5112	15520	Dicty_IEX_CMAC_1b_11212024.raw	F315	2.42	1	0.002778	0.03185
High	Sequest HT (E2)	Unambiguous	YFINDAK		1	Q54J97	Q54J97	0	2	0.4593	0	1	1	435.72	870.433	870.436	-2.62	-0.00114	HCD	MS2	36.7926	35	21.5197	15531	Dicty_IEX_CMAC_1b_11212024.raw	F315	1.35	1	0.006366	0.09507
High	Sequest HT (E2)	Unambiguous	VATVSLPR		1	Cont_P00761	Cont_P00761	0	2	0.386	0	1	1	421.758	842.509	842.509	-0.52	-0.00022	HCD	MS2	97.6789	35	21.5289	15542	Dicty_IEX_CMAC_1b_11212024.raw	F315	1.14	1	0.002778	0.03026
High	Sequest HT (E2)	Unambiguous	GGESEHFSPSNPSSPNDTPR		2	Q869W9	Q869X2; Q869W9	0	2	0.544	0	1	1	1049.96	2098.9	2098.91	-0.58	-0.00061	HCD	MS2	64.164	35	21.6242	15657	Dicty_IEX_CMAC_1b_11212024.raw	F315	1.25	1	0.002778	0.03571
High	Sequest HT (E2)	Unambiguous	DTEYcDEIK	C5(Carbamidomethyl)	2	Q869W9	Q869X2; Q869W9	0	2	0.7044	0	1	1	586.742	1172.48	1172.48	-0.91	-0.00053	HCD	MS2	10.6366	35	21.6267	15660	Dicty_IEX_CMAC_1b_11212024.raw	F315	2.03	1	0.002778	0.04036
High	Sequest HT (E2)	Unambiguous	SQcSFTTLTK	C3(Carbamidomethyl)	2	Q869W9	Q869X2; Q869W9	0	2	0.4097	0	1	1	586.783	1172.56	1172.56	-2.29	-0.00134	HCD	MS2	91.6131	35	21.7144	15765	Dicty_IEX_CMAC_1b_11212024.raw	F315	1.44	1	0.00381	0.05943
High	Sequest HT (E2)	Unambiguous	ENSLIIK		1	Q55F80	Q55F80	0	2	0.1534	0	1	1	408.744	816.481	816.483	-1.73	-0.00071	HCD	MS2	87.7995	35	21.7238	15775	Dicty_IEX_CMAC_1b_11212024.raw	F315	1.89	1	0.007841	0.1051
High	Sequest HT (E2)	Unambiguous	TAIDQVYSScK	C10(Carbamidomethyl)	2	Q869W9	Q869X2; Q869W9	0	2	0.6677	0	1	1	636.3	1271.59	1271.59	-0.98	-0.00062	HCD	MS2	0	18.17	21.744	15799	Dicty_IEX_CMAC_1b_11212024.raw	F315	3.37	1	0.001198	0.005177
High	Sequest HT (E2)	Unambiguous	LISNQSIYK		2	Q869W9	Q869X2; Q869W9	0	2	0.4692	0	1	1	533.3	1065.59	1065.59	-1.34	-0.00072	HCD	MS2	17.2604	35	21.7737	15835	Dicty_IEX_CMAC_1b_11212024.raw	F315	2.11	1	0.001198	0.01064
High	Sequest HT (E2)	Unambiguous	VATVSLPR		1	Cont_P00761	Cont_P00761	0	2	0.5255	0	1	1	421.758	842.509	842.509	-0.55	-0.00023	HCD	MS2	28.6723	15.141	21.7857	15850	Dicty_IEX_CMAC_1b_11212024.raw	F315	1.96	1	0.005332	0.07528
High	Sequest HT (E2)	Unambiguous	DTEYcDEIK	C5(Carbamidomethyl)	2	Q869W9	Q869X2; Q869W9	0	2	0.8544	0	1	1	586.743	1172.48	1172.48	0.83	0.00048	HCD	MS2	20.8605	35	20.5691	14387	Dicty_IEX_CMAC_1b_11212024.raw	F315	2.06	1	0.002778	0.04797
High	Sequest HT (E2)	Unambiguous	ALEESNYELEGK		4	Cont_P13645	Cont_P02535-2; Cont_P13645; Cont_P02535-3; Cont_P02535	0	2	0.487	0	1	1	691.328	1381.65	1381.65	-0.14	-9e-05	HCD	MS2	20.1015	35	23.2682	17655	Dicty_IEX_CMAC_1b_11212024.raw	F315	3.08	1	0.001198	0.001013
High	Sequest HT (E2)	Unambiguous	SQcSFTTLTK	C3(Carbamidomethyl)	2	Q869W9	Q869X2; Q869W9	0	2	0.366	0	1	1	586.785	1172.56	1172.56	0.26	0.00015	HCD	MS2	35.5558	35	23.2808	17669	Dicty_IEX_CMAC_1b_11212024.raw	F315	2.35	1	0.001198	0.01417
High	Sequest HT (E2)	Unambiguous	DYcVIAGDTR	C3(Carbamidomethyl)	1	Q86A21	Q86A21	0	2	0.4577	0	1	1	585.266	1169.53	1169.53	0.09	5e-05	HCD	MS2	9.94411	35	24.6858	19315	Dicty_IEX_CMAC_1b_11212024.raw	F315	2.01	1	0.002778	0.03241
High	Sequest HT (E2)	Unambiguous	mSAPSETTITTPTTPAHR	N-Term(Prot)(Met-loss+Acetyl)	1	Q54Q30	Q54Q30	0	2	0.684	0	1	1	905.453	1809.9	1809.9	0.39	0.00035	HCD	MS2	0	35	24.7022	19335	Dicty_IEX_CMAC_1b_11212024.raw	F315	2.5	1	0.001198	0.001468
High	Sequest HT (E2)	Unambiguous	VDLVGTcYK	C7(Carbamidomethyl)	1	Q556Q0	Q556Q0	0	2	0.5149	0	1	1	527.765	1054.52	1054.52	-0.4	-0.00021	HCD	MS2	47.1962	35	24.7038	19337	Dicty_IEX_CMAC_1b_11212024.raw	F315	1.01	1	0.009365	0.1068
High	Sequest HT (E2)	Unambiguous	TSTVDTLEIDSNNTK		1	Q869W9	Q869W9	0	2	0.2386	0	1	1	819.397	1637.79	1637.79	0.33	0.00027	HCD	MS2	38.0786	35	24.7537	19396	Dicty_IEX_CMAC_1b_11212024.raw	F315	0.88	1	0.001953	0.0203
High	Sequest HT (E2)	Unambiguous	TAIEYINER		2	Q869W9	Q869X2; Q869W9	0	2	0.5831	0	1	1	554.785	1108.56	1108.56	-0.39	-0.00022	HCD	MS2	6.65379	18.807	24.7678	19413	Dicty_IEX_CMAC_1b_11212024.raw	F315	3.07	1	0.001198	0.01639
High	Sequest HT (E2)	Unambiguous	SEGGGVcILK	C7(Carbamidomethyl)	2	Q869W9	Q869X2; Q869W9	0	2	0.3043	0	1	1	510.263	1019.52	1019.52	-0.3	-0.00016	HCD	MS2	12.7738	35	24.7705	19416	Dicty_IEX_CMAC_1b_11212024.raw	F315	1.38	1	0.001953	0.01657
High	Sequest HT (E2)	Unambiguous	TAIDQVYSScK	C10(Carbamidomethyl)	2	Q869W9	Q869X2; Q869W9	0	2	0.6519	0	1	1	636.301	1271.59	1271.59	0.11	7e-05	HCD	MS2	35.1572	35	24.6725	19299	Dicty_IEX_CMAC_1b_11212024.raw	F315	1.81	1	0.001198	0.003282
High	Sequest HT (E2)	Unambiguous	GGESEHFSPSNPSSPNDTPR		2	Q869W9	Q869X2; Q869W9	0	3	0.7493	0	1	1	700.307	2098.91	2098.91	0.08	5e-05	HCD	MS2	29.9502	35	24.7713	19417	Dicty_IEX_CMAC_1b_11212024.raw	F315	3.51	1	0.001198	0.001193
High	Sequest HT (E2)	Unambiguous	EINLIEK		1	Q869W9	Q869W9	0	2	0.1129	0	1	1	429.75	858.493	858.493	0.3	0.00013	HCD	MS2	2.38798	3.868	24.8008	19454	Dicty_IEX_CMAC_1b_11212024.raw	F315	2.48	1	0.00381	0.06099
High	Sequest HT (E2)	Unambiguous	NGVVLITEK		1	Q54DM7	Q54DM7	0	2	0.292	0	1	1	486.79	972.573	972.572	0.3	0.00014	HCD	MS2	52.4314	35	24.8071	19459	Dicty_IEX_CMAC_1b_11212024.raw	F315	2.26	1	0.001953	0.01964
High	Sequest HT (E2)	Unambiguous	TGGLTSVGIR		1	Q54XM7	Q54XM7	0	2	0.5181	0	1	1	480.777	960.547	960.547	-0.39	-0.00019	HCD	MS2	60.7325	35	24.8166	19469	Dicty_IEX_CMAC_1b_11212024.raw	F315	1.93	1	0.00381	0.06053
High	Sequest HT (E2)	Unambiguous	LSDVDMIK		1	Q54QQ0	Q54QQ0	0	2	0.4506	0	1	1	460.741	920.475	920.476	-0.55	-0.00025	HCD	MS2	47.0898	35	24.8244	19479	Dicty_IEX_CMAC_1b_11212024.raw	F315	2.53	1	0.002778	0.04693
High	Sequest HT (E2)	Unambiguous	FEQEINQLQNEK		1	Q55F80	Q55F80	0	2	0.4444	0	1	1	760.373	1519.74	1519.74	-0.36	-0.00028	HCD	MS2	36.366	35	24.8402	19497	Dicty_IEX_CMAC_1b_11212024.raw	F315	1.89	1	0.001953	0.01715
High	Sequest HT (E2)	Unambiguous	STYGQPIPIK		1	Q27563	Q27563	0	2	0.2976	0	1	1	552.308	1103.61	1103.61	-0.13	-7e-05	HCD	MS2	21.1453	35	24.8507	19511	Dicty_IEX_CMAC_1b_11212024.raw	F315	1.68	1	0.001198	0.002546
High	Sequest HT (E2)	Unambiguous	TSTVDTLEIDSNNTK		1	Q869W9	Q869W9	0	2	0.3396	0	1	1	819.397	1637.79	1637.79	0.4	0.00033	HCD	MS2	0	35	24.7931	19444	Dicty_IEX_CMAC_1b_11212024.raw	F315	1.59	1	0.002778	0.03232
High	Sequest HT (E2)	Unambiguous	LQDTIDSLQQK		1	Q54MY6	Q54MY6	0	2	0.2	0	1	1	644.84	1288.67	1288.67	-1.12	-0.00072	HCD	MS2	88.3893	35	24.6478	19270	Dicty_IEX_CMAC_1b_11212024.raw	F315	1.4	1	0.004785	0.07159
High	Sequest HT (E2)	Unambiguous	NAAFGLGSAPGK		1	O96759	O96759	0	2	0.2795	0	1	1	545.288	1089.57	1089.57	0.02	1e-05	HCD	MS2	86.7337	35	24.5947	19208	Dicty_IEX_CMAC_1b_11212024.raw	F315	1.61	1	0.009734	0.1084
High	Sequest HT (E2)	Unambiguous	SVNIADLNSTR		2	Q869W9	Q869X2; Q869W9	0	2	0.3548	0	1	1	595.312	1189.62	1189.62	-0.56	-0.00033	HCD	MS2	77.6063	35	24.5925	19205	Dicty_IEX_CMAC_1b_11212024.raw	F315	1.24	1	0.006366	0.07943
High	Sequest HT (E2)	Unambiguous	APGFGDLK		1	Q54J97	Q54J97	0	2	0.325	0	1	1	402.716	804.425	804.425	-0.08	-3e-05	HCD	MS2	36.9656	35	24.456	19042	Dicty_IEX_CMAC_1b_11212024.raw	F315	1.6	1	0.006366	0.09669
High	Sequest HT (E2)	Unambiguous	GLAQNLTmGTGR	M8(Oxidation)	2	Q869W9	Q869X2; Q869W9	0	2	0.1667	0	1	1	617.814	1234.62	1234.62	0.52	0.00032	HCD	MS2	78.8531	35	24.479	19070	Dicty_IEX_CMAC_1b_11212024.raw	F315	1.5	1	0.00381	0.05883
High	Sequest HT (E2)	Unambiguous	EQMSSAVGDFNEK		1	Q54MY6	Q54MY6	0	2	0.3782	0	1	1	721.319	1441.63	1441.63	2.78	0.00201	HCD	MS2	17.5244	35	24.4861	19078	Dicty_IEX_CMAC_1b_11212024.raw	F315	2.38	1	0.001953	0.02175
High	Sequest HT (E2)	Unambiguous	SEGGGVcILK	C7(Carbamidomethyl)	2	Q869W9	Q869X2; Q869W9	0	2	0.2484	0	1	1	510.263	1019.52	1019.52	-0.29	-0.00015	HCD	MS2	14.7569	35	24.4988	19094	Dicty_IEX_CMAC_1b_11212024.raw	F315	1.57	1	0.002778	0.04917
High	Sequest HT (E2)	Unambiguous	FIAGIQQR		1	P34120	P34120	0	2	0.1522	0	1	1	466.769	932.531	932.531	-0.46	-0.00022	HCD	MS2	64.655	35	24.5033	19099	Dicty_IEX_CMAC_1b_11212024.raw	F315	0.92	1	0.007841	0.1053
High	Sequest HT (E2)	Unambiguous	TAIEYINER		2	Q869W9	Q869X2; Q869W9	0	2	0.5342	0	1	1	554.785	1108.56	1108.56	-0.38	-0.00021	HCD	MS2	1.81524	6.934	24.5107	19108	Dicty_IEX_CMAC_1b_11212024.raw	F315	3.07	1	0.001198	0.00985
High	Sequest HT (E2)	Unambiguous	ELISVAAASK		1	Q54BC8	Q54BC8	0	2	0.2556	0	1	1	494.787	988.567	988.567	-0.48	-0.00024	HCD	MS2	58.8791	35	24.5133	19111	Dicty_IEX_CMAC_1b_11212024.raw	F315	1.8	1	0.001953	0.01889
High	Sequest HT (E2)	Unambiguous	TSTVDTLEIDSNNTK		1	Q869W9	Q869W9	0	2	0.4371	0	1	1	819.398	1637.79	1637.79	0.79	0.00065	HCD	MS2	28.9193	35	24.5197	19119	Dicty_IEX_CMAC_1b_11212024.raw	F315	1.67	1	0.002778	0.02476
High	Sequest HT (E2)	Unambiguous	TGGLTSVGIR		1	Q54XM7	Q54XM7	0	2	0.5514	0	1	1	480.777	960.547	960.547	-0.5	-0.00024	HCD	MS2	49.0835	35	24.5261	19126	Dicty_IEX_CMAC_1b_11212024.raw	F315	1.85	1	0.001198	0.01161
High	Sequest HT (E2)	Unambiguous	VITMNDNPVGR		1	Q555L5	Q555L5	0	2	0.4927	0	1	1	608.311	1215.61	1215.62	-0.21	-0.00013	HCD	MS2	0	35	24.5291	19130	Dicty_IEX_CMAC_1b_11212024.raw	F315	2.05	1	0.002778	0.05076
High	Sequest HT (E2)	Unambiguous	EINLIEK		1	Q869W9	Q869W9	0	2	0.1071	0	1	1	429.75	858.493	858.493	0.03	1e-05	HCD	MS2	5.04766	6.92	24.5357	19138	Dicty_IEX_CMAC_1b_11212024.raw	F315	2.52	1	0.00381	0.05397
High	Sequest HT (E2)	Unambiguous	NGVVLITEK		1	Q54DM7	Q54DM7	0	2	0.3133	0	1	1	486.79	972.572	972.572	-0.32	-0.00015	HCD	MS2	45.0093	35	24.5368	19139	Dicty_IEX_CMAC_1b_11212024.raw	F315	2.33	1	0.001198	0.01501
High	Sequest HT (E2)	Unambiguous	DGVVLGVEK		1	Q27563	Q27563	0	2	0.2988	0	1	1	458.26	915.514	915.515	-1.15	-0.00053	HCD	MS2	54.7873	35	24.5732	19182	Dicty_IEX_CMAC_1b_11212024.raw	F315	1.64	1	0.001198	0.007053
High	Sequest HT (E2)	Unambiguous	SQcSFTTLTK	C3(Carbamidomethyl)	2	Q869W9	Q869X2; Q869W9	0	2	0.4202	0	1	1	586.784	1172.56	1172.56	-0.15	-9e-05	HCD	MS2	63.5657	35	24.5739	19183	Dicty_IEX_CMAC_1b_11212024.raw	F315	1.88	1	0.002778	0.02586
High	Sequest HT (E2)	Unambiguous	STYGQPIPIK		1	Q27563	Q27563	0	2	0.4274	0	1	1	552.308	1103.61	1103.61	-0.23	-0.00013	HCD	MS2	16.1997	35	24.5899	19202	Dicty_IEX_CMAC_1b_11212024.raw	F315	2.41	1	0.001198	0.0008186
High	Sequest HT (E2)	Unambiguous	NAAFGLGSAPGK		1	O96759	O96759	0	2	0.614	0	1	1	545.288	1089.57	1089.57	0.34	0.00019	HCD	MS2	47.3353	35	24.8667	19531	Dicty_IEX_CMAC_1b_11212024.raw	F315	2.72	1	0.001198	0.0001597
High	Sequest HT (E2)	Unambiguous	APGFGDLK		1	Q54J97	Q54J97	0	2	0.3061	0	1	1	402.716	804.425	804.425	-0.02	-1e-05	HCD	MS2	62.6526	35	24.8682	19532	Dicty_IEX_CMAC_1b_11212024.raw	F315	1.47	1	0.002778	0.04602
High	Sequest HT (E2)	Unambiguous	MPVEFTK		2	Q869W9	Q869X2; Q869W9	0	2	0.4641	0	1	1	426.22	851.434	851.433	0.54	0.00023	HCD	MS2	26.8891	35	24.8742	19539	Dicty_IEX_CMAC_1b_11212024.raw	F315	1.53	1	0.004785	0.07326
High	Sequest HT (E2)	Unambiguous	GLAQNLTmGTGR	M8(Oxidation)	2	Q869W9	Q869X2; Q869W9	0	2	0.1988	0	1	1	617.814	1234.62	1234.62	0.01	1e-05	HCD	MS2	47.7875	35	24.8882	19555	Dicty_IEX_CMAC_1b_11212024.raw	F315	1.66	1	0.002778	0.02714
High	Sequest HT (E2)	Unambiguous	NAAFGLGSAPGK		1	O96759	O96759	0	2	0.1373	0	1	1	545.288	1089.57	1089.57	0.11	6e-05	HCD	MS2	74.3057	35	25.139	19834	Dicty_IEX_CMAC_1b_11212024.raw	F315	1.53	1	0.00381	0.05391
High	Sequest HT (E2)	Unambiguous	GAVSEFTSAmVK	M10(Oxidation)	1	O96759	O96759	0	2	0.2083	0	1	1	621.805	1242.6	1242.6	-0.16	-0.0001	HCD	MS2	69.4114	35	25.1611	19860	Dicty_IEX_CMAC_1b_11212024.raw	F315	0.96	1	0.001198	0.0142
High	Sequest HT (E2)	Unambiguous	GGESEHFSPSNPSSPNDTPR		2	Q869W9	Q869X2; Q869W9	0	3	0.637	0	1	1	700.307	2098.91	2098.91	0.76	0.00053	HCD	MS2	30.463	35	25.1845	19887	Dicty_IEX_CMAC_1b_11212024.raw	F315	2.81	1	0.001953	0.02392
High	Sequest HT (E2)	Unambiguous	DGVVLGVEK		1	Q27563	Q27563	0	2	0.1705	0	1	1	458.261	915.514	915.515	-0.31	-0.00014	HCD	MS2	71.7756	35	25.1962	19901	Dicty_IEX_CMAC_1b_11212024.raw	F315	1.29	1	0.006366	0.09166
High	Sequest HT (E2)	Unambiguous	LLLSAGEAGDR		1	Q55DY7	Q55DY7	0	2	0.4481	0	1	1	551.299	1101.59	1101.59	-0.02	-1e-05	HCD	MS2	40.4463	35	25.1991	19904	Dicty_IEX_CMAC_1b_11212024.raw	F315	2.12	1	0.003397	0.05175
High	Sequest HT (E2)	Unambiguous	NcVAIASDLR	C2(Carbamidomethyl)	1	Q55D66	Q55D66	0	2	0.2481	0	1	1	559.785	1118.56	1118.56	-0.34	-0.00019	HCD	MS2	4.00275	35	25.2046	19911	Dicty_IEX_CMAC_1b_11212024.raw	F315	2.7	1	0.006366	0.09539
High	Sequest HT (E2)	Unambiguous	TAIDQVYSScK	C10(Carbamidomethyl)	2	Q869W9	Q869X2; Q869W9	0	2	0.2158	0	1	1	636.301	1271.59	1271.59	0.57	0.00036	HCD	MS2	75.8612	35	25.2224	19933	Dicty_IEX_CMAC_1b_11212024.raw	F315	1.39	1	0.006366	0.1012
High	Sequest HT (E2)	Unambiguous	APGFGDLK		1	Q54J97	Q54J97	0	2	0.2199	0	1	1	402.716	804.425	804.425	-0.19	-8e-05	HCD	MS2	81.105	35	25.227	19938	Dicty_IEX_CMAC_1b_11212024.raw	F315	1.41	1	0.006366	0.09481
High	Sequest HT (E2)	Unambiguous	LLLSAGEAGDR		1	Q55DY7	Q55DY7	0	2	0.6394	0	1	1	551.299	1101.59	1101.59	0.2	0.00011	HCD	MS2	10.3257	26.009	25.2412	19956	Dicty_IEX_CMAC_1b_11212024.raw	F315	2.69	1	0.001953	0.01787
High	Sequest HT (E2)	Unambiguous	MPVEFTK		2	Q869W9	Q869X2; Q869W9	0	2	0.4064	0	1	1	426.22	851.433	851.433	0.17	7e-05	HCD	MS2	17.2167	35	25.2702	19990	Dicty_IEX_CMAC_1b_11212024.raw	F315	1.87	1	0.003397	0.05293
High	Sequest HT (E2)	Unambiguous	TAIEYINER		2	Q869W9	Q869X2; Q869W9	0	2	0.622	0	1	1	554.785	1108.56	1108.56	-0.19	-0.0001	HCD	MS2	12.0472	35	25.295	20019	Dicty_IEX_CMAC_1b_11212024.raw	F315	2.46	1	0.001198	0.01416
High	Sequest HT (E2)	Unambiguous	LPYLGNEK		1	Q54ET6	Q54ET6	0	2	0.2042	0	1	1	467.256	933.504	933.504	-0.11	-5e-05	HCD	MS2	51.3901	35	25.3291	20060	Dicty_IEX_CMAC_1b_11212024.raw	F315	1.42	1	0.002778	0.03551
High	Sequest HT (E2)	Unambiguous	AVENSGTLVAIK		1	Q27563	Q27563	0	2	0.4017	0	1	1	601.343	1201.68	1201.68	0.02	1e-05	HCD	MS2	28.0377	27.441	25.336	20068	Dicty_IEX_CMAC_1b_11212024.raw	F315	2.34	1	0.001198	0.0002458
High	Sequest HT (E2)	Unambiguous	TSTVDTLEIDSNNTK		1	Q869W9	Q869W9	0	2	0.6688	0	1	1	819.397	1637.79	1637.79	0.31	0.00025	HCD	MS2	0	35	25.3444	20078	Dicty_IEX_CMAC_1b_11212024.raw	F315	3.11	1	0.001198	0.0001899
High	Sequest HT (E2)	Unambiguous	ANEISDYVR		1	P05095	P05095	0	2	0.4608	0	1	1	533.762	1066.52	1066.52	0.1	5e-05	HCD	MS2	10.8977	35	25.381	20118	Dicty_IEX_CMAC_1b_11212024.raw	F315	2.17	1	0.002778	0.04412
High	Sequest HT (E2)	Unambiguous	ANEISDYVR		1	P05095	P05095	0	2	0.3292	0	1	1	533.762	1066.52	1066.52	0.11	6e-05	HCD	MS2	22.4189	23.257	25.1268	19821	Dicty_IEX_CMAC_1b_11212024.raw	F315	2.43	1	0.001953	0.02345
High	Sequest HT (E2)	Unambiguous	mSAPSETTITTPTTPAHR	N-Term(Prot)(Met-loss+Acetyl)	1	Q54Q30	Q54Q30	0	2	0.6339	0	1	1	905.453	1809.9	1809.9	0.07	6e-05	HCD	MS2	11.7407	35	24.4392	19022	Dicty_IEX_CMAC_1b_11212024.raw	F315	2.54	1	0.001198	0.0002205
High	Sequest HT (E2)	Unambiguous	FEQEINQLQNEK		1	Q55F80	Q55F80	0	2	0.3701	0	1	1	760.373	1519.74	1519.74	0.11	8e-05	HCD	MS2	43.0291	35	25.1221	19816	Dicty_IEX_CMAC_1b_11212024.raw	F315	2.54	1	0.001953	0.01786
High	Sequest HT (E2)	Unambiguous	TSTVDTLEIDSNNTK		1	Q869W9	Q869W9	0	2	0.2755	0	1	1	819.396	1637.79	1637.79	-0.8	-0.00066	HCD	MS2	0	35	25.0869	19787	Dicty_IEX_CMAC_1b_11212024.raw	F315	0.98	1	0.004785	0.0677
High	Sequest HT (E2)	Unambiguous	DDAEAIAITR		1	Q8T2J9	Q8T2J9	0	2	0.5759	0	1	1	537.775	1074.54	1074.54	-0.08	-4e-05	HCD	MS2	58.2134	35	24.9116	19583	Dicty_IEX_CMAC_1b_11212024.raw	F315	1.58	1	0.001198	0.00569
High	Sequest HT (E2)	Unambiguous	GGESEHFSPSNPSSPNDTPR		2	Q869W9	Q869X2; Q869W9	0	3	0.6303	0	1	1	700.306	2098.9	2098.91	-0.54	-0.00038	HCD	MS2	54.6239	35	24.9221	19595	Dicty_IEX_CMAC_1b_11212024.raw	F315	2.11	1	0.002778	0.04662
High	Sequest HT (E2)	Unambiguous	DYcVIAGDTR	C3(Carbamidomethyl)	1	Q86A21	Q86A21	0	2	0.5257	0	1	1	585.266	1169.53	1169.53	-0.23	-0.00014	HCD	MS2	17.0798	35	24.9432	19620	Dicty_IEX_CMAC_1b_11212024.raw	F315	1.75	1	0.004785	0.0681
High	Sequest HT (E2)	Unambiguous	APGFGDLK		1	Q54J97	Q54J97	0	2	0.3051	0	1	1	402.716	804.425	804.425	0.12	5e-05	HCD	MS2	73.0045	35	24.953	19632	Dicty_IEX_CMAC_1b_11212024.raw	F315	1.77	1	0.001953	0.02437
High	Sequest HT (E2)	Unambiguous	VATVSLPR		1	Cont_P00761	Cont_P00761	0	2	0.1714	0	1	1	421.758	842.509	842.509	-0.09	-4e-05	HCD	MS2	84.832	24.079	24.9544	19633	Dicty_IEX_CMAC_1b_11212024.raw	F315	1.4	1	0.006366	0.08783
High	Sequest HT (E2)	Unambiguous	VDLVGTcYK	C7(Carbamidomethyl)	1	Q556Q0	Q556Q0	0	2	0.4516	0	1	1	527.766	1054.52	1054.52	0.17	9e-05	HCD	MS2	60.2882	35	24.9677	19649	Dicty_IEX_CMAC_1b_11212024.raw	F315	1.55	1	0.002778	0.05012
High	Sequest HT (E2)	Unambiguous	LLLSAGEAGDR		1	Q55DY7	Q55DY7	0	2	0.5065	0	1	1	551.298	1101.59	1101.59	-0.23	-0.00013	HCD	MS2	81.6361	35	24.9766	19659	Dicty_IEX_CMAC_1b_11212024.raw	F315	1.54	1	0.001953	0.01972
High	Sequest HT (E2)	Unambiguous	DDAEAIAITR		1	Q8T2J9	Q8T2J9	0	2	0.3662	0	1	1	537.775	1074.54	1074.54	0.6	0.00032	HCD	MS2	75.8439	35	25.0007	19687	Dicty_IEX_CMAC_1b_11212024.raw	F315	1.42	1	0.001953	0.02275
High	Sequest HT (E2)	Unambiguous	GLAQNLTmGTGR	M8(Oxidation)	2	Q869W9	Q869X2; Q869W9	0	2	0.1928	0	1	1	617.814	1234.62	1234.62	-0.29	-0.00018	HCD	MS2	75.5456	35	25.0087	19696	Dicty_IEX_CMAC_1b_11212024.raw	F315	2.23	1	0.001953	0.02428
High	Sequest HT (E2)	Unambiguous	TAIEYINER		2	Q869W9	Q869X2; Q869W9	0	2	0.5302	0	1	1	554.785	1108.56	1108.56	-0.18	-0.0001	HCD	MS2	4.8738	26.109	25.0341	19726	Dicty_IEX_CMAC_1b_11212024.raw	F315	2.98	1	0.001953	0.01742
High	Sequest HT (E2)	Unambiguous	SEGGGVcILK	C7(Carbamidomethyl)	2	Q869W9	Q869X2; Q869W9	0	2	0.3268	0	1	1	510.263	1019.52	1019.52	-0.32	-0.00016	HCD	MS2	12.9647	35	25.0362	19728	Dicty_IEX_CMAC_1b_11212024.raw	F315	1.53	1	0.001198	0.007703
High	Sequest HT (E2)	Unambiguous	EAPTIDPQQR		1	Q869W9	Q869W9	0	2	0.1984	0	1	1	577.793	1154.58	1154.58	-1.33	-0.00077	HCD	MS2	95.1372	35	25.0653	19763	Dicty_IEX_CMAC_1b_11212024.raw	F315	1.26	1	0.002778	0.02674
High	Sequest HT (E2)	Unambiguous	NGVVLITEK		1	Q54DM7	Q54DM7	0	2	0.3991	0	1	1	486.79	972.572	972.572	-0.03	-1e-05	HCD	MS2	78.8291	35	25.075	19774	Dicty_IEX_CMAC_1b_11212024.raw	F315	2.18	1	0.001198	0.01611
High	Sequest HT (E2)	Unambiguous	AVENSGTLVAIK		1	Q27563	Q27563	0	2	0.5641	0	1	1	601.343	1201.68	1201.68	-0.07	-5e-05	HCD	MS2	27.8119	14.184	25.0793	19778	Dicty_IEX_CMAC_1b_11212024.raw	F315	2.73	1	0.001198	0.0006671
High	Sequest HT (E2)	Unambiguous	LSDVDMIK		1	Q54QQ0	Q54QQ0	0	2	0.4586	0	1	1	460.741	920.476	920.476	-0.03	-1e-05	HCD	MS2	78.8257	35	25.0805	19779	Dicty_IEX_CMAC_1b_11212024.raw	F315	1.57	1	0.001953	0.0233
High	Sequest HT (E2)	Unambiguous	NcVAIASDLR	C2(Carbamidomethyl)	1	Q55D66	Q55D66	0	2	0.129	0	1	1	559.784	1118.56	1118.56	-0.56	-0.00031	HCD	MS2	44.7712	35	25.1161	19808	Dicty_IEX_CMAC_1b_11212024.raw	F315	1.86	1	0.006366	0.08431
High	Sequest HT (E2)	Unambiguous	VATVSLPR		1	Cont_P00761	Cont_P00761	0	2	0.3427	0	1	1	421.758	842.509	842.509	-0.21	-9e-05	HCD	MS2	79.3409	25.444	24.4384	19021	Dicty_IEX_CMAC_1b_11212024.raw	F315	1.43	1	0.002778	0.03465
High	Sequest HT (E2)	Unambiguous	DYcVIAGDTR	C3(Carbamidomethyl)	1	Q86A21	Q86A21	0	2	0.6176	0	1	1	585.266	1169.53	1169.53	-0.21	-0.00012	HCD	MS2	9.4041	35	24.4181	18998	Dicty_IEX_CMAC_1b_11212024.raw	F315	1.7	1	0.001198	0.01033
High	Sequest HT (E2)	Unambiguous	EAPTIDPQQR		1	Q869W9	Q869W9	0	2	0.3206	0	1	1	577.793	1154.58	1154.58	-0.45	-0.00026	HCD	MS2	84.6973	35	24.383	18957	Dicty_IEX_CMAC_1b_11212024.raw	F315	1.31	1	0.002778	0.0469
High	Sequest HT (E2)	Unambiguous	TAIDQVYSScK	C10(Carbamidomethyl)	2	Q869W9	Q869X2; Q869W9	0	2	0.586	0	1	1	636.3	1271.59	1271.59	-0.21	-0.00013	HCD	MS2	48.9387	35	23.6346	18089	Dicty_IEX_CMAC_1b_11212024.raw	F315	1.86	1	0.001198	0.001095
High	Sequest HT (E2)	Unambiguous	APGFGDLK		1	Q54J97	Q54J97	0	2	0.1607	0	1	1	402.716	804.425	804.425	0.2	8e-05	HCD	MS2	89.7874	35	23.6565	18115	Dicty_IEX_CMAC_1b_11212024.raw	F315	1.68	1	0.002778	0.02667
High	Sequest HT (E2)	Unambiguous	VATVSLPR		1	Cont_P00761	Cont_P00761	0	2	0.2467	0	1	1	421.758	842.51	842.509	0.28	0.00012	HCD	MS2	70.0604	20.544	23.6653	18126	Dicty_IEX_CMAC_1b_11212024.raw	F315	1.5	1	0.002778	0.02768
High	Sequest HT (E2)	Unambiguous	NMQDmVEDYR	M5(Oxidation)	1	Cont_P04264	Cont_P04264	0	2	0.2044	0	1	1	658.766	1316.53	1316.52	0.43	0.00028	HCD	MS2	74.6864	35	23.7056	18174	Dicty_IEX_CMAC_1b_11212024.raw	F315	1.37	1	0.006366	0.09534
High	Sequest HT (E2)	Unambiguous	SEGGGVcILK	C7(Carbamidomethyl)	2	Q869W9	Q869X2; Q869W9	0	2	0.2941	0	1	1	510.263	1019.52	1019.52	-0.18	-9e-05	HCD	MS2	8.26891	35	23.7131	18182	Dicty_IEX_CMAC_1b_11212024.raw	F315	1.7	1	0.001198	0.002442
High	Sequest HT (E2)	Unambiguous	ELISVAAASK		1	Q54BC8	Q54BC8	0	2	0.24	0	1	1	494.787	988.567	988.567	-0.42	-0.00021	HCD	MS2	73.4463	35	23.7386	18214	Dicty_IEX_CMAC_1b_11212024.raw	F315	1.75	1	0.001198	0.01347
High	Sequest HT (E2)	Unambiguous	TGGLTSVGIR		1	Q54XM7	Q54XM7	0	2	0.5842	0	1	1	480.777	960.547	960.547	-0.07	-4e-05	HCD	MS2	13.0441	35	23.7489	18225	Dicty_IEX_CMAC_1b_11212024.raw	F315	2.91	1	0.001198	0.003653
High	Sequest HT (E2)	Unambiguous	mTIGLEPAVSSK	N-Term(Prot)(Met-loss)	1	Q54UJ0	Q54UJ0	0	2	0.2174	0	1	1	551.311	1101.61	1101.62	-0.83	-0.00046	HCD	MS2	85.1233	35	23.7675	18247	Dicty_IEX_CMAC_1b_11212024.raw	F315	1.15	1	0.006366	0.07896
High	Sequest HT (E2)	Unambiguous	AQGENIEIALKK		2	Q869W9	Q869X2; Q869W9	1	3	0.2629	0	1	1	438.586	1313.74	1313.74	0.1	5e-05	HCD	MS2	62.0611	35	23.7809	18264	Dicty_IEX_CMAC_1b_11212024.raw	F315	2.13	1	0.001198	0.01015
High	Sequest HT (E2)	Unambiguous	ALEESNYELEGK		4	Cont_P13645	Cont_P02535-2; Cont_P13645; Cont_P02535-3; Cont_P02535	0	2	0.4596	0	1	1	691.328	1381.65	1381.65	0.35	0.00024	HCD	MS2	68.9253	35	23.7884	18273	Dicty_IEX_CMAC_1b_11212024.raw	F315	1.61	1	0.001198	0.003712
High	Sequest HT (E2)	Unambiguous	TIVNSFDR		2	Q869W9	Q869X2; Q869W9	0	2	0.6904	0	1	1	476.248	951.49	951.489	0.23	0.00011	HCD	MS2	9.70528	35	23.7972	18283	Dicty_IEX_CMAC_1b_11212024.raw	F315	1.97	1	0.002778	0.04862
High	Sequest HT (E2)	Unambiguous	SQcSFTTLTK	C3(Carbamidomethyl)	2	Q869W9	Q869X2; Q869W9	0	2	0.3371	0	1	1	586.785	1172.56	1172.56	1.05	0.00061	HCD	MS2	46.9952	35	23.7987	18284	Dicty_IEX_CMAC_1b_11212024.raw	F315	1.78	1	0.002778	0.03487
High	Sequest HT (E2)	Unambiguous	MPVEFTK		2	Q869W9	Q869X2; Q869W9	0	2	0.5404	0	1	1	426.22	851.434	851.433	0.6	0.00026	HCD	MS2	8.99726	27.202	23.8424	18336	Dicty_IEX_CMAC_1b_11212024.raw	F315	1.98	1	0.007841	0.106
High	Sequest HT (E2)	Unambiguous	GGESEHFSPSNPSSPNDTPR		2	Q869W9	Q869X2; Q869W9	0	3	0.5947	0	1	1	700.307	2098.91	2098.91	0.04	3e-05	HCD	MS2	56.5258	35	23.8513	18346	Dicty_IEX_CMAC_1b_11212024.raw	F315	2.27	1	0.001198	0.007801
High	Sequest HT (E2)	Unambiguous	NEGSATFITPSNPGK		1	Q54VI3	Q54VI3	0	2	0.2849	0	1	1	760.374	1519.74	1519.74	0.82	0.00062	HCD	MS2	53.9164	35	23.8617	18357	Dicty_IEX_CMAC_1b_11212024.raw	F315	1.79	1	0.001953	0.02372
High	Sequest HT (E2)	Unambiguous	NEGSATFITPSNPGK		1	Q54VI3	Q54VI3	0	2	0.0769	0	1	1	760.373	1519.74	1519.74	0.12	9e-05	HCD	MS2	0	35	23.6068	18057	Dicty_IEX_CMAC_1b_11212024.raw	F315	1.04	1	0.002778	0.03762
High	Sequest HT (E2)	Unambiguous	APGFGDLK		1	Q54J97	Q54J97	0	2	0.3161	0	1	1	402.716	804.425	804.425	0.56	0.00023	HCD	MS2	25.726	35	23.8907	18391	Dicty_IEX_CMAC_1b_11212024.raw	F315	1.55	1	0.002778	0.02841
High	Sequest HT (E2)	Unambiguous	GGESEHFSPSNPSSPNDTPR		2	Q869W9	Q869X2; Q869W9	0	3	0.6592	0	1	1	700.307	2098.91	2098.91	0.41	0.00029	HCD	MS2	74.7496	35	23.5831	18028	Dicty_IEX_CMAC_1b_11212024.raw	F315	1.79	1	0.001198	0.01512
High	Sequest HT (E2)	Unambiguous	EAPTIDPQQR		1	Q869W9	Q869W9	0	2	0.1641	0	1	1	577.794	1154.58	1154.58	0.35	0.0002	HCD	MS2	68.6833	35	23.5721	18015	Dicty_IEX_CMAC_1b_11212024.raw	F315	1.28	1	0.003397	0.05267
High	Sequest HT (E2)	Unambiguous	mPVEFTK	M1(Oxidation)	2	Q869W9	Q869X2; Q869W9	0	2	0.1731	0	1	1	434.217	867.428	867.428	-0.54	-0.00023	HCD	MS2	19.9338	28.282	23.3034	17697	Dicty_IEX_CMAC_1b_11212024.raw	F315	2.08	1	0.003397	0.05225
High	Sequest HT (E2)	Unambiguous	SDEQTELIPK		1	Q55F80	Q55F80	0	2	0.44	0	1	1	580.296	1159.58	1159.58	0.42	0.00024	HCD	MS2	17.4956	35	23.3591	17761	Dicty_IEX_CMAC_1b_11212024.raw	F315	3	1	0.001198	0.005737
High	Sequest HT (E2)	Unambiguous	TAIDQVYSScK	C10(Carbamidomethyl)	2	Q869W9	Q869X2; Q869W9	0	2	0.6926	0	1	1	636.3	1271.59	1271.59	0.01	1e-05	HCD	MS2	47.767	35	23.3599	17762	Dicty_IEX_CMAC_1b_11212024.raw	F315	2.7	1	0.001198	0.00476
High	Sequest HT (E2)	Unambiguous	LISNQSIYK		2	Q869W9	Q869X2; Q869W9	0	2	0.4516	0	1	1	533.3	1065.59	1065.59	-0.25	-0.00013	HCD	MS2	56.2875	35	23.3665	17770	Dicty_IEX_CMAC_1b_11212024.raw	F315	1.24	1	0.001198	0.006273
High	Sequest HT (E2)	Unambiguous	IVINNTSIAR		1	Q75JS7	Q75JS7	0	2	0.3795	0	1	1	550.825	1100.64	1100.64	0.09	5e-05	HCD	MS2	50.6932	35	23.3688	17772	Dicty_IEX_CMAC_1b_11212024.raw	F315	1.66	1	0.00381	0.05977
High	Sequest HT (E2)	Unambiguous	VATVSLPR		1	Cont_P00761	Cont_P00761	0	2	0.3133	0	1	1	421.759	842.51	842.509	0.67	0.00028	HCD	MS2	67.533	19.502	23.4084	17820	Dicty_IEX_CMAC_1b_11212024.raw	F315	1.5	1	0.003397	0.05214
High	Sequest HT (E2)	Unambiguous	ILTPAQIK		1	Q54DM7	Q54DM7	0	2	0.1517	0	1	1	442.284	883.561	883.561	-0.34	-0.00015	HCD	MS2	80.672	35	23.4261	17841	Dicty_IEX_CMAC_1b_11212024.raw	F315	1.78	1	0.001953	0.01816
High	Sequest HT (E2)	Unambiguous	SEGGGVcILK	C7(Carbamidomethyl)	2	Q869W9	Q869X2; Q869W9	0	2	0.1316	0	1	1	510.263	1019.52	1019.52	0.2	0.0001	HCD	MS2	15.132	35	23.4515	17872	Dicty_IEX_CMAC_1b_11212024.raw	F315	1.52	1	0.001198	0.005994
High	Sequest HT (E2)	Unambiguous	TGGLTSVGIR		1	Q54XM7	Q54XM7	0	2	0.3533	0	1	1	480.777	960.547	960.547	-0.05	-2e-05	HCD	MS2	85.0256	35	23.4857	17914	Dicty_IEX_CMAC_1b_11212024.raw	F315	1.5	1	0.001953	0.02157
High	Sequest HT (E2)	Unambiguous	VATVSLPR		1	Cont_P00761	Cont_P00761	0	2	0.1719	0	1	1	421.759	842.51	842.509	0.37	0.00015	HCD	MS2	80.1808	21.665	23.5009	17931	Dicty_IEX_CMAC_1b_11212024.raw	F315	1.28	1	0.002778	0.03931
High	Sequest HT (E2)	Unambiguous	AQGENIEIALKK		2	Q869W9	Q869X2; Q869W9	1	3	0.2876	0	1	1	438.585	1313.74	1313.74	-0.5	-0.00022	HCD	MS2	56.3262	35	23.512	17944	Dicty_IEX_CMAC_1b_11212024.raw	F315	2.33	1	0.00381	0.06073
High	Sequest HT (E2)	Unambiguous	ALEESNYELEGK		4	Cont_P13645	Cont_P02535-2; Cont_P13645; Cont_P02535-3; Cont_P02535	0	2	0.6138	0	1	1	691.328	1381.65	1381.65	0.02	1e-05	HCD	MS2	78.7081	35	23.5257	17960	Dicty_IEX_CMAC_1b_11212024.raw	F315	2.46	1	0.001198	0.004368
High	Sequest HT (E2)	Unambiguous	TIVNSFDR		2	Q869W9	Q869X2; Q869W9	0	2	0.6837	0	1	1	476.248	951.489	951.489	-0.07	-3e-05	HCD	MS2	7.06475	28.07	23.5354	17972	Dicty_IEX_CMAC_1b_11212024.raw	F315	2.15	1	0.004785	0.07165
High	Sequest HT (E2)	Unambiguous	SQcSFTTLTK	C3(Carbamidomethyl)	2	Q869W9	Q869X2; Q869W9	0	2	0.3884	0	1	1	586.785	1172.56	1172.56	0.86	0.0005	HCD	MS2	48.0577	35	23.5368	17973	Dicty_IEX_CMAC_1b_11212024.raw	F315	2.24	1	0.00381	0.05903
High	Sequest HT (E2)	Unambiguous	mPVEFTK	M1(Oxidation)	2	Q869W9	Q869X2; Q869W9	0	2	0.1722	0	1	1	434.218	867.428	867.428	-0.28	-0.00012	HCD	MS2	31.8662	35	23.5683	18010	Dicty_IEX_CMAC_1b_11212024.raw	F315	1.8	1	0.003397	0.05169
High	Sequest HT (E2)	Unambiguous	MPVEFTK		2	Q869W9	Q869X2; Q869W9	0	2	0.5393	0	1	1	426.22	851.433	851.433	0.05	2e-05	HCD	MS2	3.39804	17.891	23.5811	18026	Dicty_IEX_CMAC_1b_11212024.raw	F315	1.91	1	0.002778	0.03556
High	Sequest HT (E2)	Unambiguous	TIVNSFDR		2	Q869W9	Q869X2; Q869W9	0	2	0.6946	0	1	1	476.248	951.489	951.489	-0.24	-0.00011	HCD	MS2	3.89549	18.83	23.2796	17668	Dicty_IEX_CMAC_1b_11212024.raw	F315	2.03	1	0.007841	0.1059
High	Sequest HT (E2)	Unambiguous	TAIDQVYSScK	C10(Carbamidomethyl)	2	Q869W9	Q869X2; Q869W9	0	2	0.3576	0	1	1	636.3	1271.59	1271.59	-0.13	-8e-05	HCD	MS2	65.1555	35	23.8915	18392	Dicty_IEX_CMAC_1b_11212024.raw	F315	1.65	1	0.001953	0.02147
High	Sequest HT (E2)	Unambiguous	NVNTLLVK		1	Q54ET6	Q54ET6	0	2	0.3465	0	1	1	450.779	900.552	900.551	0.32	0.00014	HCD	MS2	30.2937	35	23.9493	18463	Dicty_IEX_CMAC_1b_11212024.raw	F315	2.02	1	0.001953	0.02247
High	Sequest HT (E2)	Unambiguous	APGFGDLK		1	Q54J97	Q54J97	0	2	0.3584	0	1	1	402.716	804.426	804.425	0.62	0.00025	HCD	MS2	38.8975	27.198	24.177	18724	Dicty_IEX_CMAC_1b_11212024.raw	F315	1.73	1	0.001953	0.01879
High	Sequest HT (E2)	Unambiguous	VATVSLPR		1	Cont_P00761	Cont_P00761	0	2	0.1231	0	1	1	421.759	842.51	842.509	0.61	0.00026	HCD	MS2	79.4088	23.624	24.1781	18725	Dicty_IEX_CMAC_1b_11212024.raw	F315	1.3	1	0.001198	0.01625
High	Sequest HT (E2)	Unambiguous	mSAPSETTITTPTTPAHR	N-Term(Prot)(Met-loss+Acetyl)	1	Q54Q30	Q54Q30	0	2	0.5909	0	1	1	905.453	1809.9	1809.9	0.35	0.00032	HCD	MS2	41.3117	35	24.1827	18731	Dicty_IEX_CMAC_1b_11212024.raw	F315	1.76	1	0.001198	0.005215
High	Sequest HT (E2)	Unambiguous	NVNTLLVK		1	Q54ET6	Q54ET6	0	2	0.2584	0	1	1	450.779	900.552	900.551	0.23	0.0001	HCD	MS2	57.3164	35	24.213	18765	Dicty_IEX_CMAC_1b_11212024.raw	F315	1.78	1	0.002778	0.03188
High	Sequest HT (E2)	Unambiguous	SEGGGVcILK	C7(Carbamidomethyl)	2	Q869W9	Q869X2; Q869W9	0	2	0.3632	0	1	1	510.263	1019.52	1019.52	0.08	4e-05	HCD	MS2	15.8454	35	24.2346	18789	Dicty_IEX_CMAC_1b_11212024.raw	F315	2.01	1	0.001198	0.005192
High	Sequest HT (E2)	Unambiguous	VITMNDNPVGR		1	Q555L5	Q555L5	0	2	0.5616	0	1	1	608.312	1215.62	1215.62	0.61	0.00037	HCD	MS2	16.0067	35	24.2448	18800	Dicty_IEX_CMAC_1b_11212024.raw	F315	2.76	1	0.002778	0.03351
High	Sequest HT (E2)	Unambiguous	TAIEYINER		2	Q869W9	Q869X2; Q869W9	0	2	0.6337	0	1	1	554.785	1108.56	1108.56	0.19	0.0001	HCD	MS2	2.50719	9.979	24.2536	18811	Dicty_IEX_CMAC_1b_11212024.raw	F315	3.03	1	0.001198	0.008247
High	Sequest HT (E2)	Unambiguous	ELISVAAASK		1	Q54BC8	Q54BC8	0	2	0.4216	0	1	1	494.787	988.567	988.567	-0.03	-1e-05	HCD	MS2	41.5221	35	24.2553	18813	Dicty_IEX_CMAC_1b_11212024.raw	F315	2.04	1	0.001198	0.002559
High	Sequest HT (E2)	Unambiguous	TGGLTSVGIR		1	Q54XM7	Q54XM7	0	2	0.5588	0	1	1	480.777	960.547	960.547	0.08	4e-05	HCD	MS2	31.0766	35	24.2672	18828	Dicty_IEX_CMAC_1b_11212024.raw	F315	2.38	1	0.001198	0.002957
High	Sequest HT (E2)	Unambiguous	NGVVLITEK		1	Q54DM7	Q54DM7	0	2	0.4603	0	1	1	486.79	972.573	972.572	0.39	0.00019	HCD	MS2	88.171	35	24.2687	18829	Dicty_IEX_CMAC_1b_11212024.raw	F315	1.89	1	0.003397	0.05211
High	Sequest HT (E2)	Unambiguous	DGVVLGVEK		1	Q27563	Q27563	0	2	0.0565	0	1	1	458.261	915.514	915.515	-0.34	-0.00015	HCD	MS2	68.5194	35	24.3113	18875	Dicty_IEX_CMAC_1b_11212024.raw	F315	1.24	1	0.001953	0.01856
High	Sequest HT (E2)	Unambiguous	SQcSFTTLTK	C3(Carbamidomethyl)	2	Q869W9	Q869X2; Q869W9	0	2	0.5298	0	1	1	586.785	1172.56	1172.56	0.39	0.00023	HCD	MS2	65.5905	35	24.3128	18877	Dicty_IEX_CMAC_1b_11212024.raw	F315	1.68	1	0.004785	0.0637
High	Sequest HT (E2)	Unambiguous	AQGENIEIALKK		2	Q869W9	Q869X2; Q869W9	1	3	0.1416	0	1	1	438.585	1313.74	1313.74	-0.35	-0.00015	HCD	MS2	45.3846	35	24.321	18887	Dicty_IEX_CMAC_1b_11212024.raw	F315	2.33	1	0.009734	0.1087
High	Sequest HT (E2)	Unambiguous	LQDTIDSLQQK		1	Q54MY6	Q54MY6	0	2	0.0927	0	1	1	644.841	1288.67	1288.67	0.31	0.0002	HCD	MS2	87.1302	35	24.3225	18888	Dicty_IEX_CMAC_1b_11212024.raw	F315	1.51	1	0.004785	0.06638
High	Sequest HT (E2)	Unambiguous	MPVEFTK		2	Q869W9	Q869X2; Q869W9	0	2	0.4785	0	1	1	426.22	851.433	851.433	0.14	6e-05	HCD	MS2	14.4539	35	24.3524	18923	Dicty_IEX_CMAC_1b_11212024.raw	F315	1.86	1	0.003397	0.05189
High	Sequest HT (E2)	Unambiguous	DESPVINPmQVSK	M9(Oxidation)	1	P24639	P24639	0	2	0.3333	0	1	1	730.359	1459.71	1459.71	0.62	0.00045	HCD	MS2	80.6018	35	24.166	18712	Dicty_IEX_CMAC_1b_11212024.raw	F315	1.62	1	0.001953	0.0186
High	Sequest HT (E2)	Unambiguous	APGFGDLK		1	Q54J97	Q54J97	0	2	0.4527	0	1	1	402.716	804.426	804.425	0.86	0.00035	HCD	MS2	29.5556	22.009	23.9199	18427	Dicty_IEX_CMAC_1b_11212024.raw	F315	2.01	1	0.004785	0.06641
High	Sequest HT (E2)	Unambiguous	DYcVIAGDTR	C3(Carbamidomethyl)	1	Q86A21	Q86A21	0	2	0.6358	0	1	1	585.267	1169.53	1169.53	1.48	0.00086	HCD	MS2	79.5737	35	24.1645	18710	Dicty_IEX_CMAC_1b_11212024.raw	F315	1.62	1	0.002778	0.02944
High	Sequest HT (E2)	Unambiguous	AQGENIEIALKK		2	Q869W9	Q869X2; Q869W9	1	3	0.3234	0	1	1	438.586	1313.74	1313.74	0.36	0.00016	HCD	MS2	69.7299	35	24.1153	18651	Dicty_IEX_CMAC_1b_11212024.raw	F315	2.01	1	0.001198	0.006484
High	Sequest HT (E2)	Unambiguous	GmGSLEAMVK	M2(Oxidation)	1	Q54QQ0	Q54QQ0	0	2	0.124	0	1	1	519.752	1038.5	1038.5	0.44	0.00023	HCD	MS2	58.9379	35	23.9634	18478	Dicty_IEX_CMAC_1b_11212024.raw	F315	1.21	1	0.002778	0.04748
High	Sequest HT (E2)	Unambiguous	SEGGGVcILK	C7(Carbamidomethyl)	2	Q869W9	Q869X2; Q869W9	0	2	0.3257	0	1	1	510.263	1019.52	1019.52	0.1	5e-05	HCD	MS2	16.0411	35	23.9741	18492	Dicty_IEX_CMAC_1b_11212024.raw	F315	1.75	1	0.001198	0.001849
High	Sequest HT (E2)	Unambiguous	VITMNDNPVGR		1	Q555L5	Q555L5	0	2	0.5137	0	1	1	608.312	1215.62	1215.62	0.93	0.00056	HCD	MS2	12.907	35	23.9837	18503	Dicty_IEX_CMAC_1b_11212024.raw	F315	2.92	1	0.001198	0.001621
High	Sequest HT (E2)	Unambiguous	ELISVAAASK		1	Q54BC8	Q54BC8	0	2	0.4207	0	1	1	494.788	988.568	988.567	0.79	0.00039	HCD	MS2	17.3228	35	23.9979	18520	Dicty_IEX_CMAC_1b_11212024.raw	F315	2.71	1	0.001198	0.005565
High	Sequest HT (E2)	Unambiguous	TGGLTSVGIR		1	Q54XM7	Q54XM7	0	2	0.6645	0	1	1	480.778	960.548	960.547	0.54	0.00026	HCD	MS2	26.6608	35	24.0076	18531	Dicty_IEX_CMAC_1b_11212024.raw	F315	3.01	1	0.001953	0.02362
High	Sequest HT (E2)	Unambiguous	VATVSLPR		1	Cont_P00761	Cont_P00761	0	2	0.188	0	1	1	421.759	842.51	842.509	0.47	0.0002	HCD	MS2	87.1144	26.486	24.033	18559	Dicty_IEX_CMAC_1b_11212024.raw	F315	1.33	1	0.002778	0.04682
High	Sequest HT (E2)	Unambiguous	TIVNSFDR		2	Q869W9	Q869X2; Q869W9	0	2	0.6685	0	1	1	476.249	951.49	951.489	0.72	0.00034	HCD	MS2	25.1813	35	24.0554	18585	Dicty_IEX_CMAC_1b_11212024.raw	F315	1.78	1	0.002778	0.03578
High	Sequest HT (E2)	Unambiguous	DGIVLAAEK		1	P34119	P34119	0	2	0.3957	0	1	1	458.261	915.515	915.515	0.95	0.00043	HCD	MS2	43.5993	35	24.0569	18586	Dicty_IEX_CMAC_1b_11212024.raw	F315	1.87	1	0.001953	0.02062
High	Sequest HT (E2)	Unambiguous	AQGENIEIALKK		2	Q869W9	Q869X2; Q869W9	1	3	0.212	0	1	1	438.586	1313.74	1313.74	0.78	0.00034	HCD	MS2	57.7345	35	24.0584	18588	Dicty_IEX_CMAC_1b_11212024.raw	F315	1.84	1	0.001953	0.02394
High	Sequest HT (E2)	Unambiguous	ALEESNYELEGK		4	Cont_P13645	Cont_P02535-2; Cont_P13645; Cont_P02535-3; Cont_P02535	0	2	0.4286	0	1	1	691.329	1381.65	1381.65	1.66	0.00114	HCD	MS2	40.6343	35	24.0591	18589	Dicty_IEX_CMAC_1b_11212024.raw	F315	1.33	1	0.006366	0.08659
High	Sequest HT (E2)	Unambiguous	GmGSLEAMVK	M2(Oxidation)	1	Q54QQ0	Q54QQ0	0	2	0.1407	0	1	1	519.752	1038.5	1038.5	0.67	0.00035	HCD	MS2	80.6244	35	24.0599	18590	Dicty_IEX_CMAC_1b_11212024.raw	F315	1.35	1	0.004785	0.06974
High	Sequest HT (E2)	Unambiguous	LQDTIDSLQQK		1	Q54MY6	Q54MY6	0	2	0.4021	0	1	1	644.841	1288.68	1288.67	0.61	0.0004	HCD	MS2	66.2396	35	24.0648	18596	Dicty_IEX_CMAC_1b_11212024.raw	F315	2.86	1	0.001198	0.00468
High	Sequest HT (E2)	Unambiguous	mPVEFTK	M1(Oxidation)	2	Q869W9	Q869X2; Q869W9	0	2	0.1742	0	1	1	434.218	867.428	867.428	0.24	0.00011	HCD	MS2	55.7722	35	24.0862	18618	Dicty_IEX_CMAC_1b_11212024.raw	F315	1.55	1	0.002778	0.04375
High	Sequest HT (E2)	Unambiguous	SEGGGVcILK	C7(Carbamidomethyl)	2	Q869W9	Q869X2; Q869W9	0	2	0.1962	0	1	1	510.263	1019.52	1019.52	0.09	5e-05	HCD	MS2	39.1044	35	24.0877	18620	Dicty_IEX_CMAC_1b_11212024.raw	F315	1.58	1	0.006366	0.09139
High	Sequest HT (E2)	Unambiguous	MPVEFTK		2	Q869W9	Q869X2; Q869W9	0	2	0.431	0	1	1	426.221	851.434	851.433	0.87	0.00037	HCD	MS2	10.1201	35	24.0994	18633	Dicty_IEX_CMAC_1b_11212024.raw	F315	1.74	1	0.006366	0.07897
High	Sequest HT (E2)	Unambiguous	GGESEHFSPSNPSSPNDTPR		2	Q869W9	Q869X2; Q869W9	0	3	0.557	0	1	1	700.307	2098.91	2098.91	0.64	0.00045	HCD	MS2	63.3018	35	24.1249	18662	Dicty_IEX_CMAC_1b_11212024.raw	F315	2.37	1	0.001198	0.00534
High	Sequest HT (E2)	Unambiguous	EAPTIDPQQR		1	Q869W9	Q869W9	0	2	0.4371	0	1	1	577.794	1154.58	1154.58	0.29	0.00017	HCD	MS2	69.1968	35	20.5434	14356	Dicty_IEX_CMAC_1b_11212024.raw	F315	1.67	1	0.001198	0.01552
High	Sequest HT (E2)	Unambiguous	VMSTGINYK		2	Q869W9	Q869X2; Q869W9	0	2	0	0	1	1	506.76	1012.51	1012.51	0.11	6e-05	HCD	MS2	30.3032	35	20.5419	14355	Dicty_IEX_CMAC_1b_11212024.raw	F315	1.9	1	0.001198	0.01373
High	Sequest HT (E2)	Unambiguous	DENPNMNLEQAK		1	Q556Q0	Q556Q0	0	2	0.443	0	1	1	701.817	1402.63	1402.63	0.17	0.00012	HCD	MS2	72.7629	35	20.5286	14338	Dicty_IEX_CMAC_1b_11212024.raw	F315	2.98	1	0.001198	0.001837
High	Sequest HT (E2)	Unambiguous	EGVITVQDGK		1	Q54J97	Q54J97	0	2	0.5431	0	1	1	523.28	1045.55	1045.55	0.1	5e-05	HCD	MS2	32.8379	35	17.899	11154	Dicty_IEX_CMAC_1b_11212024.raw	F315	2.32	1	0.001198	0.001914
High	Sequest HT (E2)	Unambiguous	LEAEAAAAAQAEK		1	Q55EQ3	Q55EQ3	0	2	0.5897	0	1	1	636.826	1272.65	1272.64	1.71	0.00109	HCD	MS2	15.7134	35	17.8997	11155	Dicty_IEX_CMAC_1b_11212024.raw	F315	2.9	1	0.001198	0.006455
High	Sequest HT (E2)	Unambiguous	DTEYcDEIK	C5(Carbamidomethyl)	2	Q869W9	Q869X2; Q869W9	0	2	0.681	0	1	1	586.742	1172.48	1172.48	0.09	6e-05	HCD	MS2	58.6983	35	17.9146	11174	Dicty_IEX_CMAC_1b_11212024.raw	F315	1.16	1	0.00381	0.05709
High	Sequest HT (E2)	Unambiguous	LASYLDK		13	Cont_P02533; Cont_P13645; Cont_P35527	Cont_P02533; Cont_P08727; Cont_P13645; Cont_P08730-2; Cont_P08730; Cont_P05784; Cont_P19012; Cont_Q99456; Cont_Q04695; Cont_P19001; Cont_P35527; Cont_P08779; Cont_Q9QWL7	0	2	0.2164	0	1	1	405.224	809.441	809.44	0.34	0.00014	HCD	MS2	82.8488	35	17.9154	11175	Dicty_IEX_CMAC_1b_11212024.raw	F315	1.34	3	0.00381	0.05594
High	Sequest HT (E2)	Unambiguous	VmSTGINYK	M2(Oxidation)	2	Q869W9	Q869X2; Q869W9	0	2	0	0	1	1	514.758	1028.51	1028.51	0.1	5e-05	HCD	MS2	62.5441	35	17.923	11183	Dicty_IEX_CMAC_1b_11212024.raw	F315	1.96	1	0.001198	0.009756
High	Sequest HT (E2)	Unambiguous	GGESEHFSPSNPSSPNDTPR		2	Q869W9	Q869X2; Q869W9	0	3	0.8063	0	1	1	700.307	2098.91	2098.91	-0.05	-4e-05	HCD	MS2	0	35	17.9238	11184	Dicty_IEX_CMAC_1b_11212024.raw	F315	5.37	1	0.001198	2.14e-05
High	Sequest HT (E2)	Unambiguous	TLTIAEcQK	C7(Carbamidomethyl)	1	Q55G04	Q55G04	0	2	0.5023	0	1	1	532.276	1063.55	1063.55	-0.14	-7e-05	HCD	MS2	21.5406	35	17.8938	11148	Dicty_IEX_CMAC_1b_11212024.raw	F315	2.19	1	0.001953	0.01764
High	Sequest HT (E2)	Unambiguous	KEELTQFK		2	Q869W9	Q869X2; Q869W9	1	2	0.1526	0	1	1	511.78	1022.55	1022.55	0.1	5e-05	HCD	MS2	60.5382	35	17.9245	11185	Dicty_IEX_CMAC_1b_11212024.raw	F315	1.9	1	0.006366	0.09508
High	Sequest HT (E2)	Unambiguous	QTEIDQLK		1	Q54L07	Q54L07	0	2	0.293	0	1	1	487.761	974.515	974.515	-0.2	-0.0001	HCD	MS2	12.2097	35	17.9595	11229	Dicty_IEX_CMAC_1b_11212024.raw	F315	2.73	1	0.001953	0.02432
High	Sequest HT (E2)	Unambiguous	AIFAEGcK	C7(Carbamidomethyl)	1	Q54J97	Q54J97	0	2	0.2771	0	1	1	448.221	895.434	895.434	-0.05	-2e-05	HCD	MS2	65.7869	31.627	17.9773	11252	Dicty_IEX_CMAC_1b_11212024.raw	F315	1.66	1	0.002778	0.03543
High	Sequest HT (E2)	Unambiguous	FNQQIVEGNK		1	Q86A21	Q86A21	0	2	0.3139	0	1	1	588.804	1176.6	1176.6	0.73	0.00043	HCD	MS2	26.9919	35	17.9795	11254	Dicty_IEX_CMAC_1b_11212024.raw	F315	3.09	1	0.001198	0.002756
High	Sequest HT (E2)	Unambiguous	VIAVGTGSVK		1	Q54J68	Q54J68	0	2	0.2568	0	1	1	465.785	930.562	930.562	0	0	HCD	MS2	62.9401	35	17.9803	11255	Dicty_IEX_CMAC_1b_11212024.raw	F315	1.83	1	0.002778	0.03174
High	Sequest HT (E2)	Unambiguous	EQEISTLQQENK		1	Q555G2	Q555G2	0	2	0.3109	0	1	1	723.858	1446.71	1446.71	0.62	0.00045	HCD	MS2	51.3815	35	17.989	11266	Dicty_IEX_CMAC_1b_11212024.raw	F315	1.19	1	0.002778	0.04419
High	Sequest HT (E2)	Unambiguous	LLSPSNNYEK		2	Q869W9	Q869X2; Q869W9	0	2	0.3915	0	1	1	582.799	1164.59	1164.59	0.32	0.00019	HCD	MS2	5.05987	8.153	18.0139	11297	Dicty_IEX_CMAC_1b_11212024.raw	F315	2.12	1	0.002778	0.03489
High	Sequest HT (E2)	Unambiguous	TNITQPSMK		1	Q869W9	Q869W9	0	2	0.2406	0	1	1	510.263	1019.52	1019.52	-0.77	-0.00039	HCD	MS2	17.9497	35	17.9492	11216	Dicty_IEX_CMAC_1b_11212024.raw	F315	1.87	1	0.004785	0.06374
High	Sequest HT (E2)	Unambiguous	DVDGAYMTK		1	Cont_P04264	Cont_P04264	0	2	0.1132	0	1	1	500.226	999.445	999.445	0.1	5e-05	HCD	MS2	59.6062	35	17.8811	11133	Dicty_IEX_CMAC_1b_11212024.raw	F315	1.06	1	0.006366	0.1021
High	Sequest HT (E2)	Unambiguous	VEADPEQLR		1	Q964D8	Q964D8	0	2	0.5337	0	1	1	528.77	1056.53	1056.53	0.23	0.00012	HCD	MS2	43.4412	35	17.8788	11130	Dicty_IEX_CMAC_1b_11212024.raw	F315	1.93	1	0.002778	0.03887
High	Sequest HT (E2)	Unambiguous	EAPTIDPQQR		1	Q869W9	Q869W9	0	2	0.3402	0	1	1	577.794	1154.58	1154.58	-0.03	-2e-05	HCD	MS2	10.0749	35	17.8773	11129	Dicty_IEX_CMAC_1b_11212024.raw	F315	1.94	1	0.001198	0.004888
High	Sequest HT (E2)	Unambiguous	EKVDYLQEK		1	Q869W9	Q869W9	1	2	0.4862	0	1	1	576.301	1151.59	1151.59	-0.23	-0.00013	HCD	MS2	40.9595	35	17.7715	11000	Dicty_IEX_CMAC_1b_11212024.raw	F315	2.18	1	0.002778	0.04194
High	Sequest HT (E2)	Unambiguous	TLLEGEESR		1	Cont_P04264	Cont_P04264	0	2	0.2534	0	1	1	517.262	1033.52	1033.52	-0.03	-2e-05	HCD	MS2	24.3061	35	17.7785	11009	Dicty_IEX_CMAC_1b_11212024.raw	F315	1.46	1	0.001198	0.01102
High	Sequest HT (E2)	Unambiguous	ENPIQLNK		2	Q869W9	Q869X2; Q869W9	0	2	0.0783	0	1	1	478.264	955.521	955.521	0.23	0.00011	HCD	MS2	16.9664	32.52	17.7964	11031	Dicty_IEX_CMAC_1b_11212024.raw	F315	2.17	1	0.006366	0.08004
High	Sequest HT (E2)	Unambiguous	GLQVcAVK	C5(Carbamidomethyl)	1	Q54J97	Q54J97	0	2	0.4407	0	1	1	437.744	874.481	874.481	0.01	0	HCD	MS2	34.7784	18.909	17.7978	11033	Dicty_IEX_CMAC_1b_11212024.raw	F315	1.77	1	0.002778	0.03256
High	Sequest HT (E2)	Unambiguous	NELATSIR		1	Q55DY7	Q55DY7	0	2	0.2689	0	1	1	452.248	903.489	903.489	0.02	1e-05	HCD	MS2	8.28742	35	17.7991	11034	Dicty_IEX_CMAC_1b_11212024.raw	F315	2.38	1	0.002778	0.03385
High	Sequest HT (E2)	Unambiguous	TLTIAEcQK	C7(Carbamidomethyl)	1	Q55G04	Q55G04	0	2	0.4404	0	1	1	532.276	1063.54	1063.55	-0.5	-0.00027	HCD	MS2	16.1931	35	17.7998	11035	Dicty_IEX_CMAC_1b_11212024.raw	F315	1.93	1	0.001198	0.01145
High	Sequest HT (E2)	Unambiguous	LVDQLEAK		1	Q54L07	Q54L07	0	2	0.1554	0	1	1	458.261	915.514	915.515	-0.18	-8e-05	HCD	MS2	23.8683	35	17.8006	11036	Dicty_IEX_CMAC_1b_11212024.raw	F315	1.48	1	0.001198	0.009743
High	Sequest HT (E2)	Unambiguous	ENPIQLNK		2	Q869W9	Q869X2; Q869W9	0	2	0.2681	0	1	1	478.264	955.521	955.521	0.17	8e-05	HCD	MS2	2.50717	21.44	17.8049	11042	Dicty_IEX_CMAC_1b_11212024.raw	F315	2.35	1	0.001953	0.01716
High	Sequest HT (E2)	Unambiguous	GGVVLGADTR		1	Q54QR2	Q54QR2	0	2	0.331	0	1	1	472.762	944.516	944.516	0.22	0.00011	HCD	MS2	75.8767	30.23	17.8205	11060	Dicty_IEX_CMAC_1b_11212024.raw	F315	1.45	1	0.001198	0.0115
High	Sequest HT (E2)	Unambiguous	AIFAEGcK	C7(Carbamidomethyl)	1	Q54J97	Q54J97	0	2	0.2353	0	1	1	448.221	895.434	895.434	0.13	6e-05	HCD	MS2	37.2699	20.479	17.8226	11062	Dicty_IEX_CMAC_1b_11212024.raw	F315	1.02	1	0.002778	0.03446
High	Sequest HT (E2)	Unambiguous	DSELQSIK		1	Q54L07	Q54L07	0	2	0.2069	0	1	1	460.24	919.473	919.473	0.19	9e-05	HCD	MS2	7.21284	35	17.8374	11080	Dicty_IEX_CMAC_1b_11212024.raw	F315	2.32	1	0.00381	0.05554
High	Sequest HT (E2)	Unambiguous	mSEEPTPVSGNDK	N-Term(Prot)(Met-loss+Acetyl)	1	P05095	P05095	0	2	0.1974	0	1	1	651.296	1301.58	1301.59	-1.18	-0.00077	HCD	MS2	0	35	17.8389	11081	Dicty_IEX_CMAC_1b_11212024.raw	F315	1.52	1	0.001198	0.007919
High	Sequest HT (E2)	Unambiguous	LLNQSIK		2	Q869W9	Q869X2; Q869W9	0	2	0.181	0	1	1	408.253	815.498	815.499	-0.07	-3e-05	HCD	MS2	11.3751	35	17.8561	11103	Dicty_IEX_CMAC_1b_11212024.raw	F315	2.32	1	0.004785	0.07081
High	Sequest HT (E2)	Unambiguous	GFSSGSAVVSGGSR		2	Cont_P35908	Cont_Q3TTY5; Cont_P35908	0	2	0.5323	0	1	1	627.808	1254.61	1254.61	0.42	0.00026	HCD	MS2	72.4608	35	17.862	11110	Dicty_IEX_CMAC_1b_11212024.raw	F315	2.01	1	0.002778	0.02921
High	Sequest HT (E2)	Unambiguous	IFQEQGNEVEK		1	Q54MY6	Q54MY6	0	2	0.2734	0	1	1	660.825	1320.64	1320.64	0.26	0.00017	HCD	MS2	84.1038	35	17.8725	11123	Dicty_IEX_CMAC_1b_11212024.raw	F315	1.28	1	0.002778	0.0361
High	Sequest HT (E2)	Unambiguous	AIGAGSEGAQTTLQEK		1	Q55G04	Q55G04	0	2	0.6181	0	1	1	780.897	1560.79	1560.79	0.3	0.00023	HCD	MS2	0	18.93	18.0147	11298	Dicty_IEX_CMAC_1b_11212024.raw	F315	4.53	1	0.001198	9.6e-07
High	Sequest HT (E2)	Unambiguous	VEADPEQLR		1	Q964D8	Q964D8	0	2	0.5342	0	1	1	528.77	1056.53	1056.53	0.02	1e-05	HCD	MS2	48.3966	35	18.0205	11305	Dicty_IEX_CMAC_1b_11212024.raw	F315	2.34	1	0.001198	0.01366
High	Sequest HT (E2)	Unambiguous	GQAVVNGEFK		1	Q555L5	Q555L5	0	2	0.5263	0	1	1	524.775	1048.54	1048.54	-0.02	-1e-05	HCD	MS2	52.3495	35	18.0292	11315	Dicty_IEX_CMAC_1b_11212024.raw	F315	2.09	1	0.001198	0.008501
High	Sequest HT (E2)	Unambiguous	TLLEGEESR		1	Cont_P04264	Cont_P04264	0	2	0.3179	0	1	1	517.261	1033.52	1033.52	-0.34	-0.00018	HCD	MS2	18.6825	35	18.0474	11338	Dicty_IEX_CMAC_1b_11212024.raw	F315	1.95	1	0.001198	0.007976
High	Sequest HT (E2)	Unambiguous	LEAEAAAAAQAEK		1	Q55EQ3	Q55EQ3	0	2	0.3412	0	1	1	636.825	1272.64	1272.64	0.12	8e-05	HCD	MS2	61.6917	35	18.1707	11489	Dicty_IEX_CMAC_1b_11212024.raw	F315	2.11	1	0.001198	0.003446
High	Sequest HT (E2)	Unambiguous	LASYLDK		13	Cont_P02533; Cont_P13645; Cont_P35527	Cont_P02533; Cont_P08727; Cont_P13645; Cont_P08730-2; Cont_P08730; Cont_P05784; Cont_P19012; Cont_Q99456; Cont_Q04695; Cont_P19001; Cont_P35527; Cont_P08779; Cont_Q9QWL7	0	2	0.3893	0	1	1	405.224	809.44	809.44	-0.14	-6e-05	HCD	MS2	67.2396	35	18.1801	11501	Dicty_IEX_CMAC_1b_11212024.raw	F315	1.49	3	0.002778	0.03484
High	Sequest HT (E2)	Unambiguous	VmSTGINYK	M2(Oxidation)	2	Q869W9	Q869X2; Q869W9	0	2	0	0	1	1	514.758	1028.51	1028.51	0.03	1e-05	HCD	MS2	54.1126	35	18.2055	11533	Dicty_IEX_CMAC_1b_11212024.raw	F315	1.93	1	0.001198	0.008608
High	Sequest HT (E2)	Unambiguous	GGESEHFSPSNPSSPNDTPR		2	Q869W9	Q869X2; Q869W9	0	3	0.5694	0	1	1	700.307	2098.91	2098.91	0.08	5e-05	HCD	MS2	16.2612	35	18.2067	11535	Dicty_IEX_CMAC_1b_11212024.raw	F315	2.88	1	0.001198	2.58e-05
High	Sequest HT (E2)	Unambiguous	KEELTQFK		2	Q869W9	Q869X2; Q869W9	1	2	0.1059	0	1	1	511.779	1022.55	1022.55	-0.21	-0.00011	HCD	MS2	59.714	35	18.2083	11537	Dicty_IEX_CMAC_1b_11212024.raw	F315	1.7	1	0.006366	0.09325
High	Sequest HT (E2)	Unambiguous	QTEIDQLK		1	Q54L07	Q54L07	0	2	0.2391	0	1	1	487.761	974.515	974.515	-0.34	-0.00017	HCD	MS2	5.83682	35	18.2187	11550	Dicty_IEX_CMAC_1b_11212024.raw	F315	2.3	1	0.001953	0.0183
High	Sequest HT (E2)	Unambiguous	GEPLAQGPTEVK		1	P13466	P13466	0	2	0.2822	0	1	1	613.325	1225.64	1225.64	0.03	2e-05	HCD	MS2	79.2606	35	18.2264	11559	Dicty_IEX_CMAC_1b_11212024.raw	F315	1.63	1	0.006366	0.09683
High	Sequest HT (E2)	Unambiguous	AIFAEGcK	C7(Carbamidomethyl)	1	Q54J97	Q54J97	0	2	0.3125	0	1	1	448.221	895.434	895.434	-0.14	-6e-05	HCD	MS2	68.2857	29.778	18.2581	11599	Dicty_IEX_CMAC_1b_11212024.raw	F315	1.76	1	0.002778	0.04812
High	Sequest HT (E2)	Unambiguous	EKVDYLQEK		1	Q869W9	Q869W9	1	2	0.4591	0	1	1	576.301	1151.59	1151.59	0.59	0.00034	HCD	MS2	55.4819	35	18.261	11602	Dicty_IEX_CMAC_1b_11212024.raw	F315	1.59	1	0.004785	0.06438
High	Sequest HT (E2)	Unambiguous	SQYEQLAEQNR		1	Cont_P13645	Cont_P13645	0	2	0.5048	0	1	1	683.323	1365.64	1365.64	-0.02	-2e-05	HCD	MS2	0	35	18.2644	11606	Dicty_IEX_CMAC_1b_11212024.raw	F315	2.08	1	0.001198	0.003094
High	Sequest HT (E2)	Unambiguous	LLSPSNNYEK		2	Q869W9	Q869X2; Q869W9	0	2	0.3206	0	1	1	582.799	1164.59	1164.59	0.58	0.00034	HCD	MS2	4.03626	5.247	18.2813	11628	Dicty_IEX_CMAC_1b_11212024.raw	F315	2.09	1	0.001953	0.02042
High	Sequest HT (E2)	Unambiguous	AIGAGSEGAQTTLQEK		1	Q55G04	Q55G04	0	2	0.6345	0	1	1	780.897	1560.79	1560.79	0.1	8e-05	HCD	MS2	8.07898	35	18.2823	11629	Dicty_IEX_CMAC_1b_11212024.raw	F315	4.46	1	0.001198	3.59e-06
High	Sequest HT (E2)	Unambiguous	TLLEGEESR		1	Cont_P04264	Cont_P04264	0	2	0.2375	0	1	1	517.261	1033.52	1033.52	-0.42	-0.00021	HCD	MS2	18.8754	35	18.3147	11669	Dicty_IEX_CMAC_1b_11212024.raw	F315	1.6	1	0.002778	0.0439
High	Sequest HT (E2)	Unambiguous	GQAVVNGEFK		1	Q555L5	Q555L5	0	2	0.3607	0	1	1	524.775	1048.54	1048.54	-0.32	-0.00017	HCD	MS2	60.8767	35	18.3177	11673	Dicty_IEX_CMAC_1b_11212024.raw	F315	1.22	1	0.006366	0.07965
High	Sequest HT (E2)	Unambiguous	LVDQLEAK		1	Q54L07	Q54L07	0	2	0.2289	0	1	1	458.261	915.515	915.515	-0.03	-1e-05	HCD	MS2	16.0034	26.081	18.3461	11709	Dicty_IEX_CMAC_1b_11212024.raw	F315	2.01	1	0.001198	0.01617
High	Sequest HT (E2)	Unambiguous	EGVITVQDGK		1	Q54J97	Q54J97	0	2	0.4035	0	1	1	523.28	1045.55	1045.55	-0.32	-0.00017	HCD	MS2	58.5693	35	18.1658	11483	Dicty_IEX_CMAC_1b_11212024.raw	F315	1.71	1	0.001198	0.007823
High	Sequest HT (E2)	Unambiguous	AIGAGSEGAQTTLQEK		1	Q55G04	Q55G04	0	2	0.6063	0	1	1	780.897	1560.79	1560.79	-0.29	-0.00023	HCD	MS2	0	35	17.7546	10983	Dicty_IEX_CMAC_1b_11212024.raw	F315	2.54	1	0.001198	0.0001007
High	Sequest HT (E2)	Unambiguous	GVNTFSPEGR		1	Q55G04	Q55G04	0	2	0.4136	0	1	1	532.262	1063.52	1063.52	-0.82	-0.00044	HCD	MS2	52.9514	35	18.165	11482	Dicty_IEX_CMAC_1b_11212024.raw	F315	2.2	1	0.004785	0.06926
High	Sequest HT (E2)	Unambiguous	VEADPEQLR		1	Q964D8	Q964D8	0	2	0.2781	0	1	1	528.769	1056.53	1056.53	-0.31	-0.00016	HCD	MS2	45.572	35	18.1508	11466	Dicty_IEX_CMAC_1b_11212024.raw	F315	1.87	1	0.007841	0.1053
High	Sequest HT (E2)	Unambiguous	GGESEHFSPSNPSSPNDTPR		2	Q869W9	Q869X2; Q869W9	0	2	0.7381	0	1	1	1049.96	2098.9	2098.91	-0.81	-0.00085	HCD	MS2	0	35	18.0664	11362	Dicty_IEX_CMAC_1b_11212024.raw	F315	1.26	1	0.001198	0.007051
High	Sequest HT (E2)	Unambiguous	GLQVcAVK	C5(Carbamidomethyl)	1	Q54J97	Q54J97	0	2	0.3653	0	1	1	437.744	874.481	874.481	-0.3	-0.00013	HCD	MS2	37.2326	16.866	18.0725	11369	Dicty_IEX_CMAC_1b_11212024.raw	F315	1.67	1	0.002778	0.03453
High	Sequest HT (E2)	Unambiguous	LVDQLEAK		1	Q54L07	Q54L07	0	2	0.1733	0	1	1	458.261	915.515	915.515	-0.07	-3e-05	HCD	MS2	15.2255	35	18.0737	11370	Dicty_IEX_CMAC_1b_11212024.raw	F315	2.02	1	0.002778	0.04171
High	Sequest HT (E2)	Unambiguous	NELATSIR		1	Q55DY7	Q55DY7	0	2	0.3913	0	1	1	452.248	903.489	903.489	-0.2	-9e-05	HCD	MS2	15.4564	35	18.0744	11371	Dicty_IEX_CMAC_1b_11212024.raw	F315	2.3	1	0.002778	0.03552
High	Sequest HT (E2)	Unambiguous	TLTIAEcQK	C7(Carbamidomethyl)	1	Q55G04	Q55G04	0	2	0.325	0	1	1	532.276	1063.54	1063.55	-0.91	-0.00049	HCD	MS2	50.3745	35	18.0752	11372	Dicty_IEX_CMAC_1b_11212024.raw	F315	1.6	1	0.002778	0.02753
High	Sequest HT (E2)	Unambiguous	ENPIQLNK		2	Q869W9	Q869X2; Q869W9	0	2	0.2899	0	1	1	478.264	955.521	955.521	0.21	0.0001	HCD	MS2	3.43011	5.4	18.0888	11389	Dicty_IEX_CMAC_1b_11212024.raw	F315	2.38	1	0.002778	0.02855
High	Sequest HT (E2)	Unambiguous	VDYLQEK		1	Q869W9	Q869W9	0	2	0.4045	0	1	1	447.732	894.457	894.457	-0.16	-7e-05	HCD	MS2	45.9727	18.046	18.0895	11390	Dicty_IEX_CMAC_1b_11212024.raw	F315	1.78	1	0.002778	0.04325
High	Sequest HT (E2)	Unambiguous	GGVVLGADTR		1	Q54QR2	Q54QR2	0	2	0.4271	0	1	1	472.762	944.516	944.516	0.33	0.00016	HCD	MS2	46.8196	35	18.0903	11391	Dicty_IEX_CMAC_1b_11212024.raw	F315	1.99	1	0.003397	0.05371
High	Sequest HT (E2)	Unambiguous	DAEDLYK		1	P24639	P24639	0	2	0.1883	0	1	1	427.2	853.393	853.394	-0.45	-0.00019	HCD	MS2	71.4231	35	18.0982	11401	Dicty_IEX_CMAC_1b_11212024.raw	F315	1.54	1	0.004785	0.07407
High	Sequest HT (E2)	Unambiguous	DSELQSIK		1	Q54L07	Q54L07	0	2	0.1919	0	1	1	460.24	919.473	919.473	-0.17	-8e-05	HCD	MS2	36.5318	35	18.1122	11418	Dicty_IEX_CMAC_1b_11212024.raw	F315	1.98	1	0.002778	0.0293
High	Sequest HT (E2)	Unambiguous	VFPATQVK		1	Q869W9	Q869W9	0	2	0.2903	0	1	1	445.261	889.514	889.514	-0.11	-5e-05	HCD	MS2	42.7091	24.719	18.1264	11436	Dicty_IEX_CMAC_1b_11212024.raw	F315	1.24	1	0.001198	0.01215
High	Sequest HT (E2)	Unambiguous	TQQEISANGYDEAR		1	B0G0Z7	B0G0Z7	0	2	0.6941	0	1	1	791.361	1581.71	1581.71	0.03	3e-05	HCD	MS2	0	35	18.1277	11437	Dicty_IEX_CMAC_1b_11212024.raw	F315	3.04	1	0.001198	0.000331
High	Sequest HT (E2)	Unambiguous	AKDGVVLGVEK		1	Q27563	Q27563	1	2	0.1371	0	1	1	557.827	1114.65	1114.65	-0.08	-4e-05	HCD	MS2	75.9001	35	18.141	11454	Dicty_IEX_CMAC_1b_11212024.raw	F315	1.75	1	0.006366	0.08648
High	Sequest HT (E2)	Unambiguous	DVLENPER		1	Q869Y7	Q869Y7	0	2	0.4118	0	1	1	486.243	971.479	971.479	-0.32	-0.00015	HCD	MS2	34.6919	35	18.1486	11464	Dicty_IEX_CMAC_1b_11212024.raw	F315	1.53	1	0.006366	0.09124
High	Sequest HT (E2)	Unambiguous	EAPTIDPQQR		1	Q869W9	Q869W9	0	2	0.5885	0	1	1	577.794	1154.58	1154.58	0.54	0.00031	HCD	MS2	14.9657	35	18.1501	11465	Dicty_IEX_CMAC_1b_11212024.raw	F315	2.26	1	0.001953	0.02093
High	Sequest HT (E2)	Unambiguous	VTMQNLNDR		13	Cont_P02533; Cont_P13645	Cont_Q9Z2K1; Cont_P02533; Cont_Q7Z3Y7; Cont_P02535-2; Cont_P13645; Cont_P02535-3; Cont_Q148H6; Cont_Q7Z3Y9; Cont_Q7Z3Z0; Cont_Q3ZAW8; Cont_P02535; Cont_Q7Z3Y8; Cont_P08779	0	2	0.093	0	1	1	545.769	1090.53	1090.53	-1.13	-0.00061	HCD	MS2	89.4509	35	18.1539	11470	Dicty_IEX_CMAC_1b_11212024.raw	F315	1.29	2	0.001953	0.02151
High	Sequest HT (E2)	Unambiguous	VEADPEQLR		1	Q964D8	Q964D8	0	2	0.5662	0	1	1	528.77	1056.53	1056.53	0.2	0.00011	HCD	MS2	25.8841	33.167	17.749	10980	Dicty_IEX_CMAC_1b_11212024.raw	F315	2.19	1	0.001198	0.01599
High	Sequest HT (E2)	Unambiguous	LLSPSNNYEK		2	Q869W9	Q869X2; Q869W9	0	2	0.1121	0	1	1	582.798	1164.59	1164.59	-0.35	-0.0002	HCD	MS2	29.7167	35	17.7385	10967	Dicty_IEX_CMAC_1b_11212024.raw	F315	1.16	1	0.001953	0.01882
High	Sequest HT (E2)	Unambiguous	LSDVDmIK	M6(Oxidation)	1	Q54QQ0	Q54QQ0	0	2	0.3083	0	1	1	468.739	936.471	936.471	0.23	0.00011	HCD	MS2	74.4021	35	17.7136	10939	Dicty_IEX_CMAC_1b_11212024.raw	F315	1.33	1	0.004785	0.07262
High	Sequest HT (E2)	Unambiguous	FVSSEGIK		1	Q55DY7	Q55DY7	0	2	0.1299	0	1	1	433.734	866.462	866.462	-0.23	-0.0001	HCD	MS2	87.0847	35	17.0545	10172	Dicty_IEX_CMAC_1b_11212024.raw	F315	1.77	1	0.002778	0.03491
High	Sequest HT (E2)	Unambiguous	VDPEIQNVK		2	Cont_P35908	Cont_Q3TTY5; Cont_P35908	0	2	0.378	0	1	1	521.282	1041.56	1041.56	-0.12	-6e-05	HCD	MS2	74.0084	35	17.0646	10184	Dicty_IEX_CMAC_1b_11212024.raw	F315	1.64	1	0.005879	0.07682
High	Sequest HT (E2)	Unambiguous	GGESEHFSPSNPSSPNDTPR		2	Q869W9	Q869X2; Q869W9	0	2	0.8817	0	1	1	1049.96	2098.91	2098.91	0.42	0.00044	HCD	MS2	0	35	17.0669	10187	Dicty_IEX_CMAC_1b_11212024.raw	F315	3.55	1	0.001198	0.0001198
High	Sequest HT (E2)	Unambiguous	DTEESSLVR		1	Q55E77	Q55E77	0	2	0.1889	0	1	1	518.251	1035.5	1035.5	0.42	0.00022	HCD	MS2	42.7379	35	17.0801	10202	Dicty_IEX_CMAC_1b_11212024.raw	F315	1.8	1	0.002778	0.02529
High	Sequest HT (E2)	Unambiguous	EAPTIDPQQR		1	Q869W9	Q869W9	0	2	0.4872	0	1	1	577.794	1154.58	1154.58	0.68	0.00039	HCD	MS2	7.05267	21.334	17.1007	10229	Dicty_IEX_CMAC_1b_11212024.raw	F315	2.34	1	0.001198	0.008855
High	Sequest HT (E2)	Unambiguous	EGVITVQDGK		1	Q54J97	Q54J97	0	2	0.5311	0	1	1	523.28	1045.55	1045.55	0.67	0.00035	HCD	MS2	30.1734	35	17.1168	10248	Dicty_IEX_CMAC_1b_11212024.raw	F315	2.09	1	0.00381	0.05878
High	Sequest HT (E2)	Unambiguous	TTSDYDKTQLETR		1	Q54J97	Q54J97	1	3	0.4125	0	1	1	519.918	1557.74	1557.74	-0.11	-6e-05	HCD	MS2	71.7616	35	17.1183	10250	Dicty_IEX_CMAC_1b_11212024.raw	F315	1.6	1	0.002778	0.03727
High	Sequest HT (E2)	Unambiguous	EQQEIALK		1	Q54MY6	Q54MY6	0	2	0.2335	0	1	1	479.764	958.521	958.52	0.4	0.00019	HCD	MS2	86.2356	35	17.1216	10254	Dicty_IEX_CMAC_1b_11212024.raw	F315	1.97	1	0.003397	0.05373
High	Sequest HT (E2)	Unambiguous	GGESEHFSPSNPSSPNDTPR		2	Q869W9	Q869X2; Q869W9	0	3	0.7113	0	1	1	700.307	2098.91	2098.91	0.25	0.00017	HCD	MS2	0	35	17.1361	10273	Dicty_IEX_CMAC_1b_11212024.raw	F315	4.78	1	0.001198	1.93e-06
High	Sequest HT (E2)	Unambiguous	KEELTQFK		2	Q869W9	Q869X2; Q869W9	1	2	0.1209	0	1	1	511.779	1022.55	1022.55	0.02	1e-05	HCD	MS2	30.508	35	17.139	10276	Dicty_IEX_CMAC_1b_11212024.raw	F315	2.15	1	0.005332	0.07442
High	Sequest HT (E2)	Unambiguous	VmSTGINYK	M2(Oxidation)	2	Q869W9	Q869X2; Q869W9	0	2	0	0	1	1	514.758	1028.51	1028.51	0.08	4e-05	HCD	MS2	39.2031	35	17.1398	10277	Dicty_IEX_CMAC_1b_11212024.raw	F315	1.67	1	0.001953	0.02187
High	Sequest HT (E2)	Unambiguous	EKVDYLQEK		1	Q869W9	Q869W9	1	2	0.4557	0	1	1	576.301	1151.59	1151.59	0.51	0.00029	HCD	MS2	60.395	35	17.1681	10312	Dicty_IEX_CMAC_1b_11212024.raw	F315	2.37	1	0.001953	0.01972
High	Sequest HT (E2)	Unambiguous	IIDQDSIK		1	Q54ET6	Q54ET6	0	2	0.3229	0	1	1	466.258	931.51	931.509	0.13	6e-05	HCD	MS2	26.2338	35	17.1783	10324	Dicty_IEX_CMAC_1b_11212024.raw	F315	2.23	1	0.002778	0.03496
High	Sequest HT (E2)	Unambiguous	LSDVDmIK	M6(Oxidation)	1	Q54QQ0	Q54QQ0	0	2	0.2645	0	1	1	468.739	936.471	936.471	0.2	0.0001	HCD	MS2	27.6345	35	17.1798	10325	Dicty_IEX_CMAC_1b_11212024.raw	F315	1.55	1	0.002778	0.04781
High	Sequest HT (E2)	Unambiguous	NIDSIKEETK		1	Q869W9	Q869W9	1	2	0.4211	0	1	1	588.809	1176.61	1176.61	0.17	0.0001	HCD	MS2	83.1539	35	17.1813	10327	Dicty_IEX_CMAC_1b_11212024.raw	F315	1.14	1	0.001198	0.01124
High	Sequest HT (E2)	Unambiguous	TNITQPSMK		1	Q869W9	Q869W9	0	2	0.3622	0	1	1	510.263	1019.52	1019.52	0.15	8e-05	HCD	MS2	20.057	35	17.0412	10155	Dicty_IEX_CMAC_1b_11212024.raw	F315	1.85	1	0.00381	0.06222
High	Sequest HT (E2)	Unambiguous	LENSELQNQVK		1	Q55F80	Q55F80	0	2	0.3038	0	1	1	651.338	1301.67	1301.67	-0.37	-0.00024	HCD	MS2	82.0148	34.402	17.2165	10368	Dicty_IEX_CMAC_1b_11212024.raw	F315	2.6	1	0.001198	0.0004887
High	Sequest HT (E2)	Unambiguous	QQQEIDQSELSNK		1	O76329	O76329	0	2	0.2455	0	1	1	773.872	1546.74	1546.73	1.17	0.0009	HCD	MS2	73.8229	35	16.985	10087	Dicty_IEX_CMAC_1b_11212024.raw	F315	2.24	1	0.001198	0.001141
High	Sequest HT (E2)	Unambiguous	NPATQELVTK		1	Q54I10	Q54I10	0	2	0.1466	0	1	1	550.801	1100.6	1100.59	0.53	0.00029	HCD	MS2	40.6323	35	16.9703	10069	Dicty_IEX_CMAC_1b_11212024.raw	F315	1.16	1	0.001198	0.01041
High	Sequest HT (E2)	Unambiguous	TNITQPSMK		1	Q869W9	Q869W9	0	2	0.3437	0	1	1	510.263	1019.52	1019.52	0.05	3e-05	HCD	MS2	18.4574	35	16.7691	9820	Dicty_IEX_CMAC_1b_11212024.raw	F315	1.92	1	0.002778	0.03215
High	Sequest HT (E2)	Unambiguous	GGESEHFSPSNPSSPNDTPR		2	Q869W9	Q869X2; Q869W9	0	2	0.77	0	1	1	1049.96	2098.91	2098.91	2.58	0.00271	HCD	MS2	0	35	16.7802	9833	Dicty_IEX_CMAC_1b_11212024.raw	F315	2	1	0.006366	0.08862
High	Sequest HT (E2)	Unambiguous	SNIQQLESR		1	Q54N50	Q54N50	0	2	0.1449	0	1	1	537.781	1074.55	1074.55	0.09	5e-05	HCD	MS2	82.86	35	16.7936	9849	Dicty_IEX_CMAC_1b_11212024.raw	F315	1.38	1	0.006366	0.08471
High	Sequest HT (E2)	Unambiguous	NEVLMAGK		1	Q55CD5	Q55CD5	0	2	0.3362	0	1	1	431.228	861.449	861.45	-0.43	-0.00018	HCD	MS2	93.1628	35	16.7944	9850	Dicty_IEX_CMAC_1b_11212024.raw	F315	1.16	1	0.002778	0.05041
High	Sequest HT (E2)	Unambiguous	EAPTIDPQQR		1	Q869W9	Q869W9	0	2	0.516	0	1	1	577.794	1154.58	1154.58	0.43	0.00025	HCD	MS2	1.60349	9.325	16.8269	9891	Dicty_IEX_CMAC_1b_11212024.raw	F315	2.19	1	0.001198	0.006596
High	Sequest HT (E2)	Unambiguous	ESVYQYK		1	Q54ET6	Q54ET6	0	2	0.3154	0	1	1	458.724	916.442	916.441	0.47	0.00021	HCD	MS2	85.8204	35	16.8302	9895	Dicty_IEX_CMAC_1b_11212024.raw	F315	1.49	1	0.006366	0.1012
High	Sequest HT (E2)	Unambiguous	GGESEHFSPSNPSSPNDTPR		2	Q869W9	Q869X2; Q869W9	0	3	0.6321	0	1	1	700.307	2098.91	2098.91	0.55	0.00039	HCD	MS2	1.65014	35	16.8625	9935	Dicty_IEX_CMAC_1b_11212024.raw	F315	4.43	1	0.001198	1.88e-05
High	Sequest HT (E2)	Unambiguous	KEELTQFK		2	Q869W9	Q869X2; Q869W9	1	2	0.2318	0	1	1	511.779	1022.55	1022.55	-0.14	-7e-05	HCD	MS2	70.2313	35	16.864	9936	Dicty_IEX_CMAC_1b_11212024.raw	F315	2.2	1	0.006366	0.09676
High	Sequest HT (E2)	Unambiguous	ITDALNATK		1	Q54J97	Q54J97	0	2	0.2453	0	1	1	473.764	946.521	946.52	0.23	0.00011	HCD	MS2	38.3115	35	16.8992	9980	Dicty_IEX_CMAC_1b_11212024.raw	F315	1.59	1	0.001198	0.00415
High	Sequest HT (E2)	Unambiguous	QLSSYVGK		1	Q54QP6	Q54QP6	0	2	0.094	0	1	1	441.24	881.473	881.473	0.06	3e-05	HCD	MS2	82.6868	35	16.9	9981	Dicty_IEX_CMAC_1b_11212024.raw	F315	1.17	1	0.001953	0.02314
High	Sequest HT (E2)	Unambiguous	EKVDYLQEK		1	Q869W9	Q869W9	1	2	0.475	0	1	1	576.301	1151.6	1151.59	0.68	0.00039	HCD	MS2	37.0353	35	16.9153	10001	Dicty_IEX_CMAC_1b_11212024.raw	F315	2.8	1	0.001198	0.01155
High	Sequest HT (E2)	Unambiguous	mSDGGYGIQTR	M1(Oxidation)	1	Q86A21	Q86A21	0	2	0.3103	0	1	1	600.769	1200.53	1200.53	0.08	5e-05	HCD	MS2	93.8772	35	16.9429	10035	Dicty_IEX_CMAC_1b_11212024.raw	F315	0.87	1	0.001198	0.01073
High	Sequest HT (E2)	Unambiguous	ITDALNATK		1	Q54J97	Q54J97	0	2	0.1837	0	1	1	473.764	946.52	946.52	-0.01	-1e-05	HCD	MS2	54.1161	35	16.9603	10056	Dicty_IEX_CMAC_1b_11212024.raw	F315	1.47	1	0.001198	0.008159
High	Sequest HT (E2)	Unambiguous	QQQLELEK		1	Q75JH9	Q75JH9	0	2	0.2954	0	1	1	508.274	1015.54	1015.54	-0.36	-0.00018	HCD	MS2	30.4377	35	16.9618	10058	Dicty_IEX_CMAC_1b_11212024.raw	F315	2.37	1	0.002778	0.03383
High	Sequest HT (E2)	Unambiguous	VGGASEVEVGEK		1	Q54J97	Q54J97	0	2	0.4527	0	1	1	580.793	1160.58	1160.58	0.29	0.00017	HCD	MS2	49.853	35	16.965	10062	Dicty_IEX_CMAC_1b_11212024.raw	F315	2.43	1	0.001198	0.004107
High	Sequest HT (E2)	Unambiguous	VTMQNLNDR		13	Cont_P02533; Cont_P13645	Cont_Q9Z2K1; Cont_P02533; Cont_Q7Z3Y7; Cont_P02535-2; Cont_P13645; Cont_P02535-3; Cont_Q148H6; Cont_Q7Z3Y9; Cont_Q7Z3Z0; Cont_Q3ZAW8; Cont_P02535; Cont_Q7Z3Y8; Cont_P08779	0	2	0.2838	0	1	1	545.769	1090.53	1090.53	-0.09	-5e-05	HCD	MS2	56.0211	35	16.9828	10084	Dicty_IEX_CMAC_1b_11212024.raw	F315	2.29	2	0.002778	0.04891
High	Sequest HT (E2)	Unambiguous	GLQVcAVK	C5(Carbamidomethyl)	1	Q54J97	Q54J97	0	2	0.352	0	1	1	437.744	874.481	874.481	-0.11	-5e-05	HCD	MS2	62.972	31.018	18.3474	11710	Dicty_IEX_CMAC_1b_11212024.raw	F315	1.79	1	0.002778	0.03117
High	Sequest HT (E2)	Unambiguous	QQQLELEK		1	Q75JH9	Q75JH9	0	2	0.2996	0	1	1	508.275	1015.54	1015.54	0.83	0.00042	HCD	MS2	0	35	17.221	10373	Dicty_IEX_CMAC_1b_11212024.raw	F315	2.27	1	0.002778	0.04285
High	Sequest HT (E2)	Unambiguous	GGESEHFSPSNPSSPNDTPR		2	Q869W9	Q869X2; Q869W9	0	2	0.7515	0	1	1	1049.96	2098.91	2098.91	0.81	0.00085	HCD	MS2	0	35	17.3222	10484	Dicty_IEX_CMAC_1b_11212024.raw	F315	3.38	1	0.001198	0.000146
High	Sequest HT (E2)	Unambiguous	GGESEHFSPSNPSSPNDTPR		2	Q869W9	Q869X2; Q869W9	0	2	0.7955	0	1	1	1049.96	2098.91	2098.91	0.97	0.00102	HCD	MS2	0	35	17.5961	10794	Dicty_IEX_CMAC_1b_11212024.raw	F315	3.08	1	0.001198	0.0009754
High	Sequest HT (E2)	Unambiguous	GFSSGSAVVSGGSR		2	Cont_P35908	Cont_Q3TTY5; Cont_P35908	0	2	0.6105	0	1	1	627.808	1254.61	1254.61	0.37	0.00023	HCD	MS2	66.1452	35	17.599	10798	Dicty_IEX_CMAC_1b_11212024.raw	F315	1.9	1	0.002778	0.04449
High	Sequest HT (E2)	Unambiguous	IFQEQGNEVEK		1	Q54MY6	Q54MY6	0	2	0.2919	0	1	1	660.825	1320.64	1320.64	0.49	0.00032	HCD	MS2	58.5523	35	17.6097	10812	Dicty_IEX_CMAC_1b_11212024.raw	F315	1.85	1	0.001198	0.01155
High	Sequest HT (E2)	Unambiguous	VEADPEQLR		1	Q964D8	Q964D8	0	2	0.4725	0	1	1	528.77	1056.53	1056.53	-0.16	-9e-05	HCD	MS2	43.3145	34.308	17.6239	10829	Dicty_IEX_CMAC_1b_11212024.raw	F315	1.82	1	0.001198	0.006645
High	Sequest HT (E2)	Unambiguous	EAPTIDPQQR		1	Q869W9	Q869W9	0	2	0.5	0	1	1	577.794	1154.58	1154.58	0.24	0.00014	HCD	MS2	15.6128	35	17.6254	10830	Dicty_IEX_CMAC_1b_11212024.raw	F315	2.18	1	0.001198	0.00514
High	Sequest HT (E2)	Unambiguous	EQEISTLQQENK		1	Q555G2	Q555G2	0	2	0.2388	0	1	1	723.857	1446.71	1446.71	0.31	0.00022	HCD	MS2	25.1365	35	17.6262	10831	Dicty_IEX_CMAC_1b_11212024.raw	F315	2.01	1	0.001198	0.01037
High	Sequest HT (E2)	Unambiguous	GGVVLGADTR		1	Q54QR2	Q54QR2	0	2	0.1958	0	1	1	472.762	944.516	944.516	-0.07	-3e-05	HCD	MS2	78.3744	35	17.6385	10847	Dicty_IEX_CMAC_1b_11212024.raw	F315	1.43	1	0.002778	0.04875
High	Sequest HT (E2)	Unambiguous	EGVITVQDGK		1	Q54J97	Q54J97	0	2	0.515	0	1	1	523.28	1045.55	1045.55	0.06	3e-05	HCD	MS2	23.5413	35	17.6415	10851	Dicty_IEX_CMAC_1b_11212024.raw	F315	3.01	1	0.001198	0.005838
High	Sequest HT (E2)	Unambiguous	LEAEAAAAAQAEK		1	Q55EQ3	Q55EQ3	0	2	0.6212	0	1	1	636.826	1272.65	1272.64	1.76	0.00112	HCD	MS2	4.45298	35	17.643	10852	Dicty_IEX_CMAC_1b_11212024.raw	F315	2.93	1	0.001198	0.0003322
High	Sequest HT (E2)	Unambiguous	GGESEHFSPSNPSSPNDTPR		2	Q869W9	Q869X2; Q869W9	0	3	0.7486	0	1	1	700.307	2098.91	2098.91	-0.01	-1e-05	HCD	MS2	7.03151	35	17.6535	10866	Dicty_IEX_CMAC_1b_11212024.raw	F315	3.5	1	0.001198	3.37e-05
High	Sequest HT (E2)	Unambiguous	KEELTQFK		2	Q869W9	Q869X2; Q869W9	1	2	0.3913	0	1	1	511.779	1022.55	1022.55	-0.01	0	HCD	MS2	59.4846	35	17.6573	10870	Dicty_IEX_CMAC_1b_11212024.raw	F315	2.3	1	0.009734	0.1111
High	Sequest HT (E2)	Unambiguous	EKVDYLQEK		1	Q869W9	Q869W9	1	2	0.559	0	1	1	576.301	1151.59	1151.59	-0.14	-8e-05	HCD	MS2	44.8119	35	17.6822	10902	Dicty_IEX_CMAC_1b_11212024.raw	F315	1.95	1	0.007361	0.1039
High	Sequest HT (E2)	Unambiguous	VIAVGTGSVK		1	Q54J68	Q54J68	0	2	0.1285	0	1	1	465.784	930.562	930.562	-0.18	-8e-05	HCD	MS2	48.0169	35	17.7015	10925	Dicty_IEX_CMAC_1b_11212024.raw	F315	1.79	1	0.001198	0.00713
High	Sequest HT (E2)	Unambiguous	FNQQIVEGNK		1	Q86A21	Q86A21	0	2	0.2877	0	1	1	588.805	1176.6	1176.6	1.82	0.00107	HCD	MS2	47.0643	35	17.7037	10927	Dicty_IEX_CMAC_1b_11212024.raw	F315	2.19	1	0.001198	0.007793
High	Sequest HT (E2)	Unambiguous	AIFAEGcK	C7(Carbamidomethyl)	1	Q54J97	Q54J97	0	2	0.4138	0	1	1	448.221	895.434	895.434	-0.03	-1e-05	HCD	MS2	69.2222	35	17.7052	10929	Dicty_IEX_CMAC_1b_11212024.raw	F315	1.16	1	0.002778	0.0307
High	Sequest HT (E2)	Unambiguous	DSELQSIK		1	Q54L07	Q54L07	0	2	0.227	0	1	1	460.24	919.473	919.473	0.27	0.00013	HCD	MS2	43.7202	35	17.5811	10775	Dicty_IEX_CMAC_1b_11212024.raw	F315	1.85	1	0.002778	0.02798
High	Sequest HT (E2)	Unambiguous	mSEEPTPVSGNDK	N-Term(Prot)(Met-loss+Acetyl)	1	P05095	P05095	0	2	0.1667	0	1	1	651.297	1301.59	1301.59	0.89	0.00058	HCD	MS2	83.8664	35	17.3134	10474	Dicty_IEX_CMAC_1b_11212024.raw	F315	1.62	1	0.001198	0.001973
High	Sequest HT (E2)	Unambiguous	mSEEPTPVSGNDK	N-Term(Prot)(Met-loss+Acetyl)	1	P05095	P05095	0	2	0.6534	0	1	1	651.297	1301.59	1301.59	0.55	0.00036	HCD	MS2	17.0425	35	17.5796	10774	Dicty_IEX_CMAC_1b_11212024.raw	F315	2.77	1	0.001198	0.0007669
High	Sequest HT (E2)	Unambiguous	TLTIAEcQK	C7(Carbamidomethyl)	1	Q55G04	Q55G04	0	2	0.507	0	1	1	532.276	1063.55	1063.55	-0.2	-0.00011	HCD	MS2	11.6525	35	17.5434	10729	Dicty_IEX_CMAC_1b_11212024.raw	F315	2.15	1	0.001198	0.0118
High	Sequest HT (E2)	Unambiguous	VDPEIQNVK		2	Cont_P35908	Cont_Q3TTY5; Cont_P35908	0	2	0.4658	0	1	1	521.283	1041.56	1041.56	0.39	0.00021	HCD	MS2	0	35	17.3324	10495	Dicty_IEX_CMAC_1b_11212024.raw	F315	1.46	1	0.002778	0.02849
High	Sequest HT (E2)	Unambiguous	IFQEQGNEVEK		1	Q54MY6	Q54MY6	0	2	0.3867	0	1	1	660.825	1320.64	1320.64	0.17	0.00011	HCD	MS2	55.1963	35	17.3377	10500	Dicty_IEX_CMAC_1b_11212024.raw	F315	1.5	1	0.001198	0.004154
High	Sequest HT (E2)	Unambiguous	EAPTIDPQQR		1	Q869W9	Q869W9	0	2	0.3791	0	1	1	577.794	1154.58	1154.58	-0.12	-7e-05	HCD	MS2	7.32822	35	17.3545	10519	Dicty_IEX_CMAC_1b_11212024.raw	F315	2.11	1	0.001198	0.01218
High	Sequest HT (E2)	Unambiguous	EGVITVQDGK		1	Q54J97	Q54J97	0	2	0.5308	0	1	1	523.28	1045.55	1045.55	0.24	0.00013	HCD	MS2	0	35	17.3668	10531	Dicty_IEX_CMAC_1b_11212024.raw	F315	2.92	1	0.001198	0.0007236
High	Sequest HT (E2)	Unambiguous	LEAEAAAAAQAEK		1	Q55EQ3	Q55EQ3	0	2	0.6046	0	1	1	636.825	1272.64	1272.64	-0.59	-0.00037	HCD	MS2	0	35	17.3703	10535	Dicty_IEX_CMAC_1b_11212024.raw	F315	2.63	1	0.001198	0.0001265
High	Sequest HT (E2)	Unambiguous	GGESEHFSPSNPSSPNDTPR		2	Q869W9	Q869X2; Q869W9	0	3	0.6325	0	1	1	700.307	2098.91	2098.91	0.29	0.0002	HCD	MS2	0	35	17.3894	10557	Dicty_IEX_CMAC_1b_11212024.raw	F315	4.19	1	0.001198	0.0002393
High	Sequest HT (E2)	Unambiguous	TNITQPSMK		1	Q869W9	Q869W9	0	2	0.2628	0	1	1	510.263	1019.52	1019.52	-0.08	-4e-05	HCD	MS2	0	35	17.3939	10562	Dicty_IEX_CMAC_1b_11212024.raw	F315	1.56	1	0.002778	0.0317
High	Sequest HT (E2)	Unambiguous	EKVDYLQEK		1	Q869W9	Q869W9	1	2	0.4714	0	1	1	576.301	1151.59	1151.59	0.34	0.0002	HCD	MS2	26.9191	35	17.4218	10590	Dicty_IEX_CMAC_1b_11212024.raw	F315	2.1	1	0.00381	0.05826
High	Sequest HT (E2)	Unambiguous	VIDQLTNEK		1	O76329	O76329	0	2	0.1466	0	1	1	530.288	1059.57	1059.57	0	0	HCD	MS2	61.9954	35	17.4411	10612	Dicty_IEX_CMAC_1b_11212024.raw	F315	1.16	1	0.006366	0.1024
High	Sequest HT (E2)	Unambiguous	NIDSIKEETK		1	Q869W9	Q869W9	1	2	0.4161	0	1	1	588.809	1176.61	1176.61	-0.2	-0.00012	HCD	MS2	65.3463	35	17.4426	10614	Dicty_IEX_CMAC_1b_11212024.raw	F315	1.61	1	0.003397	0.05321
High	Sequest HT (E2)	Unambiguous	VEADPEQLR		1	Q964D8	Q964D8	0	2	0.5053	0	1	1	528.77	1056.53	1056.53	0.39	0.0002	HCD	MS2	69.6894	35	17.4651	10640	Dicty_IEX_CMAC_1b_11212024.raw	F315	1.88	1	0.001198	0.01578
High	Sequest HT (E2)	Unambiguous	VTMQNLNDR		13	Cont_P02533; Cont_P13645	Cont_Q9Z2K1; Cont_P02533; Cont_Q7Z3Y7; Cont_P02535-2; Cont_P13645; Cont_P02535-3; Cont_Q148H6; Cont_Q7Z3Y9; Cont_Q7Z3Z0; Cont_Q3ZAW8; Cont_P02535; Cont_Q7Z3Y8; Cont_P08779	0	2	0.3664	0	1	1	545.77	1090.53	1090.53	0.89	0.00049	HCD	MS2	10.4658	35	17.4913	10670	Dicty_IEX_CMAC_1b_11212024.raw	F315	2.32	2	0.006366	0.0855
High	Sequest HT (E2)	Unambiguous	GGESEHFSPSNPSSPNDTPR		2	Q869W9	Q869X2; Q869W9	0	3	0.7184	0	1	1	700.307	2098.91	2098.91	0.66	0.00046	HCD	MS2	14.0969	35	17.518	10703	Dicty_IEX_CMAC_1b_11212024.raw	F315	4.12	1	0.001198	0.0001897
High	Sequest HT (E2)	Unambiguous	GLQVcAVK	C5(Carbamidomethyl)	1	Q54J97	Q54J97	0	2	0.3268	0	1	1	437.744	874.481	874.481	-0.04	-2e-05	HCD	MS2	66.6503	16.206	17.5351	10720	Dicty_IEX_CMAC_1b_11212024.raw	F315	1.53	1	0.00381	0.0628
High	Sequest HT (E2)	Unambiguous	NELATSIR		1	Q55DY7	Q55DY7	0	2	0.3409	0	1	1	452.248	903.49	903.489	0.25	0.00011	HCD	MS2	11.3498	35	17.5419	10728	Dicty_IEX_CMAC_1b_11212024.raw	F315	2.2	1	0.002778	0.02574
High	Sequest HT (E2)	Unambiguous	IFQEQGNEVEK		1	Q54MY6	Q54MY6	0	2	0.3416	0	1	1	660.826	1320.64	1320.64	0.67	0.00044	HCD	MS2	39.6796	35	17.5707	10763	Dicty_IEX_CMAC_1b_11212024.raw	F315	2.02	1	0.002778	0.04479
High	Sequest HT (E2)	Unambiguous	NELATSIR		1	Q55DY7	Q55DY7	0	2	0.0455	0	1	1	452.248	903.489	903.489	-0.23	-0.0001	HCD	MS2	31.9098	35	18.3489	11712	Dicty_IEX_CMAC_1b_11212024.raw	F315	1.98	1	0.009734	0.1114
High	Sequest HT (E2)	Unambiguous	mSDGGYGIQTR	M1(Oxidation)	1	Q86A21	Q86A21	0	2	0.4495	0	1	1	600.768	1200.53	1200.53	-1.81	-0.00109	HCD	MS2	92.456	35	18.3618	11729	Dicty_IEX_CMAC_1b_11212024.raw	F315	1.98	1	0.002778	0.03584
High	Sequest HT (E2)	Unambiguous	ENPIQLNK		2	Q869W9	Q869X2; Q869W9	0	2	0.265	0	1	1	478.264	955.521	955.521	0.38	0.00018	HCD	MS2	1.12573	4.246	18.3656	11734	Dicty_IEX_CMAC_1b_11212024.raw	F315	2.34	1	0.001953	0.02257
High	Sequest HT (E2)	Unambiguous	DQLScQSSTTDQLSAK	C5(Carbamidomethyl)	1	Q54L07	Q54L07	0	2	0.6207	0	1	1	884.905	1768.8	1768.8	0.19	0.00016	HCD	MS2	0	35	19.7304	13366	Dicty_IEX_CMAC_1b_11212024.raw	F315	2.9	1	0.001198	0.0004449
High	Sequest HT (E2)	Unambiguous	EAPTIDPQQR		1	Q869W9	Q869W9	0	2	0.45	0	1	1	577.794	1154.58	1154.58	0.5	0.00029	HCD	MS2	74.1714	35	19.7311	13367	Dicty_IEX_CMAC_1b_11212024.raw	F315	1.2	1	0.002778	0.0384
High	Sequest HT (E2)	Unambiguous	TSTSSTTSITNGIR		1	Q55F80	Q55F80	0	2	0.3665	0	1	1	713.363	1425.72	1425.72	0.12	8e-05	HCD	MS2	84.5689	35	19.7523	13394	Dicty_IEX_CMAC_1b_11212024.raw	F315	1.61	1	0.001953	0.01725
High	Sequest HT (E2)	Unambiguous	DTEYcDEIK	C5(Carbamidomethyl)	2	Q869W9	Q869X2; Q869W9	0	2	0.8716	0	1	1	586.743	1172.48	1172.48	0.62	0.00036	HCD	MS2	0.859028	10.488	19.7733	13420	Dicty_IEX_CMAC_1b_11212024.raw	F315	2.57	1	0.001198	0.01033
High	Sequest HT (E2)	Unambiguous	QDIAPLSTK		1	Q54QR2	Q54QR2	0	2	0.1849	0	1	1	486.772	972.536	972.536	-0.04	-2e-05	HCD	MS2	69.4939	35	19.7749	13422	Dicty_IEX_CMAC_1b_11212024.raw	F315	1.46	1	0.001198	0.01435
High	Sequest HT (E2)	Unambiguous	GGESEHFSPSNPSSPNDTPR		2	Q869W9	Q869X2; Q869W9	0	3	0.5906	0	1	1	700.307	2098.91	2098.91	0.33	0.00023	HCD	MS2	34.2926	35	19.7757	13423	Dicty_IEX_CMAC_1b_11212024.raw	F315	3.2	1	0.001953	0.01897
High	Sequest HT (E2)	Unambiguous	MSDGGYGIQTR		1	Q86A21	Q86A21	0	2	0.6302	0	1	1	592.772	1184.54	1184.54	-0.02	-1e-05	HCD	MS2	29.1814	35	19.7823	13431	Dicty_IEX_CMAC_1b_11212024.raw	F315	2.65	1	0.001198	0.001379
High	Sequest HT (E2)	Unambiguous	ATAAGEKEQESTNFLEK		1	Q54XM7	Q54XM7	1	3	0.2902	0	1	1	618.303	1852.89	1852.89	1.13	0.0007	HCD	MS2	87.8923	35	19.7895	13439	Dicty_IEX_CMAC_1b_11212024.raw	F315	2.24	1	0.001198	0.007259
High	Sequest HT (E2)	Unambiguous	LLSPSNNYEK		2	Q869W9	Q869X2; Q869W9	0	2	0.2871	0	1	1	582.799	1164.59	1164.59	0.63	0.00037	HCD	MS2	35.131	35	19.8694	13536	Dicty_IEX_CMAC_1b_11212024.raw	F315	2.02	1	0.001953	0.02039
High	Sequest HT (E2)	Unambiguous	LLDSSTSISEK		1	P34119	P34119	0	2	0.4574	0	1	1	590.309	1179.61	1179.61	0.28	0.00016	HCD	MS2	17.3798	25.507	19.8715	13538	Dicty_IEX_CMAC_1b_11212024.raw	F315	2.58	1	0.001198	0.01225
High	Sequest HT (E2)	Unambiguous	mPVEFTK	M1(Oxidation)	2	Q869W9	Q869X2; Q869W9	0	2	0.1053	0	1	1	434.217	867.427	867.428	-0.72	-0.00031	HCD	MS2	49.5306	35	19.8931	13564	Dicty_IEX_CMAC_1b_11212024.raw	F315	1.52	1	0.004785	0.06444
High	Sequest HT (E2)	Unambiguous	LTINNSNLEK		1	Q54MY6	Q54MY6	0	2	0.3834	0	1	1	573.312	1145.62	1145.62	0.37	0.00021	HCD	MS2	55.5437	35	19.8938	13565	Dicty_IEX_CMAC_1b_11212024.raw	F315	1.93	1	0.009734	0.1128
High	Sequest HT (E2)	Unambiguous	ENPIQLNK		2	Q869W9	Q869X2; Q869W9	0	2	0.2384	0	1	1	478.264	955.521	955.521	0.14	7e-05	HCD	MS2	36.1791	33.05	19.912	13587	Dicty_IEX_CMAC_1b_11212024.raw	F315	1.72	1	0.002778	0.02773
High	Sequest HT (E2)	Unambiguous	LLDSSTSISEK		1	P34119	P34119	0	2	0.3788	0	1	1	590.309	1179.61	1179.61	0.38	0.00022	HCD	MS2	27.9945	24.357	19.9235	13602	Dicty_IEX_CMAC_1b_11212024.raw	F315	2.64	1	0.001198	0.002175
High	Sequest HT (E2)	Unambiguous	ENPIQLNK		2	Q869W9	Q869X2; Q869W9	0	2	0.2522	0	1	1	478.264	955.521	955.521	0.08	4e-05	HCD	MS2	69.0598	35	19.9555	13641	Dicty_IEX_CMAC_1b_11212024.raw	F315	1.15	1	0.002778	0.0443
High	Sequest HT (E2)	Unambiguous	ETDLEQETEDN		1	P34119	P34119	0	2	0.7411	0	1	1	661.765	1322.52	1322.52	0.38	0.00025	HCD	MS2	2.54848	35	19.7296	13365	Dicty_IEX_CMAC_1b_11212024.raw	F315	3.67	1	0.001953	0.0211
High	Sequest HT (E2)	Unambiguous	LVDQLEAK		1	Q54L07	Q54L07	0	2	0.2296	0	1	1	458.261	915.514	915.515	-0.15	-7e-05	HCD	MS2	85.7764	35	19.9725	13661	Dicty_IEX_CMAC_1b_11212024.raw	F315	1.35	1	0.002778	0.02958
High	Sequest HT (E2)	Unambiguous	VFPATQVK		1	Q869W9	Q869W9	0	2	0.5	0	1	1	445.261	889.514	889.514	0.14	6e-05	HCD	MS2	16.2142	11.133	19.728	13363	Dicty_IEX_CMAC_1b_11212024.raw	F315	1.58	1	0.001953	0.0205
High	Sequest HT (E2)	Unambiguous	ENPIQLNK		2	Q869W9	Q869X2; Q869W9	0	2	0.2582	0	1	1	478.264	955.521	955.521	0.07	3e-05	HCD	MS2	23.9964	35	19.6891	13315	Dicty_IEX_CMAC_1b_11212024.raw	F315	2.13	1	0.001953	0.01991
High	Sequest HT (E2)	Unambiguous	VFPATQVK		1	Q869W9	Q869W9	0	2	0.5066	0	1	1	445.261	889.514	889.514	-0.15	-7e-05	HCD	MS2	21.3748	6.941	19.4516	13031	Dicty_IEX_CMAC_1b_11212024.raw	F315	1.52	1	0.001953	0.01753
High	Sequest HT (E2)	Unambiguous	DQLScQSSTTDQLSAK	C5(Carbamidomethyl)	1	Q54L07	Q54L07	0	2	0.7511	0	1	1	884.904	1768.8	1768.8	-0.1	-9e-05	HCD	MS2	0	35	19.4527	13032	Dicty_IEX_CMAC_1b_11212024.raw	F315	4.5	1	0.001198	4.79e-05
High	Sequest HT (E2)	Unambiguous	TSTSSTTSITNGIR		1	Q55F80	Q55F80	0	2	0.5741	0	1	1	713.363	1425.72	1425.72	-0.15	-0.00011	HCD	MS2	73.0378	35	19.471	13055	Dicty_IEX_CMAC_1b_11212024.raw	F315	2.16	1	0.002778	0.03009
High	Sequest HT (E2)	Unambiguous	SmLESFEK	M2(Oxidation)	1	Q86A21	Q86A21	0	2	0.2672	0	1	1	493.729	986.45	986.45	0.06	3e-05	HCD	MS2	88.9557	35	19.4854	13073	Dicty_IEX_CMAC_1b_11212024.raw	F315	1.31	1	0.006366	0.07936
High	Sequest HT (E2)	Unambiguous	VMSTGINYK		2	Q869W9	Q869X2; Q869W9	0	2	0	0	1	1	506.76	1012.51	1012.51	-0.02	-1e-05	HCD	MS2	3.91236	11.934	19.4904	13078	Dicty_IEX_CMAC_1b_11212024.raw	F315	2.03	1	0.002778	0.03879
High	Sequest HT (E2)	Unambiguous	LQQLINEQK		1	Q55F80	Q55F80	0	2	0.1961	0	1	1	557.317	1113.63	1113.63	-0.23	-0.00013	HCD	MS2	69.4189	35	19.4915	13079	Dicty_IEX_CMAC_1b_11212024.raw	F315	1.53	1	0.004785	0.06422
High	Sequest HT (E2)	Unambiguous	GVNTFSPEGR		1	Q55G04	Q55G04	0	2	0.2582	0	1	1	532.261	1063.51	1063.52	-1.93	-0.00102	HCD	MS2	66.6004	35	19.5041	13095	Dicty_IEX_CMAC_1b_11212024.raw	F315	1.82	1	0.006366	0.08899
High	Sequest HT (E2)	Unambiguous	DTEYcDEIK	C5(Carbamidomethyl)	2	Q869W9	Q869X2; Q869W9	0	2	0.8445	0	1	1	586.743	1172.48	1172.48	0.5	0.00029	HCD	MS2	0.931473	3.97	19.5114	13103	Dicty_IEX_CMAC_1b_11212024.raw	F315	2.38	1	0.001198	0.01225
High	Sequest HT (E2)	Unambiguous	QDIAPLSTK		1	Q54QR2	Q54QR2	0	2	0.1881	0	1	1	486.772	972.536	972.536	-0.18	-9e-05	HCD	MS2	70.8027	35	19.513	13105	Dicty_IEX_CMAC_1b_11212024.raw	F315	2.02	1	0.001198	0.008367
High	Sequest HT (E2)	Unambiguous	GGESEHFSPSNPSSPNDTPR		2	Q869W9	Q869X2; Q869W9	0	3	0.6207	0	1	1	700.307	2098.91	2098.91	0.14	0.0001	HCD	MS2	36.883	35	19.5137	13106	Dicty_IEX_CMAC_1b_11212024.raw	F315	2.32	1	0.001198	0.001533
High	Sequest HT (E2)	Unambiguous	MSDGGYGIQTR		1	Q86A21	Q86A21	0	2	0.5993	0	1	1	592.772	1184.54	1184.54	-0.44	-0.00026	HCD	MS2	41.612	35	19.5233	13118	Dicty_IEX_CMAC_1b_11212024.raw	F315	2.82	1	0.001198	0.001374
High	Sequest HT (E2)	Unambiguous	EKVDYLQEK		1	Q869W9	Q869W9	1	2	0.4195	0	1	1	576.301	1151.59	1151.59	0.2	0.00012	HCD	MS2	49.8439	35	19.5933	13199	Dicty_IEX_CMAC_1b_11212024.raw	F315	1.74	1	0.009365	0.107
High	Sequest HT (E2)	Unambiguous	LLSPSNNYEK		2	Q869W9	Q869X2; Q869W9	0	2	0.1576	0	1	1	582.799	1164.59	1164.59	0.62	0.00036	HCD	MS2	33.2718	35	19.6007	13208	Dicty_IEX_CMAC_1b_11212024.raw	F315	1.84	1	0.001198	0.01133
High	Sequest HT (E2)	Unambiguous	AIGAGSEGAQTTLQEK		1	Q55G04	Q55G04	0	2	0.2925	0	1	1	780.897	1560.79	1560.79	0.49	0.00038	HCD	MS2	0	35	19.6426	13257	Dicty_IEX_CMAC_1b_11212024.raw	F315	1.47	1	0.001198	0.007311
High	Sequest HT (E2)	Unambiguous	LENWATTK		1	P05095	P05095	0	2	0.0986	0	1	1	481.751	962.494	962.494	-0.25	-0.00012	HCD	MS2	64.787	35	19.6763	13299	Dicty_IEX_CMAC_1b_11212024.raw	F315	1.42	1	0.002778	0.03492
High	Sequest HT (E2)	Unambiguous	QLQASLAEANTK		1	Q54L07	Q54L07	0	2	0.3122	0	1	1	637.341	1273.67	1273.67	-0.69	-0.00044	HCD	MS2	42.4714	35	19.713	13344	Dicty_IEX_CMAC_1b_11212024.raw	F315	2.05	1	0.001198	0.001857
High	Sequest HT (E2)	Unambiguous	ETDLEQETEDN		1	P34119	P34119	0	2	0.4331	0	1	1	661.765	1322.52	1322.52	-0.28	-0.00018	HCD	MS2	52.627	35	19.4488	13028	Dicty_IEX_CMAC_1b_11212024.raw	F315	1.27	1	0.006366	0.09188
High	Sequest HT (E2)	Unambiguous	QLQASLAEANTK		1	Q54L07	Q54L07	0	2	0.2073	0	1	1	637.341	1273.68	1273.67	0.38	0.00024	HCD	MS2	76.6716	35	19.9819	13673	Dicty_IEX_CMAC_1b_11212024.raw	F315	1.64	1	0.001198	0.01414
High	Sequest HT (E2)	Unambiguous	VFPATQVK		1	Q869W9	Q869W9	0	2	0.4261	0	1	1	445.261	889.514	889.514	0.14	6e-05	HCD	MS2	23.7434	21.009	20.0054	13701	Dicty_IEX_CMAC_1b_11212024.raw	F315	1.76	1	0.002778	0.03358
High	Sequest HT (E2)	Unambiguous	LEQQIELNK		1	Q54L07	Q54L07	0	2	0.2803	0	1	1	557.809	1114.61	1114.61	0	0	HCD	MS2	40.0675	35	20.2717	14028	Dicty_IEX_CMAC_1b_11212024.raw	F315	2.64	1	0.001198	0.01618
High	Sequest HT (E2)	Unambiguous	EAPTIDPQQR		1	Q869W9	Q869W9	0	2	0.4667	0	1	1	577.794	1154.58	1154.58	0.09	5e-05	HCD	MS2	78.2893	35	20.275	14032	Dicty_IEX_CMAC_1b_11212024.raw	F315	1.2	1	0.003397	0.05208
High	Sequest HT (E2)	Unambiguous	DTEYcDEIK	C5(Carbamidomethyl)	2	Q869W9	Q869X2; Q869W9	0	2	0.7443	0	1	1	586.743	1172.48	1172.48	0.83	0.00049	HCD	MS2	8.0274	35	20.3009	14065	Dicty_IEX_CMAC_1b_11212024.raw	F315	1.76	1	0.001198	0.01038
High	Sequest HT (E2)	Unambiguous	GGESEHFSPSNPSSPNDTPR		2	Q869W9	Q869X2; Q869W9	0	3	0.7085	0	1	1	700.307	2098.91	2098.91	0.16	0.00011	HCD	MS2	32.8974	35	20.3031	14067	Dicty_IEX_CMAC_1b_11212024.raw	F315	2.71	1	0.001198	0.001606
High	Sequest HT (E2)	Unambiguous	ATAAGEKEQESTNFLEK		1	Q54XM7	Q54XM7	1	3	0.5473	0	1	1	618.302	1852.89	1852.89	-0.94	-0.00058	HCD	MS2	40.6899	35	20.3166	14083	Dicty_IEX_CMAC_1b_11212024.raw	F315	2.43	1	0.001198	0.000836
High	Sequest HT (E2)	Unambiguous	DQELQQITSK		1	Q54L07	Q54L07	0	2	0.21	0	1	1	595.307	1189.61	1189.61	0.09	5e-05	HCD	MS2	57.9815	33.216	20.3663	14144	Dicty_IEX_CMAC_1b_11212024.raw	F315	2.19	1	0.001198	0.007672
High	Sequest HT (E2)	Unambiguous	LLSPSNNYEK		2	Q869W9	Q869X2; Q869W9	0	2	0.3174	0	1	1	582.799	1164.59	1164.59	0.84	0.00049	HCD	MS2	61.6804	35	20.3942	14178	Dicty_IEX_CMAC_1b_11212024.raw	F315	1.67	1	0.009734	0.1088
High	Sequest HT (E2)	Unambiguous	SDALEScIDK	C7(Carbamidomethyl)	1	Q55F80	Q55F80	0	2	0.2981	0	1	1	569.258	1137.51	1137.51	0.19	0.00011	HCD	MS2	56.0784	35	20.398	14182	Dicty_IEX_CMAC_1b_11212024.raw	F315	1.61	1	0.002778	0.03154
High	Sequest HT (E2)	Unambiguous	VVEPIVEEK		1	Q55CD5	Q55CD5	0	2	0.6168	0	1	1	521.295	1041.58	1041.58	0.12	6e-05	HCD	MS2	58.4293	35	20.4116	14199	Dicty_IEX_CMAC_1b_11212024.raw	F315	2.14	1	0.001198	0.01106
High	Sequest HT (E2)	Unambiguous	mPVEFTK	M1(Oxidation)	2	Q869W9	Q869X2; Q869W9	0	2	0.233	0	1	1	434.218	867.428	867.428	-0.15	-7e-05	HCD	MS2	40.3706	35	20.425	14216	Dicty_IEX_CMAC_1b_11212024.raw	F315	1.76	1	0.004785	0.07195
High	Sequest HT (E2)	Unambiguous	LVAVVEAEK		1	P34120	P34120	0	2	0.2671	0	1	1	479.284	957.561	957.562	-0.14	-7e-05	HCD	MS2	80.1467	35	20.4265	14217	Dicty_IEX_CMAC_1b_11212024.raw	F315	1.61	1	0.004785	0.06895
High	Sequest HT (E2)	Unambiguous	ENPIQLNK		2	Q869W9	Q869X2; Q869W9	0	2	0.1734	0	1	1	478.264	955.521	955.521	-0.11	-5e-05	HCD	MS2	50.5284	35	20.4546	14251	Dicty_IEX_CMAC_1b_11212024.raw	F315	1.73	1	0.002778	0.02725
High	Sequest HT (E2)	Unambiguous	LAADDFR		37	Cont_P02533; Cont_P13645	Cont_Q14532; Cont_Q9Z2K1; Cont_O76015; Cont_O76013; Cont_P02533; Cont_Q15323; Cont_Q7Z3Y7; Cont_P08727; Cont_Q2M2I5; Cont_O76013-2; Cont_P02535-2; Cont_Q14525; Cont_P13645; Cont_Q61765; Cont_Q92764; Cont_Q6IFX2; Cont_Q497I4; Cont_P02535-3; Cont_O77727; Cont_Q148H6; Cont_P05783; Cont_P13646-3; Cont_P08730-2; Cont_P08730; Cont_P05784; Cont_P19012; Cont_Q62168; Cont_P02534; Cont_P13646-2; Cont_P1364…	0	2	0.1058	0	1	1	404.203	807.4	807.4	-0.01	0	HCD	MS2	45.9209	35	20.468	14268	Dicty_IEX_CMAC_1b_11212024.raw	F315	1.04	2	0.002778	0.0439
High	Sequest HT (E2)	Unambiguous	ENPIQLNK		2	Q869W9	Q869X2; Q869W9	0	2	0.3662	0	1	1	478.264	955.521	955.521	-0.11	-5e-05	HCD	MS2	51.6127	35	20.4778	14279	Dicty_IEX_CMAC_1b_11212024.raw	F315	1.42	1	0.001198	0.01564
High	Sequest HT (E2)	Unambiguous	VFPATQVK		1	Q869W9	Q869W9	0	2	0.3487	0	1	1	445.261	889.514	889.514	0.07	3e-05	HCD	MS2	43.4688	35	20.5264	14336	Dicty_IEX_CMAC_1b_11212024.raw	F315	1.52	1	0.002778	0.04711
High	Sequest HT (E2)	Unambiguous	DENPNMNLEQAK		1	Q556Q0	Q556Q0	0	2	0.5223	0	1	1	701.817	1402.63	1402.63	0.35	0.00024	HCD	MS2	61.5817	24.915	20.2709	14027	Dicty_IEX_CMAC_1b_11212024.raw	F315	2.91	1	0.001198	0.001703
High	Sequest HT (E2)	Unambiguous	IGVAQPIAR		1	Q55E77	Q55E77	0	2	0.6444	0	1	1	462.785	924.563	924.563	0.67	0.00031	HCD	MS2	94.5473	35	19.9951	13689	Dicty_IEX_CMAC_1b_11212024.raw	F315	1.35	1	0.002778	0.03678
High	Sequest HT (E2)	Unambiguous	QLQASLAEANTK		1	Q54L07	Q54L07	0	2	0.0065	0	1	1	637.341	1273.67	1273.67	-0.39	-0.00025	HCD	MS2	24.8382	35	20.2469	13998	Dicty_IEX_CMAC_1b_11212024.raw	F315	1.55	1	0.006366	0.08102
High	Sequest HT (E2)	Unambiguous	DENPNmNLEQAK	M6(Oxidation)	1	Q556Q0	Q556Q0	0	2	0.0973	0	1	1	709.814	1418.62	1418.62	-0.03	-2e-05	HCD	MS2	75.6287	35	20.2052	13948	Dicty_IEX_CMAC_1b_11212024.raw	F315	1.13	1	0.002778	0.03662
High	Sequest HT (E2)	Unambiguous	DENPNMNLEQAK		1	Q556Q0	Q556Q0	0	2	0.4984	0	1	1	701.817	1402.63	1402.63	0.35	0.00024	HCD	MS2	55.0479	23.816	20.0059	13702	Dicty_IEX_CMAC_1b_11212024.raw	F315	3.09	1	0.001198	0.005294
High	Sequest HT (E2)	Unambiguous	EAPTIDPQQR		1	Q869W9	Q869W9	0	2	0.2316	0	1	1	577.794	1154.58	1154.58	0.19	0.00011	HCD	MS2	86.466	35	20.008	13705	Dicty_IEX_CMAC_1b_11212024.raw	F315	0.95	1	0.003397	0.05308
High	Sequest HT (E2)	Unambiguous	DQLScQSSTTDQLSAK	C5(Carbamidomethyl)	1	Q54L07	Q54L07	0	2	0.7597	0	1	1	884.905	1768.8	1768.8	0.33	0.00029	HCD	MS2	0	35	20.0144	13713	Dicty_IEX_CMAC_1b_11212024.raw	F315	2.58	1	0.001198	0.0005053
High	Sequest HT (E2)	Unambiguous	VMSTGINYK		2	Q869W9	Q869X2; Q869W9	0	2	0	0	1	1	506.76	1012.51	1012.51	0.06	3e-05	HCD	MS2	6.61617	26.814	20.0215	13722	Dicty_IEX_CMAC_1b_11212024.raw	F315	2.21	1	0.002778	0.03822
High	Sequest HT (E2)	Unambiguous	DTEYcDEIK	C5(Carbamidomethyl)	2	Q869W9	Q869X2; Q869W9	0	2	0.758	0	1	1	586.743	1172.48	1172.48	0.73	0.00043	HCD	MS2	2.4336	22.503	20.0356	13739	Dicty_IEX_CMAC_1b_11212024.raw	F315	2.19	1	0.001953	0.01922
High	Sequest HT (E2)	Unambiguous	GGESEHFSPSNPSSPNDTPR		2	Q869W9	Q869X2; Q869W9	0	3	0.7146	0	1	1	700.307	2098.91	2098.91	-0.01	-1e-05	HCD	MS2	9.35404	35	20.0375	13741	Dicty_IEX_CMAC_1b_11212024.raw	F315	3.96	1	0.001198	0.001018
High	Sequest HT (E2)	Unambiguous	AIGAGSEGAQTTLQEK		1	Q55G04	Q55G04	0	2	0.4831	0	1	1	780.897	1560.79	1560.79	0.26	0.00021	HCD	MS2	0	35	20.0461	13752	Dicty_IEX_CMAC_1b_11212024.raw	F315	1.78	1	0.001198	0.005337
High	Sequest HT (E2)	Unambiguous	ATAAGEKEQESTNFLEK		1	Q54XM7	Q54XM7	1	3	0.4619	0	1	1	618.302	1852.89	1852.89	-0.64	-0.00039	HCD	MS2	32.8368	35	20.0516	13758	Dicty_IEX_CMAC_1b_11212024.raw	F315	2.36	1	0.001198	0.001593
High	Sequest HT (E2)	Unambiguous	MSDGGYGIQTR		1	Q86A21	Q86A21	0	2	0.3631	0	1	1	592.772	1184.54	1184.54	-0.22	-0.00013	HCD	MS2	79.8373	35	20.0531	13760	Dicty_IEX_CMAC_1b_11212024.raw	F315	1.79	1	0.001198	0.00268
High	Sequest HT (E2)	Unambiguous	LLSPSNNYEK		2	Q869W9	Q869X2; Q869W9	0	2	0.1786	0	1	1	582.799	1164.59	1164.59	0.74	0.00043	HCD	MS2	49.3337	35	20.1297	13855	Dicty_IEX_CMAC_1b_11212024.raw	F315	1.68	1	0.002778	0.03848
High	Sequest HT (E2)	Unambiguous	VVEPIVEEK		1	Q55CD5	Q55CD5	0	2	0.5049	0	1	1	521.295	1041.58	1041.58	0.12	6e-05	HCD	MS2	54.8138	35	20.1498	13880	Dicty_IEX_CMAC_1b_11212024.raw	F315	2.04	1	0.001198	0.01113
High	Sequest HT (E2)	Unambiguous	mPVEFTK	M1(Oxidation)	2	Q869W9	Q869X2; Q869W9	0	2	0.2143	0	1	1	434.218	867.428	867.428	-0.08	-3e-05	HCD	MS2	46.3911	35	20.1643	13898	Dicty_IEX_CMAC_1b_11212024.raw	F315	1.4	1	0.002778	0.05018
High	Sequest HT (E2)	Unambiguous	LTINNSNLEK		1	Q54MY6	Q54MY6	0	2	0.4178	0	1	1	573.312	1145.62	1145.62	0.58	0.00033	HCD	MS2	33.4742	35	20.1658	13899	Dicty_IEX_CMAC_1b_11212024.raw	F315	2.25	1	0.001198	0.01099
High	Sequest HT (E2)	Unambiguous	TLSDYNIQK		8	P0CG81	P0CG81; P0CG77; P14794; P0CG79; P0CG88; P14797; P0CG78; P0CG76	0	2	0.375	0	1	1	541.28	1081.55	1081.55	0.09	5e-05	HCD	MS2	76.7862	35	20.1665	13900	Dicty_IEX_CMAC_1b_11212024.raw	F315	1.12	1	0.006366	0.1021
High	Sequest HT (E2)	Unambiguous	LAADDFR		37	Cont_P02533; Cont_P13645	Cont_Q14532; Cont_Q9Z2K1; Cont_O76015; Cont_O76013; Cont_P02533; Cont_Q15323; Cont_Q7Z3Y7; Cont_P08727; Cont_Q2M2I5; Cont_O76013-2; Cont_P02535-2; Cont_Q14525; Cont_P13645; Cont_Q61765; Cont_Q92764; Cont_Q6IFX2; Cont_Q497I4; Cont_P02535-3; Cont_O77727; Cont_Q148H6; Cont_P05783; Cont_P13646-3; Cont_P08730-2; Cont_P08730; Cont_P05784; Cont_P19012; Cont_Q62168; Cont_P02534; Cont_P13646-2; Cont_P1364…	0	2	0.1838	0	1	1	404.203	807.399	807.4	-0.16	-6e-05	HCD	MS2	60.1685	35	20.2022	13944	Dicty_IEX_CMAC_1b_11212024.raw	F315	1.36	2	0.006366	0.09886
High	Sequest HT (E2)	Unambiguous	ENPIQLNK		2	Q869W9	Q869X2; Q869W9	0	2	0.2632	0	1	1	478.264	955.521	955.521	0.08	4e-05	HCD	MS2	69.3938	35	20.2178	13964	Dicty_IEX_CMAC_1b_11212024.raw	F315	1.14	1	0.002778	0.03564
High	Sequest HT (E2)	Unambiguous	TAIEYINER		2	Q869W9	Q869X2; Q869W9	0	2	0.5	0	1	1	554.785	1108.56	1108.56	0.03	2e-05	HCD	MS2	15.3793	35	25.3874	20125	Dicty_IEX_CMAC_1b_11212024.raw	F315	2.7	1	0.001198	0.009572
High	Sequest HT (E2)	Unambiguous	QLQASLAEANTK		1	Q54L07	Q54L07	0	2	0.3828	0	1	1	637.341	1273.67	1273.67	-0.03	-2e-05	HCD	MS2	28.8084	35	19.4322	13008	Dicty_IEX_CMAC_1b_11212024.raw	F315	3.03	1	0.001198	0.0004512
High	Sequest HT (E2)	Unambiguous	ALMEcQSYR	C5(Carbamidomethyl)	1	P34120	P34120	0	2	0.2083	0	1	1	579.258	1157.51	1157.51	0.67	0.00039	HCD	MS2	24.8413	35	19.3876	12954	Dicty_IEX_CMAC_1b_11212024.raw	F315	1.44	1	0.001953	0.02131
High	Sequest HT (E2)	Unambiguous	TAELLER		1	Q54L07	Q54L07	0	2	0.2406	0	1	1	416.232	831.457	831.457	-0.14	-6e-05	HCD	MS2	73.9747	35	18.5809	11998	Dicty_IEX_CMAC_1b_11212024.raw	F315	1.87	1	0.004785	0.07257
High	Sequest HT (E2)	Unambiguous	LVDQLEAK		1	Q54L07	Q54L07	0	2	0.1765	0	1	1	458.261	915.514	915.515	-0.66	-0.0003	HCD	MS2	18.8106	35	18.6093	12032	Dicty_IEX_CMAC_1b_11212024.raw	F315	1.87	1	0.001953	0.02324
High	Sequest HT (E2)	Unambiguous	QSNYDENGGVLQR		1	Q54JK5	Q54JK5	0	2	0.2955	0	1	1	740.344	1479.68	1479.68	-1	-0.00074	HCD	MS2	42.6086	35	18.6186	12043	Dicty_IEX_CMAC_1b_11212024.raw	F315	1.32	1	0.002778	0.04439
High	Sequest HT (E2)	Unambiguous	ENPIQLNK		2	Q869W9	Q869X2; Q869W9	0	2	0.2906	0	1	1	478.264	955.52	955.521	-0.54	-0.00026	HCD	MS2	1.7121	4.496	18.6241	12050	Dicty_IEX_CMAC_1b_11212024.raw	F315	2.34	1	0.001198	0.009455
High	Sequest HT (E2)	Unambiguous	AIFAEGcK	C7(Carbamidomethyl)	1	Q54J97	Q54J97	0	2	0.0217	0	1	1	448.22	895.433	895.434	-1.86	-0.00083	HCD	MS2	56.6729	14.203	18.6337	12061	Dicty_IEX_CMAC_1b_11212024.raw	F315	1.38	1	0.006366	0.1005
High	Sequest HT (E2)	Unambiguous	VFPATQVK		1	Q869W9	Q869W9	0	2	0.4384	0	1	1	445.26	889.513	889.514	-1.33	-0.00059	HCD	MS2	8.68965	5.961	18.6586	12090	Dicty_IEX_CMAC_1b_11212024.raw	F315	1.46	1	0.002778	0.03994
High	Sequest HT (E2)	Unambiguous	mSDGGYGIQTR	M1(Oxidation)	1	Q86A21	Q86A21	0	2	0.3723	0	1	1	600.768	1200.53	1200.53	-1.46	-0.00088	HCD	MS2	83.8495	35	18.6652	12098	Dicty_IEX_CMAC_1b_11212024.raw	F315	1.88	1	0.006366	0.08049
High	Sequest HT (E2)	Unambiguous	EAPTIDPQQR		1	Q869W9	Q869W9	0	2	0.5238	0	1	1	577.793	1154.58	1154.58	-1.81	-0.00105	HCD	MS2	25.9538	35	18.6731	12108	Dicty_IEX_CMAC_1b_11212024.raw	F315	2.31	1	0.002778	0.04814
High	Sequest HT (E2)	Unambiguous	TQQEISANGYDEAR		1	B0G0Z7	B0G0Z7	0	2	0.6201	0	1	1	791.359	1581.71	1581.71	-2.28	-0.0018	HCD	MS2	46.6754	35	18.6769	12112	Dicty_IEX_CMAC_1b_11212024.raw	F315	2.29	1	0.002778	0.02492
High	Sequest HT (E2)	Unambiguous	GVNTFSPEGR		1	Q55G04	Q55G04	0	2	0.4798	0	1	1	532.261	1063.51	1063.52	-2.01	-0.00107	HCD	MS2	17.4873	32.55	18.6904	12129	Dicty_IEX_CMAC_1b_11212024.raw	F315	2.48	1	0.002778	0.03163
High	Sequest HT (E2)	Unambiguous	LQQLINEQK		1	Q55F80	Q55F80	0	2	0.1522	0	1	1	557.315	1113.62	1113.63	-2.39	-0.00133	HCD	MS2	50.7472	35	18.7032	12143	Dicty_IEX_CMAC_1b_11212024.raw	F315	1.84	1	0.002778	0.02533
High	Sequest HT (E2)	Unambiguous	QDIAPLSTK		1	Q54QR2	Q54QR2	0	2	0.3436	0	1	1	486.77	972.533	972.536	-2.95	-0.00144	HCD	MS2	47.7943	35	18.7278	12172	Dicty_IEX_CMAC_1b_11212024.raw	F315	2.59	1	0.002778	0.03913
High	Sequest HT (E2)	Unambiguous	GGESEHFSPSNPSSPNDTPR		2	Q869W9	Q869X2; Q869W9	0	3	0.6236	0	1	1	700.305	2098.9	2098.91	-2.37	-0.00166	HCD	MS2	61.9433	35	18.73	12175	Dicty_IEX_CMAC_1b_11212024.raw	F315	2.63	1	0.001198	0.002309
High	Sequest HT (E2)	Unambiguous	mIPGNNLPR	M1(Oxidation)	1	Q55GJ6	Q55GJ6	0	2	0.0611	0	1	1	514.271	1027.54	1027.54	-0.25	-0.00013	HCD	MS2	75.6875	35	18.7326	12178	Dicty_IEX_CMAC_1b_11212024.raw	F315	1.31	1	0.006366	0.09604
High	Sequest HT (E2)	Unambiguous	EGVITVQDGK		1	Q54J97	Q54J97	0	2	0.0874	0	1	1	523.279	1045.55	1045.55	-2.46	-0.00129	HCD	MS2	83.7966	35	18.7349	12181	Dicty_IEX_CMAC_1b_11212024.raw	F315	1.03	1	0.002778	0.04091
High	Sequest HT (E2)	Unambiguous	VAVGTTFK		1	Q54EN4	Q54EN4	0	2	0.1657	0	1	1	411.74	822.472	822.472	-0.11	-4e-05	HCD	MS2	80.4973	35	18.5576	11970	Dicty_IEX_CMAC_1b_11212024.raw	F315	1.81	1	0.006366	0.0786
High	Sequest HT (E2)	Unambiguous	mIPGNNLPR	M1(Oxidation)	1	Q55GJ6	Q55GJ6	0	2	0.0945	0	1	1	514.272	1027.54	1027.54	0.7	0.00036	HCD	MS2	91.3654	35	18.7624	12214	Dicty_IEX_CMAC_1b_11212024.raw	F315	1.27	1	0.002778	0.04585
High	Sequest HT (E2)	Unambiguous	SQYEQLAEQNR		1	Cont_P13645	Cont_P13645	0	2	0.2	0	1	1	683.323	1365.64	1365.64	-0.07	-5e-05	HCD	MS2	69.4197	35	18.5512	11962	Dicty_IEX_CMAC_1b_11212024.raw	F315	1.35	1	0.001953	0.0223
High	Sequest HT (E2)	Unambiguous	LLSPSNNYEK		2	Q869W9	Q869X2; Q869W9	0	2	0.285	0	1	1	582.798	1164.59	1164.59	-0.12	-7e-05	HCD	MS2	0.80667	6.598	18.5384	11947	Dicty_IEX_CMAC_1b_11212024.raw	F315	2.14	1	0.001198	0.01132
High	Sequest HT (E2)	Unambiguous	VDYLQEK		1	Q869W9	Q869W9	0	2	0.4051	0	1	1	447.732	894.456	894.457	-0.32	-0.00014	HCD	MS2	54.8546	19.52	18.3663	11735	Dicty_IEX_CMAC_1b_11212024.raw	F315	1.95	1	0.006366	0.08194
High	Sequest HT (E2)	Unambiguous	GGVVLGADTR		1	Q54QR2	Q54QR2	0	2	0.3977	0	1	1	472.762	944.516	944.516	0.44	0.00021	HCD	MS2	53.5229	35	18.3678	11737	Dicty_IEX_CMAC_1b_11212024.raw	F315	1.76	1	0.001953	0.01757
High	Sequest HT (E2)	Unambiguous	LASYLDK		13	Cont_P02533; Cont_P13645; Cont_P35527	Cont_P02533; Cont_P08727; Cont_P13645; Cont_P08730-2; Cont_P08730; Cont_P05784; Cont_P19012; Cont_Q99456; Cont_Q04695; Cont_P19001; Cont_P35527; Cont_P08779; Cont_Q9QWL7	0	2	0.3667	0	1	1	405.224	809.44	809.44	-0.34	-0.00014	HCD	MS2	70.9904	35	18.3709	11741	Dicty_IEX_CMAC_1b_11212024.raw	F315	1.8	3	0.006366	0.08683
High	Sequest HT (E2)	Unambiguous	VFPATQVK		1	Q869W9	Q869W9	0	2	0.4805	0	1	1	445.261	889.514	889.514	-0.2	-9e-05	HCD	MS2	11.4456	20.965	18.392	11767	Dicty_IEX_CMAC_1b_11212024.raw	F315	1.54	1	0.002778	0.04091
High	Sequest HT (E2)	Unambiguous	TQQEISANGYDEAR		1	B0G0Z7	B0G0Z7	0	2	0.5637	0	1	1	791.36	1581.71	1581.71	-0.39	-0.00031	HCD	MS2	18.4444	35	18.3948	11770	Dicty_IEX_CMAC_1b_11212024.raw	F315	2.59	1	0.001198	0.0005431
High	Sequest HT (E2)	Unambiguous	GVNTFSPEGR		1	Q55G04	Q55G04	0	2	0.3664	0	1	1	532.262	1063.52	1063.52	-0.44	-0.00023	HCD	MS2	7.6945	25.891	18.4052	11783	Dicty_IEX_CMAC_1b_11212024.raw	F315	2.62	1	0.001198	0.004603
High	Sequest HT (E2)	Unambiguous	EAPTIDPQQR		1	Q869W9	Q869W9	0	2	0.4862	0	1	1	577.794	1154.58	1154.58	0.16	9e-05	HCD	MS2	25.4863	35	18.4136	11794	Dicty_IEX_CMAC_1b_11212024.raw	F315	2.18	1	0.001198	0.008924
High	Sequest HT (E2)	Unambiguous	GVNTFSPEGR		1	Q55G04	Q55G04	0	2	0.3897	0	1	1	532.262	1063.52	1063.52	-0.32	-0.00017	HCD	MS2	14.1611	26.526	18.4253	11808	Dicty_IEX_CMAC_1b_11212024.raw	F315	2.72	1	0.001953	0.01756
High	Sequest HT (E2)	Unambiguous	EGVITVQDGK		1	Q54J97	Q54J97	0	2	0.3015	0	1	1	523.28	1045.55	1045.55	-0.63	-0.00033	HCD	MS2	59.2454	35	18.4274	11810	Dicty_IEX_CMAC_1b_11212024.raw	F315	1.36	1	0.001198	0.007996
High	Sequest HT (E2)	Unambiguous	TAELLER		1	Q54L07	Q54L07	0	2	0.24	0	1	1	416.232	831.457	831.457	0.28	0.00012	HCD	MS2	74.669	28.03	18.4405	11827	Dicty_IEX_CMAC_1b_11212024.raw	F315	2	1	0.009734	0.1113
High	Sequest HT (E2)	Unambiguous	LASYLDK		13	Cont_P02533; Cont_P13645; Cont_P35527	Cont_P02533; Cont_P08727; Cont_P13645; Cont_P08730-2; Cont_P08730; Cont_P05784; Cont_P19012; Cont_Q99456; Cont_Q04695; Cont_P19001; Cont_P35527; Cont_P08779; Cont_Q9QWL7	0	2	0.3509	0	1	1	405.224	809.44	809.44	-0.48	-0.00019	HCD	MS2	60.8532	35	18.4419	11828	Dicty_IEX_CMAC_1b_11212024.raw	F315	1.71	3	0.002778	0.04959
High	Sequest HT (E2)	Unambiguous	GGESEHFSPSNPSSPNDTPR		2	Q869W9	Q869X2; Q869W9	0	3	0.7105	0	1	1	700.307	2098.91	2098.91	-0.4	-0.00028	HCD	MS2	32.0611	35	18.4674	11861	Dicty_IEX_CMAC_1b_11212024.raw	F315	3.04	1	0.001198	7.18e-06
High	Sequest HT (E2)	Unambiguous	TNITQPSMK		1	Q869W9	Q869W9	0	2	0.0952	0	1	1	510.263	1019.52	1019.52	-0.44	-0.00022	HCD	MS2	70.1468	35	18.5119	11915	Dicty_IEX_CMAC_1b_11212024.raw	F315	1.26	1	0.003397	0.05114
High	Sequest HT (E2)	Unambiguous	AIFAEGcK	C7(Carbamidomethyl)	1	Q54J97	Q54J97	0	2	0.2865	0	1	1	448.22	895.434	895.434	-0.65	-0.00029	HCD	MS2	65.4095	18.351	18.5151	11919	Dicty_IEX_CMAC_1b_11212024.raw	F315	1.78	1	0.002778	0.03121
High	Sequest HT (E2)	Unambiguous	LLNQSIK		2	Q869W9	Q869X2; Q869W9	0	2	0.0523	0	1	1	408.253	815.498	815.499	-0.34	-0.00014	HCD	MS2	52.1716	35	18.5163	11920	Dicty_IEX_CMAC_1b_11212024.raw	F315	1.72	1	0.006366	0.08856
High	Sequest HT (E2)	Unambiguous	AIGAGSEGAQTTLQEK		1	Q55G04	Q55G04	0	2	0.5846	0	1	1	780.897	1560.79	1560.79	-0.17	-0.00013	HCD	MS2	24.7337	35	18.5402	11949	Dicty_IEX_CMAC_1b_11212024.raw	F315	4.02	1	0.001198	2.95e-05
High	Sequest HT (E2)	Unambiguous	ENPIQLNK		2	Q869W9	Q869X2; Q869W9	0	2	0.2371	0	1	1	478.264	955.521	955.521	0.06	3e-05	HCD	MS2	17.962	32.438	19.425	13000	Dicty_IEX_CMAC_1b_11212024.raw	F315	1.94	1	0.001953	0.01797
High	Sequest HT (E2)	Unambiguous	LLNQSIK		2	Q869W9	Q869X2; Q869W9	0	2	0.0585	0	1	1	408.252	815.496	815.499	-3	-0.00122	HCD	MS2	61.1644	35	18.7709	12223	Dicty_IEX_CMAC_1b_11212024.raw	F315	1.71	1	0.005879	0.07704
High	Sequest HT (E2)	Unambiguous	AIGAGSEGAQTTLQEK		1	Q55G04	Q55G04	0	2	0.6695	0	1	1	780.896	1560.78	1560.79	-1.7	-0.00133	HCD	MS2	10.2501	35	18.8117	12273	Dicty_IEX_CMAC_1b_11212024.raw	F315	3.54	1	0.001198	7.79e-06
High	Sequest HT (E2)	Unambiguous	DQLScQSSTTDQLSAK	C5(Carbamidomethyl)	1	Q54L07	Q54L07	0	2	0.7479	0	1	1	884.903	1768.8	1768.8	-1.71	-0.00152	HCD	MS2	0	35	19.191	12717	Dicty_IEX_CMAC_1b_11212024.raw	F315	2.38	1	0.001198	0.005575
High	Sequest HT (E2)	Unambiguous	VFPATQVK		1	Q869W9	Q869W9	0	2	0.5419	0	1	1	445.26	889.512	889.514	-2.02	-0.0009	HCD	MS2	15.3676	4.819	19.1977	12725	Dicty_IEX_CMAC_1b_11212024.raw	F315	1.55	1	0.002778	0.03391
High	Sequest HT (E2)	Unambiguous	LQQLINEQK		1	Q55F80	Q55F80	0	2	0.3731	0	1	1	557.316	1113.62	1113.63	-1.13	-0.00063	HCD	MS2	42.1864	35	19.2328	12767	Dicty_IEX_CMAC_1b_11212024.raw	F315	2.01	1	0.001198	0.01159
High	Sequest HT (E2)	Unambiguous	VMSTGINYK		2	Q869W9	Q869X2; Q869W9	0	2	0	0	1	1	506.759	1012.51	1012.51	-1.97	-0.001	HCD	MS2	71.7201	35	19.2343	12769	Dicty_IEX_CMAC_1b_11212024.raw	F315	1.38	1	0.002778	0.02755
High	Sequest HT (E2)	Unambiguous	TQQEISANGYDEAR		1	B0G0Z7	B0G0Z7	0	2	0.4221	0	1	1	791.36	1581.71	1581.71	-0.44	-0.00035	HCD	MS2	65.9978	35	19.2415	12778	Dicty_IEX_CMAC_1b_11212024.raw	F315	1.99	1	0.002778	0.02965
High	Sequest HT (E2)	Unambiguous	DTEYcDEIK	C5(Carbamidomethyl)	2	Q869W9	Q869X2; Q869W9	0	2	0.7768	0	1	1	586.741	1172.48	1172.48	-1.6	-0.00094	HCD	MS2	1.05219	9.72	19.2479	12786	Dicty_IEX_CMAC_1b_11212024.raw	F315	2.33	1	0.001953	0.01935
High	Sequest HT (E2)	Unambiguous	QDIAPLSTK		1	Q54QR2	Q54QR2	0	2	0.2941	0	1	1	486.771	972.534	972.536	-2.21	-0.00107	HCD	MS2	48.5011	24.129	19.2488	12787	Dicty_IEX_CMAC_1b_11212024.raw	F315	2.21	1	0.001198	0.0154
High	Sequest HT (E2)	Unambiguous	VmSTGINYK	M2(Oxidation)	2	Q869W9	Q869X2; Q869W9	0	2	0	0	1	1	514.757	1028.51	1028.51	-2.1	-0.00108	HCD	MS2	61.1147	35	19.2496	12788	Dicty_IEX_CMAC_1b_11212024.raw	F315	1.81	1	0.001953	0.01866
High	Sequest HT (E2)	Unambiguous	GGESEHFSPSNPSSPNDTPR		2	Q869W9	Q869X2; Q869W9	0	3	0.7273	0	1	1	700.306	2098.9	2098.91	-1.53	-0.00107	HCD	MS2	28.0544	35	19.2526	12792	Dicty_IEX_CMAC_1b_11212024.raw	F315	2.97	1	0.001198	0.009027
High	Sequest HT (E2)	Unambiguous	AIFAEGcK	C7(Carbamidomethyl)	1	Q54J97	Q54J97	0	2	0.2896	0	1	1	448.22	895.433	895.434	-1.51	-0.00068	HCD	MS2	79.0152	32.715	19.293	12841	Dicty_IEX_CMAC_1b_11212024.raw	F315	1.83	1	0.006366	0.09172
High	Sequest HT (E2)	Unambiguous	DSELLETSK		1	Q54L07	Q54L07	0	2	0.3908	0	1	1	511.256	1021.5	1021.5	-0.9	-0.00046	HCD	MS2	54.6789	35	19.3062	12856	Dicty_IEX_CMAC_1b_11212024.raw	F315	1.74	1	0.002778	0.04686
High	Sequest HT (E2)	Unambiguous	LLSPSNNYEK		2	Q869W9	Q869X2; Q869W9	0	2	0.3944	0	1	1	582.799	1164.59	1164.59	0.39	0.00023	HCD	MS2	40.4405	33.813	19.3441	12901	Dicty_IEX_CMAC_1b_11212024.raw	F315	2.13	1	0.002778	0.03012
High	Sequest HT (E2)	Unambiguous	LGSTVLGGR		1	B0G0Z7	B0G0Z7	0	2	0.3172	0	1	1	430.253	859.499	859.5	-0.6	-0.00026	HCD	MS2	61.3416	35	19.3566	12916	Dicty_IEX_CMAC_1b_11212024.raw	F315	2.27	1	0.006366	0.09637
High	Sequest HT (E2)	Unambiguous	mPVEFTK	M1(Oxidation)	2	Q869W9	Q869X2; Q869W9	0	2	0.1739	0	1	1	434.217	867.427	867.428	-1.73	-0.00075	HCD	MS2	68.3084	35	19.3573	12917	Dicty_IEX_CMAC_1b_11212024.raw	F315	1.38	1	0.006366	0.08866
High	Sequest HT (E2)	Unambiguous	AIGAGSEGAQTTLQEK		1	Q55G04	Q55G04	0	2	0.5744	0	1	1	780.897	1560.79	1560.79	-0.39	-0.00031	HCD	MS2	0	35	19.3596	12920	Dicty_IEX_CMAC_1b_11212024.raw	F315	2.42	1	0.001198	0.001295
High	Sequest HT (E2)	Unambiguous	QLQASLAEANTK		1	Q54L07	Q54L07	0	2	0.4589	0	1	1	637.34	1273.67	1273.67	-1.3	-0.00083	HCD	MS2	19.979	35	19.1724	12695	Dicty_IEX_CMAC_1b_11212024.raw	F315	3.16	1	0.001198	0.0005311
High	Sequest HT (E2)	Unambiguous	LLSPSNNYEK		2	Q869W9	Q869X2; Q869W9	0	2	0.4368	0	1	1	582.797	1164.59	1164.59	-2.07	-0.00121	HCD	MS2	5.43044	16.313	18.8098	12271	Dicty_IEX_CMAC_1b_11212024.raw	F315	1.9	1	0.001198	0.01577
High	Sequest HT (E2)	Unambiguous	ENPIQLNK		2	Q869W9	Q869X2; Q869W9	0	2	0.3596	0	1	1	478.263	955.518	955.521	-2.58	-0.00123	HCD	MS2	11.2956	27.511	19.1609	12683	Dicty_IEX_CMAC_1b_11212024.raw	F315	2.03	1	0.004785	0.07371
High	Sequest HT (E2)	Unambiguous	NVEDQVDSEQVTEK		1	Q555G2	Q555G2	0	2	0.4874	0	1	1	810.372	1619.74	1619.74	-2.19	-0.00177	HCD	MS2	23.3776	35	19.1317	12650	Dicty_IEX_CMAC_1b_11212024.raw	F315	2.77	1	0.001198	0.001327
High	Sequest HT (E2)	Unambiguous	NVEDQVDSEQVTEK		1	Q555G2	Q555G2	0	2	0.6742	0	1	1	810.372	1619.74	1619.74	-1.76	-0.00143	HCD	MS2	0	35	18.8689	12340	Dicty_IEX_CMAC_1b_11212024.raw	F315	2.21	1	0.001198	0.0008495
High	Sequest HT (E2)	Unambiguous	LVDQLEAK		1	Q54L07	Q54L07	0	2	0.2326	0	1	1	458.26	915.512	915.515	-2.62	-0.0012	HCD	MS2	80.3185	34.694	18.8762	12349	Dicty_IEX_CMAC_1b_11212024.raw	F315	1.29	1	0.004785	0.06824
High	Sequest HT (E2)	Unambiguous	ENPIQLNK		2	Q869W9	Q869X2; Q869W9	0	2	0.3498	0	1	1	478.263	955.519	955.521	-2.29	-0.00109	HCD	MS2	4.74223	10.909	18.8928	12369	Dicty_IEX_CMAC_1b_11212024.raw	F315	2.43	1	0.001953	0.02121
High	Sequest HT (E2)	Unambiguous	VFPATQVK		1	Q869W9	Q869W9	0	2	0.4575	0	1	1	445.26	889.512	889.514	-2.26	-0.001	HCD	MS2	6.55149	4.385	18.9304	12416	Dicty_IEX_CMAC_1b_11212024.raw	F315	1.53	1	0.002778	0.03435
High	Sequest HT (E2)	Unambiguous	EAPTIDPQQR		1	Q869W9	Q869W9	0	2	0.2874	0	1	1	577.792	1154.58	1154.58	-2.73	-0.00158	HCD	MS2	33.4934	35	18.9418	12430	Dicty_IEX_CMAC_1b_11212024.raw	F315	1.74	1	0.004785	0.07329
High	Sequest HT (E2)	Unambiguous	TQQEISANGYDEAR		1	B0G0Z7	B0G0Z7	0	2	0.5967	0	1	1	791.358	1581.71	1581.71	-3.17	-0.00251	HCD	MS2	76.9107	35	18.9538	12445	Dicty_IEX_CMAC_1b_11212024.raw	F315	1.81	1	0.002778	0.04268
High	Sequest HT (E2)	Unambiguous	LQQLINEQK		1	Q55F80	Q55F80	0	2	0.3057	0	1	1	557.315	1113.62	1113.63	-2.58	-0.00144	HCD	MS2	19.2536	35	18.9643	12457	Dicty_IEX_CMAC_1b_11212024.raw	F315	2.29	1	0.002778	0.02535
High	Sequest HT (E2)	Unambiguous	QDIAPLSTK		1	Q54QR2	Q54QR2	0	2	0.4182	0	1	1	486.77	972.533	972.536	-2.73	-0.00133	HCD	MS2	24.3904	22.833	18.985	12481	Dicty_IEX_CMAC_1b_11212024.raw	F315	2.75	1	0.002778	0.03701
High	Sequest HT (E2)	Unambiguous	GGESEHFSPSNPSSPNDTPR		2	Q869W9	Q869X2; Q869W9	0	3	0.7027	0	1	1	700.305	2098.9	2098.91	-2.69	-0.00188	HCD	MS2	12.7063	35	18.9878	12484	Dicty_IEX_CMAC_1b_11212024.raw	F315	3.7	1	0.001198	6.57e-05
High	Sequest HT (E2)	Unambiguous	LEAEAAAAAQAEKER		1	Q55EQ3	Q55EQ3	1	3	0.4016	0	1	1	519.933	1557.78	1557.79	-2.06	-0.00107	HCD	MS2	87.7475	35	18.9912	12488	Dicty_IEX_CMAC_1b_11212024.raw	F315	2.49	1	0.002778	0.02939
High	Sequest HT (E2)	Unambiguous	QDIAPLSTK		1	Q54QR2	Q54QR2	0	2	0.0769	0	1	1	486.77	972.533	972.536	-2.92	-0.00142	HCD	MS2	20.02	35	19.0162	12519	Dicty_IEX_CMAC_1b_11212024.raw	F315	2.6	1	0.002778	0.03582
High	Sequest HT (E2)	Unambiguous	DSELLETSK		1	Q54L07	Q54L07	0	2	0.4335	0	1	1	511.255	1021.5	1021.5	-3.01	-0.00154	HCD	MS2	19.5856	35	19.0341	12534	Dicty_IEX_CMAC_1b_11212024.raw	F315	2.03	1	0.002778	0.0467
High	Sequest HT (E2)	Unambiguous	LLSPSNNYEK		2	Q869W9	Q869X2; Q869W9	0	2	0.4865	0	1	1	582.797	1164.59	1164.59	-2.15	-0.00125	HCD	MS2	28.6115	23.723	19.0807	12590	Dicty_IEX_CMAC_1b_11212024.raw	F315	1.48	1	0.001953	0.01693
High	Sequest HT (E2)	Unambiguous	AIGAGSEGAQTTLQEK		1	Q55G04	Q55G04	0	2	0.5775	0	1	1	780.895	1560.78	1560.79	-2.53	-0.00197	HCD	MS2	0	35	19.0828	12592	Dicty_IEX_CMAC_1b_11212024.raw	F315	2.84	1	0.001198	0.006726
High	Sequest HT (E2)	Unambiguous	LGSTVLGGR		1	B0G0Z7	B0G0Z7	0	2	0.4321	0	1	1	430.252	859.497	859.5	-2.61	-0.00112	HCD	MS2	44.8564	35	19.0984	12610	Dicty_IEX_CMAC_1b_11212024.raw	F315	2.43	1	0.007841	0.1063
High	Sequest HT (E2)	Unambiguous	LGSTVLGGR		1	B0G0Z7	B0G0Z7	0	2	0.4795	0	1	1	430.253	859.498	859.5	-1.97	-0.00085	HCD	MS2	45.1842	35	19.1525	12673	Dicty_IEX_CMAC_1b_11212024.raw	F315	2.19	1	0.006366	0.0817
High	Sequest HT (E2)	Unambiguous	MPVEFTK		2	Q869W9	Q869X2; Q869W9	0	2	0.4412	0	1	1	426.22	851.433	851.433	0.24	0.0001	HCD	MS2	17.4295	35	25.3895	20128	Dicty_IEX_CMAC_1b_11212024.raw	F315	1.7	1	0.006366	0.0844
High	Sequest HT (E2)	Unambiguous	NGVVLITEK		1	Q54DM7	Q54DM7	0	2	0.0196	0	1	1	486.79	972.573	972.572	0.46	0.00023	HCD	MS2	53.8127	35	25.4002	20140	Dicty_IEX_CMAC_1b_11212024.raw	F315	1.53	1	0.001953	0.01952
High	Sequest HT (E2)	Unambiguous	AVENSGTLVAIK		1	Q27563	Q27563	0	2	1	0	1	1	601.343	1201.68	1201.68	0.02	1e-05	HCD	MS2	31.8222	35	25.4334	20175	Dicty_IEX_CMAC_1b_11212024.raw	F315	2.73	1	0.001198	0.00311
High	Sequest HT (E2)	Unambiguous	AQGENIEIALKK		2	Q869W9	Q869X2; Q869W9	1	3	0.2753	0	1	1	438.585	1313.74	1313.74	-0.5	-0.00022	HCD	MS2	82.1376	35	32.7071	28335	Dicty_IEX_CMAC_1b_11212024.raw	F315	1.78	1	0.002778	0.03861
High	Sequest HT (E2)	Unambiguous	AQGENIEIALK		2	Q869W9	Q869X2; Q869W9	0	2	0.4527	0	1	1	593.328	1185.65	1185.65	0.33	0.0002	HCD	MS2	30.2393	35	32.7492	28383	Dicty_IEX_CMAC_1b_11212024.raw	F315	2.01	1	0.001198	0.001137
High	Sequest HT (E2)	Unambiguous	TIANNAGVEGSVVIGR		1	Q54J97	Q54J97	0	2	0.3496	0	1	1	778.924	1556.84	1556.84	0.89	0.0007	HCD	MS2	65.7682	35	32.7522	28386	Dicty_IEX_CMAC_1b_11212024.raw	F315	1.23	1	0.002778	0.03142
High	Sequest HT (E2)	Unambiguous	SFDAGADGYIR		2	Q869W9	Q869X2; Q869W9	0	2	0.1095	0	1	1	586.273	1171.54	1171.54	-0.04	-2e-05	HCD	MS2	41.9252	35	32.769	28406	Dicty_IEX_CMAC_1b_11212024.raw	F315	2.01	1	0.001198	0.0163
High	Sequest HT (E2)	Unambiguous	SGSAADTQAISDYVR		1	Q55GJ6	Q55GJ6	0	2	0.2644	0	1	1	770.866	1540.72	1540.72	0.31	0.00024	HCD	MS2	83.941	35	32.7908	28430	Dicty_IEX_CMAC_1b_11212024.raw	F315	0.87	1	0.001198	0.003137
High	Sequest HT (E2)	Unambiguous	ATSIGGENSQVAQSVLR		1	P34119	P34119	0	3	0.2202	0	1	1	572.968	1716.89	1716.89	1.07	0.00061	HCD	MS2	93.8572	35	32.8058	28448	Dicty_IEX_CMAC_1b_11212024.raw	F315	1.68	1	0.006366	0.08837
High	Sequest HT (E2)	Unambiguous	DNLFYR		1	Q869W9	Q869W9	0	2	0.3209	0	1	1	414.206	827.405	827.405	-0.06	-3e-05	HCD	MS2	59.9028	35	32.6901	28319	Dicty_IEX_CMAC_1b_11212024.raw	F315	1.34	1	0.004785	0.07234
High	Sequest HT (E2)	Unambiguous	LINSIEIGEK		2	Q869W9	Q869X2; Q869W9	0	2	0.4943	0	1	1	558.319	1115.63	1115.63	0.02	1e-05	HCD	MS2	11.2532	35	32.8467	28493	Dicty_IEX_CMAC_1b_11212024.raw	F315	2.65	1	0.001198	0.004534
High	Sequest HT (E2)	Unambiguous	ATSIGGENSQVAQSVLR		1	P34119	P34119	0	2	0.502	0	1	1	858.947	1716.89	1716.89	0.05	4e-05	HCD	MS2	48.0269	35	32.8687	28516	Dicty_IEX_CMAC_1b_11212024.raw	F315	2.51	1	0.001198	0.0009841
High	Sequest HT (E2)	Unambiguous	MDNFDQTIGVK		1	Q54J97	Q54J97	0	2	0.5261	0	1	1	634.303	1267.6	1267.6	0.07	5e-05	HCD	MS2	41.3306	35	32.8838	28530	Dicty_IEX_CMAC_1b_11212024.raw	F315	2.3	1	0.001198	0.004969
High	Sequest HT (E2)	Unambiguous	AQGENIEIALKK		2	Q869W9	Q869X2; Q869W9	1	3	0.0591	0	1	1	438.585	1313.74	1313.74	-0.79	-0.00034	HCD	MS2	70.2351	35	32.8943	28543	Dicty_IEX_CMAC_1b_11212024.raw	F315	1.86	1	0.001198	0.01382
High	Sequest HT (E2)	Unambiguous	LINSIEIGEK		2	Q869W9	Q869X2; Q869W9	0	2	0.4657	0	1	1	558.319	1115.63	1115.63	0.01	1e-05	HCD	MS2	27.7294	35	32.8988	28548	Dicty_IEX_CMAC_1b_11212024.raw	F315	2.04	1	0.002778	0.03886
High	Sequest HT (E2)	Unambiguous	LLVGAALGTR		1	Q54QQ0	Q54QQ0	0	2	0.3036	0	1	1	485.806	970.604	970.604	0	0	HCD	MS2	38.7128	35	32.9168	28569	Dicty_IEX_CMAC_1b_11212024.raw	F315	1.68	1	0.001198	0.009075
High	Sequest HT (E2)	Unambiguous	DNLFYR		1	Q869W9	Q869W9	0	2	0.2715	0	1	1	414.206	827.405	827.405	-0.07	-3e-05	HCD	MS2	65.0914	35	32.9435	28600	Dicty_IEX_CMAC_1b_11212024.raw	F315	1.51	1	0.005879	0.07723
High	Sequest HT (E2)	Unambiguous	GLAQNLTMGTGR		2	Q869W9	Q869X2; Q869W9	0	2	0.575	0	1	1	609.816	1218.63	1218.63	-0.32	-0.00019	HCD	MS2	14.0037	35	32.8542	28501	Dicty_IEX_CMAC_1b_11212024.raw	F315	2.8	1	0.001198	0.01485
High	Sequest HT (E2)	Unambiguous	TGPQLYYVDNDGTR		1	Q54BC8	Q54BC8	0	2	0.7669	0	1	1	799.876	1598.75	1598.74	0.47	0.00037	HCD	MS2	22.9571	35	32.6706	28297	Dicty_IEX_CMAC_1b_11212024.raw	F315	2.36	1	0.001198	0.001551
High	Sequest HT (E2)	Unambiguous	LLVGAALGTR		1	Q54QQ0	Q54QQ0	0	2	0.3704	0	1	1	485.806	970.604	970.604	-0.5	-0.00024	HCD	MS2	84.9008	35	32.6532	28278	Dicty_IEX_CMAC_1b_11212024.raw	F315	1.35	1	0.001953	0.02124
High	Sequest HT (E2)	Unambiguous	AQGENIEIALKK		2	Q869W9	Q869X2; Q869W9	1	3	0.0702	0	1	1	438.586	1313.74	1313.74	-0.01	-1e-05	HCD	MS2	73.7212	35	32.6391	28261	Dicty_IEX_CMAC_1b_11212024.raw	F315	1.14	1	0.002778	0.04173
High	Sequest HT (E2)	Unambiguous	GLAQNLTMGTGR		2	Q869W9	Q869X2; Q869W9	0	2	0.6337	0	1	1	609.816	1218.63	1218.63	-0.5	-0.00031	HCD	MS2	24.0646	35	32.3455	27939	Dicty_IEX_CMAC_1b_11212024.raw	F315	2.43	1	0.001198	0.005212
High	Sequest HT (E2)	Unambiguous	ATSIGGENSQVAQSVLR		1	P34119	P34119	0	2	0.4818	0	1	1	858.948	1716.89	1716.89	0.27	0.00024	HCD	MS2	13.9335	35	32.3553	27950	Dicty_IEX_CMAC_1b_11212024.raw	F315	2.74	1	0.001198	0.004149
High	Sequest HT (E2)	Unambiguous	MDNFDQTIGVK		1	Q54J97	Q54J97	0	2	0.5319	0	1	1	634.303	1267.6	1267.6	0.09	5e-05	HCD	MS2	9.76965	35	32.365	27961	Dicty_IEX_CMAC_1b_11212024.raw	F315	2.82	1	0.001198	0.002292
High	Sequest HT (E2)	Unambiguous	EALQLALK		1	P34119	P34119	0	2	0.3194	0	1	1	443.274	885.54	885.54	-0.22	-0.0001	HCD	MS2	90.5063	35	32.3776	27975	Dicty_IEX_CMAC_1b_11212024.raw	F315	1.44	1	0.002778	0.03819
High	Sequest HT (E2)	Unambiguous	VSLcNAEFTNSSYK	C4(Carbamidomethyl)	1	B0G0Z7	B0G0Z7	0	2	0.5049	0	1	1	810.372	1619.74	1619.74	0.21	0.00017	HCD	MS2	67.8689	35	32.3836	27982	Dicty_IEX_CMAC_1b_11212024.raw	F315	2.06	1	0.001198	0.006585
High	Sequest HT (E2)	Unambiguous	TGPQLYYVDNDGTR		1	Q54BC8	Q54BC8	0	2	0.6284	0	1	1	799.876	1598.75	1598.74	0.4	0.00032	HCD	MS2	0	35	32.4175	28017	Dicty_IEX_CMAC_1b_11212024.raw	F315	1.83	1	0.002778	0.03127
High	Sequest HT (E2)	Unambiguous	TIANNAGVEGSVVIGR		1	Q54J97	Q54J97	0	2	0.2937	0	1	1	778.923	1556.84	1556.84	0.12	9e-05	HCD	MS2	40.4953	35	32.4809	28086	Dicty_IEX_CMAC_1b_11212024.raw	F315	1.26	1	0.00381	0.06052
High	Sequest HT (E2)	Unambiguous	AQGENIEIALK		2	Q869W9	Q869X2; Q869W9	0	2	0.3459	0	1	1	593.328	1185.65	1185.65	0.34	0.0002	HCD	MS2	25.4704	35	32.4877	28094	Dicty_IEX_CMAC_1b_11212024.raw	F315	1.85	1	0.001198	0.002928
High	Sequest HT (E2)	Unambiguous	SFDAGADGYIR		2	Q869W9	Q869X2; Q869W9	0	2	0.1753	0	1	1	586.273	1171.54	1171.54	0.28	0.00017	HCD	MS2	28.6992	35	32.5079	28117	Dicty_IEX_CMAC_1b_11212024.raw	F315	1.54	1	0.001198	0.01475
High	Sequest HT (E2)	Unambiguous	VSLcNAEFTNSSYK	C4(Carbamidomethyl)	1	B0G0Z7	B0G0Z7	0	2	0.5848	0	1	1	810.372	1619.74	1619.74	0.14	0.00011	HCD	MS2	50.0032	35	32.5166	28127	Dicty_IEX_CMAC_1b_11212024.raw	F315	1.71	1	0.001198	0.00483
High	Sequest HT (E2)	Unambiguous	LINSIEIGEK		2	Q869W9	Q869X2; Q869W9	0	2	0.5158	0	1	1	558.319	1115.63	1115.63	-0.09	-5e-05	HCD	MS2	12.3582	35	32.5849	28199	Dicty_IEX_CMAC_1b_11212024.raw	F315	2.85	1	0.001198	0.00823
High	Sequest HT (E2)	Unambiguous	GLAQNLTMGTGR		2	Q869W9	Q869X2; Q869W9	0	2	0.4621	0	1	1	609.816	1218.63	1218.63	-0.51	-0.00031	HCD	MS2	24.8922	35	32.6028	28219	Dicty_IEX_CMAC_1b_11212024.raw	F315	2.64	1	0.001198	0.01489
High	Sequest HT (E2)	Unambiguous	ATSIGGENSQVAQSVLR		1	P34119	P34119	0	2	0.5189	0	1	1	858.948	1716.89	1716.89	0.34	0.00029	HCD	MS2	27.7738	35	32.6124	28230	Dicty_IEX_CMAC_1b_11212024.raw	F315	2.12	1	0.001198	0.0001958
High	Sequest HT (E2)	Unambiguous	MDNFDQTIGVK		1	Q54J97	Q54J97	0	2	0.5761	0	1	1	634.303	1267.6	1267.6	0.08	5e-05	HCD	MS2	16.8793	35	32.6268	28247	Dicty_IEX_CMAC_1b_11212024.raw	F315	2.43	1	0.001198	0.0009113
High	Sequest HT (E2)	Unambiguous	LINSIEIGEK		2	Q869W9	Q869X2; Q869W9	0	2	0.1963	0	1	1	558.319	1115.63	1115.63	0.13	7e-05	HCD	MS2	26.956	35	32.6376	28260	Dicty_IEX_CMAC_1b_11212024.raw	F315	2.19	1	0.001953	0.0231
High	Sequest HT (E2)	Unambiguous	TGPQLYYVDNDGTR		1	Q54BC8	Q54BC8	0	2	0.4413	0	1	1	799.876	1598.74	1598.74	0	0	HCD	MS2	35.2195	35	32.9501	28608	Dicty_IEX_CMAC_1b_11212024.raw	F315	1.79	1	0.001198	0.008491
High	Sequest HT (E2)	Unambiguous	LINSIEIGEK		2	Q869W9	Q869X2; Q869W9	0	2	0.4921	0	1	1	558.319	1115.63	1115.63	-0.1	-5e-05	HCD	MS2	30.1699	35	32.9655	28625	Dicty_IEX_CMAC_1b_11212024.raw	F315	1.89	1	0.00381	0.06151
High	Sequest HT (E2)	Unambiguous	DALLIPcK	C7(Carbamidomethyl)	1	Q54J97	Q54J97	0	2	0.3379	0	1	1	465.26	929.512	929.512	-0.58	-0.00027	HCD	MS2	66.4491	35	32.9936	28654	Dicty_IEX_CMAC_1b_11212024.raw	F315	1.45	1	0.005879	0.07601
High	Sequest HT (E2)	Unambiguous	TEELAETYYYK		1	Q54ET6	Q54ET6	0	2	0.1839	0	1	1	705.327	1409.65	1409.65	0.11	7e-05	HCD	MS2	84.0055	35	32.9964	28658	Dicty_IEX_CMAC_1b_11212024.raw	F315	0.87	1	0.006366	0.08211
High	Sequest HT (E2)	Unambiguous	GLAQNLTMGTGR		2	Q869W9	Q869X2; Q869W9	0	2	0.5103	0	1	1	609.816	1218.63	1218.63	-0.53	-0.00033	HCD	MS2	20.7752	35	33.3867	29106	Dicty_IEX_CMAC_1b_11212024.raw	F315	1.94	1	0.002778	0.04784
High	Sequest HT (E2)	Unambiguous	ATSIGGENSQVAQSVLR		1	P34119	P34119	0	2	0.4981	0	1	1	858.948	1716.89	1716.89	0.74	0.00064	HCD	MS2	21.8258	35	33.3882	29108	Dicty_IEX_CMAC_1b_11212024.raw	F315	2.57	1	0.001198	0.001277
High	Sequest HT (E2)	Unambiguous	AYEAAQIYQPIEK		1	Q54ET6	Q54ET6	0	2	0.1888	0	1	1	762.391	1523.77	1523.77	0.33	0.00025	HCD	MS2	56.8885	35	33.4085	29133	Dicty_IEX_CMAC_1b_11212024.raw	F315	1.43	1	0.001198	0.01305
High	Sequest HT (E2)	Unambiguous	MDNFDQTIGVK		1	Q54J97	Q54J97	0	2	0.5478	0	1	1	634.303	1267.6	1267.6	0.44	0.00028	HCD	MS2	45.5862	35	33.4101	29134	Dicty_IEX_CMAC_1b_11212024.raw	F315	2.3	1	0.001198	0.009469
High	Sequest HT (E2)	Unambiguous	GLAQNLTMGTGR		2	Q869W9	Q869X2; Q869W9	0	2	0.4217	0	1	1	609.817	1218.63	1218.63	0.07	4e-05	HCD	MS2	45.1382	35	33.4131	29138	Dicty_IEX_CMAC_1b_11212024.raw	F315	2.3	1	0.002778	0.04004
High	Sequest HT (E2)	Unambiguous	GLAQNLTMGTGR		2	Q869W9	Q869X2; Q869W9	0	2	0.573	0	1	1	609.817	1218.63	1218.63	0.07	4e-05	HCD	MS2	30.5067	35	33.436	29165	Dicty_IEX_CMAC_1b_11212024.raw	F315	2.67	1	0.001198	0.007408
High	Sequest HT (E2)	Unambiguous	LLVGAALGTR		1	Q54QQ0	Q54QQ0	0	2	0.3404	0	1	1	485.806	970.604	970.604	0.1	5e-05	HCD	MS2	55.4259	35	33.4435	29173	Dicty_IEX_CMAC_1b_11212024.raw	F315	1.88	1	0.001198	0.006474
High	Sequest HT (E2)	Unambiguous	SGSAADTQAISDYVR		1	Q55GJ6	Q55GJ6	0	2	0.3971	0	1	1	770.866	1540.73	1540.72	0.85	0.00065	HCD	MS2	0	35	33.4512	29183	Dicty_IEX_CMAC_1b_11212024.raw	F315	1.36	1	0.002778	0.03987
High	Sequest HT (E2)	Unambiguous	TGPQLYYVDNDGTR		1	Q54BC8	Q54BC8	0	2	0.5954	0	1	1	799.876	1598.75	1598.74	0.36	0.00029	HCD	MS2	31.8825	35	33.4692	29202	Dicty_IEX_CMAC_1b_11212024.raw	F315	1.31	1	0.007841	0.1057
High	Sequest HT (E2)	Unambiguous	DIAQLNETNETLTTK		1	Q54MY6	Q54MY6	0	2	0.5864	0	1	1	845.928	1690.85	1690.85	0.12	0.0001	HCD	MS2	29.4809	35	33.4958	29230	Dicty_IEX_CMAC_1b_11212024.raw	F315	2.2	1	0.001198	0.001609
High	Sequest HT (E2)	Unambiguous	AQGENIEIALK		2	Q869W9	Q869X2; Q869W9	0	2	0.3929	0	1	1	593.327	1185.65	1185.65	0.1	6e-05	HCD	MS2	46.1483	35	33.509	29244	Dicty_IEX_CMAC_1b_11212024.raw	F315	1.96	1	0.001198	0.001561
High	Sequest HT (E2)	Unambiguous	LINSIEIGEK		2	Q869W9	Q869X2; Q869W9	0	2	0.4583	0	1	1	558.319	1115.63	1115.63	-0.12	-6e-05	HCD	MS2	47.2307	35	33.5171	29253	Dicty_IEX_CMAC_1b_11212024.raw	F315	2.16	1	0.002778	0.036
High	Sequest HT (E2)	Unambiguous	AQGENIEIALKK		2	Q869W9	Q869X2; Q869W9	1	3	0.4	0	1	1	438.585	1313.74	1313.74	-0.32	-0.00014	HCD	MS2	89.2329	35	33.5187	29254	Dicty_IEX_CMAC_1b_11212024.raw	F315	1.15	1	0.001953	0.0233
High	Sequest HT (E2)	Unambiguous	SFDAGADGYIR		2	Q869W9	Q869X2; Q869W9	0	2	0.0682	0	1	1	586.272	1171.54	1171.54	-0.48	-0.00028	HCD	MS2	38.8772	35	33.543	29284	Dicty_IEX_CMAC_1b_11212024.raw	F315	1.76	1	0.001198	0.009588
High	Sequest HT (E2)	Unambiguous	LINSIEIGEK		2	Q869W9	Q869X2; Q869W9	0	2	0.4419	0	1	1	558.319	1115.63	1115.63	-0.12	-7e-05	HCD	MS2	26.8055	35	33.6289	29382	Dicty_IEX_CMAC_1b_11212024.raw	F315	2.67	1	0.002778	0.02936
High	Sequest HT (E2)	Unambiguous	LINSIEIGEK		2	Q869W9	Q869X2; Q869W9	0	2	0.4659	0	1	1	558.319	1115.63	1115.63	-0.11	-6e-05	HCD	MS2	21.2471	35	33.3667	29084	Dicty_IEX_CMAC_1b_11212024.raw	F315	2.49	1	0.002778	0.0444
High	Sequest HT (E2)	Unambiguous	LINSIEIGEK		2	Q869W9	Q869X2; Q869W9	0	2	0.5	0	1	1	558.319	1115.63	1115.63	0.03	2e-05	HCD	MS2	17.5192	35	32.3267	27918	Dicty_IEX_CMAC_1b_11212024.raw	F315	2.64	1	0.001198	0.01094
High	Sequest HT (E2)	Unambiguous	TIANNAGVEGSVVIGR		1	Q54J97	Q54J97	0	2	0.6526	0	1	1	778.923	1556.84	1556.84	0.01	1e-05	HCD	MS2	64.2186	35	33.3386	29051	Dicty_IEX_CMAC_1b_11212024.raw	F315	2.13	1	0.001198	0.002353
High	Sequest HT (E2)	Unambiguous	AQGENIEIALK		2	Q869W9	Q869X2; Q869W9	0	2	0.4541	0	1	1	593.328	1185.65	1185.65	0.73	0.00043	HCD	MS2	44.0007	35	33.2573	28957	Dicty_IEX_CMAC_1b_11212024.raw	F315	1.96	1	0.001198	0.005913
High	Sequest HT (E2)	Unambiguous	AQGENIEIALK		2	Q869W9	Q869X2; Q869W9	0	2	0.398	0	1	1	593.328	1185.65	1185.65	0.53	0.00031	HCD	MS2	44.1014	35	33.0058	28668	Dicty_IEX_CMAC_1b_11212024.raw	F315	2.01	1	0.001198	0.004505
High	Sequest HT (E2)	Unambiguous	SFDAGADGYIR		2	Q869W9	Q869X2; Q869W9	0	2	0.0885	0	1	1	586.273	1171.54	1171.54	0.27	0.00016	HCD	MS2	50.977	35	33.0274	28693	Dicty_IEX_CMAC_1b_11212024.raw	F315	1.92	1	0.002778	0.03073
High	Sequest HT (E2)	Unambiguous	LINSIEIGEK		2	Q869W9	Q869X2; Q869W9	0	2	0.4894	0	1	1	558.319	1115.63	1115.63	-0.1	-6e-05	HCD	MS2	34.529	35	33.1128	28790	Dicty_IEX_CMAC_1b_11212024.raw	F315	2.82	1	0.001198	0.00792
High	Sequest HT (E2)	Unambiguous	VITALTmLK	M7(Oxidation)	1	Q54QR2	Q54QR2	0	2	0.4052	0	1	1	503.304	1005.6	1005.6	0.23	0.00012	HCD	MS2	87.1671	35	33.1151	28792	Dicty_IEX_CMAC_1b_11212024.raw	F315	1.16	1	0.006366	0.0995
High	Sequest HT (E2)	Unambiguous	GLAQNLTMGTGR		2	Q869W9	Q869X2; Q869W9	0	2	0.5476	0	1	1	609.816	1218.63	1218.63	-0.62	-0.00038	HCD	MS2	22.4031	35	33.1262	28805	Dicty_IEX_CMAC_1b_11212024.raw	F315	2.52	1	0.002778	0.03215
High	Sequest HT (E2)	Unambiguous	ATSIGGENSQVAQSVLR		1	P34119	P34119	0	2	0.3641	0	1	1	858.948	1716.89	1716.89	0.47	0.0004	HCD	MS2	25.4154	35	33.127	28806	Dicty_IEX_CMAC_1b_11212024.raw	F315	1.84	1	0.001198	0.01199
High	Sequest HT (E2)	Unambiguous	AYEAAQIYQPIEK		1	Q54ET6	Q54ET6	0	2	0.5219	0	1	1	762.391	1523.77	1523.77	0.1	8e-05	HCD	MS2	60.271	35	33.1373	28819	Dicty_IEX_CMAC_1b_11212024.raw	F315	2.74	1	0.001198	0.0006505
High	Sequest HT (E2)	Unambiguous	MDNFDQTIGVK		1	Q54J97	Q54J97	0	2	0.5223	0	1	1	634.303	1267.6	1267.6	-0.13	-8e-05	HCD	MS2	44.2067	35	33.1494	28832	Dicty_IEX_CMAC_1b_11212024.raw	F315	2.24	1	0.001198	0.005632
High	Sequest HT (E2)	Unambiguous	DIAQLNETNETLTTK		1	Q54MY6	Q54MY6	0	2	0.5182	0	1	1	845.928	1690.85	1690.85	-0.3	-0.00025	HCD	MS2	22.9932	35	33.1627	28848	Dicty_IEX_CMAC_1b_11212024.raw	F315	2.47	1	0.001198	0.0004299
High	Sequest HT (E2)	Unambiguous	LLVGAALGTR		1	Q54QQ0	Q54QQ0	0	2	0.4065	0	1	1	485.806	970.604	970.604	-0.01	-1e-05	HCD	MS2	35.7685	35	33.1749	28864	Dicty_IEX_CMAC_1b_11212024.raw	F315	2.46	1	0.001198	0.006622
High	Sequest HT (E2)	Unambiguous	TGPQLYYVDNDGTR		1	Q54BC8	Q54BC8	0	2	0.71	0	1	1	799.876	1598.74	1598.74	0.14	0.00012	HCD	MS2	0	35	33.2107	28905	Dicty_IEX_CMAC_1b_11212024.raw	F315	2.31	1	0.002778	0.02579
High	Sequest HT (E2)	Unambiguous	AQGENIEIALKK		2	Q869W9	Q869X2; Q869W9	1	3	0.3473	0	1	1	438.586	1313.74	1313.74	0.04	2e-05	HCD	MS2	78.445	35	33.2266	28924	Dicty_IEX_CMAC_1b_11212024.raw	F315	1.67	1	0.001198	0.003632
High	Sequest HT (E2)	Unambiguous	DIAQLNETNETLTTK		1	Q54MY6	Q54MY6	0	2	0.6026	0	1	1	845.929	1690.85	1690.85	0.49	0.00041	HCD	MS2	32.005	35	33.2354	28934	Dicty_IEX_CMAC_1b_11212024.raw	F315	3.12	1	0.001198	0.005808
High	Sequest HT (E2)	Unambiguous	LINSIEIGEK		2	Q869W9	Q869X2; Q869W9	0	2	0.4883	0	1	1	558.319	1115.63	1115.63	0	0	HCD	MS2	25.4756	35	33.2443	28944	Dicty_IEX_CMAC_1b_11212024.raw	F315	2.99	1	0.001198	0.00269
High	Sequest HT (E2)	Unambiguous	DALLIPcK	C7(Carbamidomethyl)	1	Q54J97	Q54J97	0	2	0.2478	0	1	1	465.26	929.512	929.512	-0.33	-0.00015	HCD	MS2	79.6553	35	33.2519	28951	Dicty_IEX_CMAC_1b_11212024.raw	F315	1.13	1	0.001953	0.02046
High	Sequest HT (E2)	Unambiguous	SFDAGADGYIR		2	Q869W9	Q869X2; Q869W9	0	2	0.2065	0	1	1	586.273	1171.54	1171.54	0.26	0.00015	HCD	MS2	60.312	35	33.2832	28988	Dicty_IEX_CMAC_1b_11212024.raw	F315	1.55	1	0.001953	0.02273
High	Sequest HT (E2)	Unambiguous	VIGNLIANAmEK	M10(Oxidation)	1	Q54J97	Q54J97	0	2	0.5827	0	1	1	644.85	1288.69	1288.69	-0.01	0	HCD	MS2	82.0722	35	32.281	27867	Dicty_IEX_CMAC_1b_11212024.raw	F315	1.39	1	0.001198	0.01024
High	Sequest HT (E2)	Unambiguous	SFDAGADGYIR		2	Q869W9	Q869X2; Q869W9	0	2	0.0672	0	1	1	586.272	1171.54	1171.54	-0.13	-8e-05	HCD	MS2	21.056	35	32.2524	27835	Dicty_IEX_CMAC_1b_11212024.raw	F315	2.38	1	0.001198	0.0119
High	Sequest HT (E2)	Unambiguous	VSLcNAEFTNSSYK	C4(Carbamidomethyl)	1	B0G0Z7	B0G0Z7	0	2	0.508	0	1	1	810.372	1619.74	1619.74	-0.01	-1e-05	HCD	MS2	54.8954	35	32.246	27827	Dicty_IEX_CMAC_1b_11212024.raw	F315	1.87	1	0.001198	0.008351
High	Sequest HT (E2)	Unambiguous	DALLIPcK	C7(Carbamidomethyl)	1	Q54J97	Q54J97	0	2	0.476	0	1	1	465.26	929.512	929.512	-0.62	-0.00029	HCD	MS2	14.7441	35	31.4407	26947	Dicty_IEX_CMAC_1b_11212024.raw	F315	2.08	1	0.006366	0.09101
High	Sequest HT (E2)	Unambiguous	TGTPLINVVK		1	Q54G77	Q54G77	0	2	0.1613	0	1	1	521.319	1041.63	1041.63	-0.16	-8e-05	HCD	MS2	81.4268	35	31.4563	26962	Dicty_IEX_CMAC_1b_11212024.raw	F315	1.24	1	0.006366	0.09525
High	Sequest HT (E2)	Unambiguous	AQGENIEIALK		2	Q869W9	Q869X2; Q869W9	0	2	0.5441	0	1	1	593.327	1185.65	1185.65	0.25	0.00015	HCD	MS2	27.5688	35	31.463	26970	Dicty_IEX_CMAC_1b_11212024.raw	F315	2.61	1	0.001198	0.0008507
High	Sequest HT (E2)	Unambiguous	TIANNAGVEGSVVIGR		1	Q54J97	Q54J97	0	2	0.462	0	1	1	778.923	1556.84	1556.84	0.28	0.00022	HCD	MS2	69.8702	35	31.4668	26974	Dicty_IEX_CMAC_1b_11212024.raw	F315	1.71	1	0.002778	0.03484
High	Sequest HT (E2)	Unambiguous	SFDAGADGYIR		2	Q869W9	Q869X2; Q869W9	0	2	0.0909	0	1	1	586.273	1171.54	1171.54	0.09	5e-05	HCD	MS2	11.2096	35	31.4852	26992	Dicty_IEX_CMAC_1b_11212024.raw	F315	2.2	1	0.001198	0.006802
High	Sequest HT (E2)	Unambiguous	QSLEASLAETEGR		4	Cont_P13645	Cont_P02535-2; Cont_P13645; Cont_P02535-3; Cont_P02535	0	2	0.1684	0	1	1	695.844	1390.68	1390.68	-0.35	-0.00025	HCD	MS2	65.3802	35	31.4868	26993	Dicty_IEX_CMAC_1b_11212024.raw	F315	0.95	1	0.001198	0.005271
High	Sequest HT (E2)	Unambiguous	YINNEYGGVLK		2	Q869W9	Q869X2; Q869W9	0	2	0.2554	0	1	1	635.327	1269.65	1269.65	-0.64	-0.00041	HCD	MS2	81.1128	35	31.5049	27014	Dicty_IEX_CMAC_1b_11212024.raw	F315	1.84	1	0.002778	0.03934
High	Sequest HT (E2)	Unambiguous	IQLNSFETTcNR	C10(Carbamidomethyl)	1	Q75JS7	Q75JS7	0	2	0.7359	0	1	1	741.855	1482.7	1482.7	1.2	0.00089	HCD	MS2	0	35	31.5232	27031	Dicty_IEX_CMAC_1b_11212024.raw	F315	2.31	1	0.001953	0.02442
High	Sequest HT (E2)	Unambiguous	GLAQNLTMGTGR		2	Q869W9	Q869X2; Q869W9	0	2	0.5131	0	1	1	609.816	1218.62	1218.63	-1	-0.00061	HCD	MS2	30.9431	35	31.5269	27035	Dicty_IEX_CMAC_1b_11212024.raw	F315	2.67	1	0.001198	0.01173
High	Sequest HT (E2)	Unambiguous	SIESDLQSVK		1	Q54L07	Q54L07	0	2	0.3689	0	1	1	553.29	1105.57	1105.57	-0.19	-0.00011	HCD	MS2	58.7071	35	31.5284	27036	Dicty_IEX_CMAC_1b_11212024.raw	F315	1.22	1	0.004785	0.07324
High	Sequest HT (E2)	Unambiguous	LINSIEIGEK		2	Q869W9	Q869X2; Q869W9	0	2	0.5201	0	1	1	558.319	1115.63	1115.63	-0.18	-0.0001	HCD	MS2	31.6792	34.232	31.5498	27062	Dicty_IEX_CMAC_1b_11212024.raw	F315	2.73	1	0.001198	0.003368
High	Sequest HT (E2)	Unambiguous	GLAQNLTMGTGR		2	Q869W9	Q869X2; Q869W9	0	2	0.4753	0	1	1	609.816	1218.63	1218.63	-0.5	-0.0003	HCD	MS2	33.8239	35	31.5837	27098	Dicty_IEX_CMAC_1b_11212024.raw	F315	2.23	1	0.001198	0.00112
High	Sequest HT (E2)	Unambiguous	ScVELAQQWR	C2(Carbamidomethyl)	1	Q55ED6	Q55ED6	0	2	0.3185	0	1	1	638.809	1276.61	1276.61	0.69	0.00044	HCD	MS2	66.3683	35	31.5859	27100	Dicty_IEX_CMAC_1b_11212024.raw	F315	1.57	1	0.00381	0.0581
High	Sequest HT (E2)	Unambiguous	ATSIGGENSQVAQSVLR		1	P34119	P34119	0	2	0.4118	0	1	1	858.948	1716.89	1716.89	0.5	0.00043	HCD	MS2	53.5799	35	31.5902	27105	Dicty_IEX_CMAC_1b_11212024.raw	F315	2.89	1	0.001198	0.003705
High	Sequest HT (E2)	Unambiguous	TGPQLYYVDNDGTR		1	Q54BC8	Q54BC8	0	2	0.7413	0	1	1	799.876	1598.74	1598.74	0.25	0.0002	HCD	MS2	0	35	31.6499	27172	Dicty_IEX_CMAC_1b_11212024.raw	F315	3.17	1	0.001198	0.0002653
High	Sequest HT (E2)	Unambiguous	SGSAADTQAISDYVR		1	Q55GJ6	Q55GJ6	0	2	0.5113	0	1	1	770.866	1540.72	1540.72	0.33	0.00026	HCD	MS2	17.395	35	31.4092	26909	Dicty_IEX_CMAC_1b_11212024.raw	F315	2.66	1	0.001198	0.0003591
High	Sequest HT (E2)	Unambiguous	ATSIGGENSQVAQSVLR		1	P34119	P34119	0	3	0.3191	0	1	1	572.967	1716.89	1716.89	-0.08	-5e-05	HCD	MS2	44.4185	35	31.6554	27179	Dicty_IEX_CMAC_1b_11212024.raw	F315	1.88	1	0.001198	0.01377
High	Sequest HT (E2)	Unambiguous	VVPAISVDSVANK		1	Q54EN4	Q54EN4	0	2	0.2914	0	1	1	649.87	1298.73	1298.73	0.44	0.00029	HCD	MS2	71.2894	35	31.3906	26889	Dicty_IEX_CMAC_1b_11212024.raw	F315	1.51	1	0.002778	0.02678
High	Sequest HT (E2)	Unambiguous	TAIEYINER		2	Q869W9	Q869X2; Q869W9	0	2	0.5862	0	1	1	554.785	1108.56	1108.56	0.12	7e-05	HCD	MS2	88.202	35	31.3419	26834	Dicty_IEX_CMAC_1b_11212024.raw	F315	1.74	1	0.009734	0.1086
High	Sequest HT (E2)	Unambiguous	LINSIEIGEK		2	Q869W9	Q869X2; Q869W9	0	2	0.3186	0	1	1	558.319	1115.63	1115.63	0.15	8e-05	HCD	MS2	5.57348	30.195	31.0332	26499	Dicty_IEX_CMAC_1b_11212024.raw	F315	2.95	1	0.001198	0.003868
High	Sequest HT (E2)	Unambiguous	GLAQNLTMGTGR		2	Q869W9	Q869X2; Q869W9	0	2	0.4654	0	1	1	609.816	1218.62	1218.63	-1.2	-0.00073	HCD	MS2	27.2716	35	31.0442	26511	Dicty_IEX_CMAC_1b_11212024.raw	F315	2.17	1	0.001198	0.01243
High	Sequest HT (E2)	Unambiguous	GLAQNLTMGTGR		2	Q869W9	Q869X2; Q869W9	0	2	0.502	0	1	1	609.816	1218.62	1218.63	-1.2	-0.00073	HCD	MS2	36.5924	35	31.0586	26527	Dicty_IEX_CMAC_1b_11212024.raw	F315	2.51	1	0.001198	0.003252
High	Sequest HT (E2)	Unambiguous	GLAQNLTMGTGR		2	Q869W9	Q869X2; Q869W9	0	2	0.4558	0	1	1	609.816	1218.62	1218.63	-1.2	-0.00073	HCD	MS2	39.0895	35	31.1256	26605	Dicty_IEX_CMAC_1b_11212024.raw	F315	2.15	1	0.002778	0.02853
High	Sequest HT (E2)	Unambiguous	GLAQNLTmGTGR	M8(Oxidation)	2	Q869W9	Q869X2; Q869W9	0	2	0.2798	0	1	1	617.814	1234.62	1234.62	-0.13	-8e-05	HCD	MS2	77.0915	35	31.1278	26607	Dicty_IEX_CMAC_1b_11212024.raw	F315	1.93	1	0.002778	0.02681
High	Sequest HT (E2)	Unambiguous	VVPAISVDSVANK		1	Q54EN4	Q54EN4	0	2	0.4088	0	1	1	649.87	1298.73	1298.73	1.1	0.00071	HCD	MS2	81.3332	35	31.1309	26611	Dicty_IEX_CMAC_1b_11212024.raw	F315	1.37	1	0.006366	0.1024
High	Sequest HT (E2)	Unambiguous	SGSAADTQAISDYVR		1	Q55GJ6	Q55GJ6	0	2	0.6484	0	1	1	770.866	1540.72	1540.72	0.25	0.0002	HCD	MS2	5.29382	35	31.1486	26631	Dicty_IEX_CMAC_1b_11212024.raw	F315	3.47	1	0.001198	0.0006144
High	Sequest HT (E2)	Unambiguous	AQGENIEIALK		2	Q869W9	Q869X2; Q869W9	0	2	0.4153	0	1	1	593.327	1185.65	1185.65	0.04	2e-05	HCD	MS2	17.5868	35	31.2057	26683	Dicty_IEX_CMAC_1b_11212024.raw	F315	2.36	1	0.001198	0.001785
High	Sequest HT (E2)	Unambiguous	TIANNAGVEGSVVIGR		1	Q54J97	Q54J97	0	2	0.2179	0	1	1	778.923	1556.84	1556.84	-0.34	-0.00027	HCD	MS2	53.1189	35	31.208	26685	Dicty_IEX_CMAC_1b_11212024.raw	F315	1.79	1	0.00381	0.06012
High	Sequest HT (E2)	Unambiguous	SFDAGADGYIR		2	Q869W9	Q869X2; Q869W9	0	2	0.133	0	1	1	586.273	1171.54	1171.54	0.09	5e-05	HCD	MS2	16.8803	35	31.2273	26707	Dicty_IEX_CMAC_1b_11212024.raw	F315	2.03	1	0.001198	0.001581
High	Sequest HT (E2)	Unambiguous	QSLEASLAETEGR		4	Cont_P13645	Cont_P02535-2; Cont_P13645; Cont_P02535-3; Cont_P02535	0	2	0.2308	0	1	1	695.844	1390.68	1390.68	0.08	6e-05	HCD	MS2	38.2285	35	31.2288	26708	Dicty_IEX_CMAC_1b_11212024.raw	F315	2.08	1	0.001198	0.005525
High	Sequest HT (E2)	Unambiguous	LFQVDYANK		1	Q27563	Q27563	0	2	0.0213	0	1	1	549.285	1097.56	1097.56	-0.44	-0.00024	HCD	MS2	88.3193	35	31.2414	26723	Dicty_IEX_CMAC_1b_11212024.raw	F315	0.94	1	0.002778	0.04052
High	Sequest HT (E2)	Unambiguous	SIESDLQSVK		1	Q54L07	Q54L07	0	2	0.3977	0	1	1	553.291	1105.57	1105.57	0.36	0.0002	HCD	MS2	24.1103	35	31.2711	26757	Dicty_IEX_CMAC_1b_11212024.raw	F315	1.76	1	0.002778	0.03471
High	Sequest HT (E2)	Unambiguous	LINSIEIGEK		2	Q869W9	Q869X2; Q869W9	0	2	0.4398	0	1	1	558.319	1115.63	1115.63	0.04	2e-05	HCD	MS2	7.19974	30.154	31.2902	26778	Dicty_IEX_CMAC_1b_11212024.raw	F315	2.16	1	0.002778	0.03704
High	Sequest HT (E2)	Unambiguous	GLAQNLTMGTGR		2	Q869W9	Q869X2; Q869W9	0	2	0.4123	0	1	1	609.816	1218.62	1218.63	-1.1	-0.00067	HCD	MS2	36.891	35	31.3275	26818	Dicty_IEX_CMAC_1b_11212024.raw	F315	2.28	1	0.002778	0.04888
High	Sequest HT (E2)	Unambiguous	GLAQNLTmGTGR	M8(Oxidation)	2	Q869W9	Q869X2; Q869W9	0	2	0.3867	0	1	1	617.814	1234.62	1234.62	0.17	0.0001	HCD	MS2	76.8681	35	31.3837	26881	Dicty_IEX_CMAC_1b_11212024.raw	F315	1.81	1	0.001198	0.007415
High	Sequest HT (E2)	Unambiguous	LINSIEIGEK		2	Q869W9	Q869X2; Q869W9	0	2	0.4444	0	1	1	558.319	1115.63	1115.63	-0.12	-7e-05	HCD	MS2	39.3129	35	33.6372	29392	Dicty_IEX_CMAC_1b_11212024.raw	F315	2.16	1	0.005332	0.07546
High	Sequest HT (E2)	Unambiguous	DNLFYR		1	Q869W9	Q869W9	0	2	0.3898	0	1	1	414.206	827.405	827.405	0.03	1e-05	HCD	MS2	38.9205	35	31.6641	27189	Dicty_IEX_CMAC_1b_11212024.raw	F315	1.77	1	0.006366	0.09773
High	Sequest HT (E2)	Unambiguous	TGTPLINVVK		1	Q54G77	Q54G77	0	2	0.3615	0	1	1	521.319	1041.63	1041.63	-0.4	-0.00021	HCD	MS2	88.1283	35	31.7186	27250	Dicty_IEX_CMAC_1b_11212024.raw	F315	1.3	1	0.009734	0.1132
High	Sequest HT (E2)	Unambiguous	LINSIEIGEK		2	Q869W9	Q869X2; Q869W9	0	2	0.464	0	1	1	558.319	1115.63	1115.63	0.03	2e-05	HCD	MS2	27.9511	35	32.0666	27626	Dicty_IEX_CMAC_1b_11212024.raw	F315	2.78	1	0.001198	0.003203
High	Sequest HT (E2)	Unambiguous	GLAQNLTMGTGR		2	Q869W9	Q869X2; Q869W9	0	2	0.5353	0	1	1	609.816	1218.63	1218.63	-0.4	-0.00024	HCD	MS2	20.8365	35	32.0881	27649	Dicty_IEX_CMAC_1b_11212024.raw	F315	2.69	1	0.001198	0.008027
High	Sequest HT (E2)	Unambiguous	ATSIGGENSQVAQSVLR		1	P34119	P34119	0	2	0.5649	0	1	1	858.948	1716.89	1716.89	0.49	0.00042	HCD	MS2	0	35	32.0969	27659	Dicty_IEX_CMAC_1b_11212024.raw	F315	3.08	1	0.001198	0.0005132
High	Sequest HT (E2)	Unambiguous	AQGENIEIALKK		2	Q869W9	Q869X2; Q869W9	1	3	0.3198	0	1	1	438.585	1313.74	1313.74	-0.63	-0.00028	HCD	MS2	70.7294	35	32.0984	27660	Dicty_IEX_CMAC_1b_11212024.raw	F315	1.97	1	0.002778	0.04889
High	Sequest HT (E2)	Unambiguous	TIANNAGVEGSVVIGR		1	Q54J97	Q54J97	0	2	0.3893	0	1	1	778.923	1556.84	1556.84	-0.66	-0.00051	HCD	MS2	55.9423	35	32.1007	27663	Dicty_IEX_CMAC_1b_11212024.raw	F315	1.31	1	0.001953	0.01884
High	Sequest HT (E2)	Unambiguous	MDNFDQTIGVK		1	Q54J97	Q54J97	0	2	0.6023	0	1	1	634.303	1267.6	1267.6	0.09	6e-05	HCD	MS2	10.9614	35	32.106	27669	Dicty_IEX_CMAC_1b_11212024.raw	F315	2.59	1	0.001198	0.0007307
High	Sequest HT (E2)	Unambiguous	EALQLALK		1	P34119	P34119	0	2	0.4317	0	1	1	443.274	885.54	885.54	-0.08	-3e-05	HCD	MS2	52.0087	35	32.1188	27684	Dicty_IEX_CMAC_1b_11212024.raw	F315	2.71	1	0.001953	0.02171
High	Sequest HT (E2)	Unambiguous	VSLcNAEFTNSSYK	C4(Carbamidomethyl)	1	B0G0Z7	B0G0Z7	0	2	0.6194	0	1	1	810.373	1619.74	1619.74	0.6	0.00048	HCD	MS2	50.912	35	32.1255	27691	Dicty_IEX_CMAC_1b_11212024.raw	F315	2.89	1	0.001198	0.008458
High	Sequest HT (E2)	Unambiguous	mDNFDQTIGVK	M1(Oxidation)	1	Q54J97	Q54J97	0	2	0.6037	0	1	1	642.3	1283.59	1283.59	-0.32	-0.00021	HCD	MS2	91.8243	35	32.1617	27732	Dicty_IEX_CMAC_1b_11212024.raw	F315	1.64	1	0.00381	0.0622
High	Sequest HT (E2)	Unambiguous	TGPQLYYVDNDGTR		1	Q54BC8	Q54BC8	0	2	0.6864	0	1	1	799.876	1598.74	1598.74	-0.36	-0.00029	HCD	MS2	0	35	32.1632	27733	Dicty_IEX_CMAC_1b_11212024.raw	F315	2.36	1	0.001198	0.003433
High	Sequest HT (E2)	Unambiguous	DNLFYR		1	Q869W9	Q869W9	0	2	0.25	0	1	1	414.206	827.405	827.405	0.24	0.0001	HCD	MS2	60.6925	35	32.1799	27752	Dicty_IEX_CMAC_1b_11212024.raw	F315	1.68	1	0.006366	0.09955
High	Sequest HT (E2)	Unambiguous	AQGENIEIALKK		2	Q869W9	Q869X2; Q869W9	1	3	0.3017	0	1	1	438.586	1313.74	1313.74	-0.28	-0.00012	HCD	MS2	85.9773	35	32.1822	27754	Dicty_IEX_CMAC_1b_11212024.raw	F315	1.79	1	0.002778	0.04578
High	Sequest HT (E2)	Unambiguous	TIANNAGVEGSVVIGR		1	Q54J97	Q54J97	0	2	0.6074	0	1	1	778.923	1556.84	1556.84	0.36	0.00028	HCD	MS2	48.6997	35	32.1871	27760	Dicty_IEX_CMAC_1b_11212024.raw	F315	1.35	1	0.001198	0.01086
High	Sequest HT (E2)	Unambiguous	DALLIPcK	C7(Carbamidomethyl)	1	Q54J97	Q54J97	0	2	0.3987	0	1	1	465.26	929.512	929.512	-0.24	-0.00011	HCD	MS2	61.5025	35	32.2112	27787	Dicty_IEX_CMAC_1b_11212024.raw	F315	1.58	1	0.003397	0.05214
High	Sequest HT (E2)	Unambiguous	AQGENIEIALK		2	Q869W9	Q869X2; Q869W9	0	2	0.4236	0	1	1	593.327	1185.65	1185.65	0.03	2e-05	HCD	MS2	24.8127	35	32.2313	27810	Dicty_IEX_CMAC_1b_11212024.raw	F315	2.03	1	0.001198	0.004867
High	Sequest HT (E2)	Unambiguous	VSLcNAEFTNSSYK	C4(Carbamidomethyl)	1	B0G0Z7	B0G0Z7	0	2	0.5329	0	1	1	810.372	1619.74	1619.74	0.37	0.0003	HCD	MS2	82.4067	35	32.0278	27583	Dicty_IEX_CMAC_1b_11212024.raw	F315	1.52	1	0.001198	0.01616
High	Sequest HT (E2)	Unambiguous	AQGENIEIALK		2	Q869W9	Q869X2; Q869W9	0	2	0.4167	0	1	1	593.327	1185.65	1185.65	0.14	8e-05	HCD	MS2	27.1857	35	31.7159	27247	Dicty_IEX_CMAC_1b_11212024.raw	F315	2.16	1	0.001198	0.003882
High	Sequest HT (E2)	Unambiguous	VIGNLIANAmEK	M10(Oxidation)	1	Q54J97	Q54J97	0	2	0.3902	0	1	1	644.85	1288.69	1288.69	0.28	0.00018	HCD	MS2	55.7487	35	32.0187	27573	Dicty_IEX_CMAC_1b_11212024.raw	F315	1.64	1	0.001198	0.007407
High	Sequest HT (E2)	Unambiguous	AQGENIEIALK		2	Q869W9	Q869X2; Q869W9	0	2	0.5269	0	1	1	593.328	1185.65	1185.65	0.55	0.00033	HCD	MS2	23.9597	35	31.9744	27527	Dicty_IEX_CMAC_1b_11212024.raw	F315	2.6	1	0.001198	0.005272
High	Sequest HT (E2)	Unambiguous	SFDAGADGYIR		2	Q869W9	Q869X2; Q869W9	0	2	0.1703	0	1	1	586.273	1171.54	1171.54	0.19	0.00011	HCD	MS2	8.04147	35	31.7367	27264	Dicty_IEX_CMAC_1b_11212024.raw	F315	2.29	1	0.001198	0.003522
High	Sequest HT (E2)	Unambiguous	VIGNLIANAmEK	M10(Oxidation)	1	Q54J97	Q54J97	0	2	0.5303	0	1	1	644.85	1288.69	1288.69	0.38	0.00024	HCD	MS2	63.2949	35	31.7642	27293	Dicty_IEX_CMAC_1b_11212024.raw	F315	1.98	1	0.001198	0.006428
High	Sequest HT (E2)	Unambiguous	LFQVDYANK		1	Q27563	Q27563	0	2	0.1081	0	1	1	549.285	1097.56	1097.56	-0.33	-0.00018	HCD	MS2	90.9987	35	31.785	27315	Dicty_IEX_CMAC_1b_11212024.raw	F315	1.11	1	0.004442	0.06321
High	Sequest HT (E2)	Unambiguous	IQLNSFETTcNR	C10(Carbamidomethyl)	1	Q75JS7	Q75JS7	0	2	0.3951	0	1	1	741.855	1482.7	1482.7	1.45	0.00107	HCD	MS2	78.3687	35	31.7914	27323	Dicty_IEX_CMAC_1b_11212024.raw	F315	1.62	1	0.006366	0.07973
High	Sequest HT (E2)	Unambiguous	LINSIEIGEK		2	Q869W9	Q869X2; Q869W9	0	2	0.5255	0	1	1	558.319	1115.63	1115.63	-0.18	-0.0001	HCD	MS2	39.4837	35	31.8101	27344	Dicty_IEX_CMAC_1b_11212024.raw	F315	2.55	1	0.001198	0.002797
High	Sequest HT (E2)	Unambiguous	AQGENIEIALKK		2	Q869W9	Q869X2; Q869W9	1	3	0.1611	0	1	1	438.585	1313.74	1313.74	-0.42	-0.00018	HCD	MS2	47.3723	35	31.8295	27365	Dicty_IEX_CMAC_1b_11212024.raw	F315	1.8	1	0.002778	0.02581
High	Sequest HT (E2)	Unambiguous	GLAQNLTMGTGR		2	Q869W9	Q869X2; Q869W9	0	2	0.5382	0	1	1	609.816	1218.62	1218.63	-0.9	-0.00055	HCD	MS2	29.3649	35	31.8347	27371	Dicty_IEX_CMAC_1b_11212024.raw	F315	2.49	1	0.001198	0.01334
High	Sequest HT (E2)	Unambiguous	ATSIGGENSQVAQSVLR		1	P34119	P34119	0	2	0.624	0	1	1	858.948	1716.89	1716.89	0.28	0.00024	HCD	MS2	6.93362	35	31.8445	27382	Dicty_IEX_CMAC_1b_11212024.raw	F315	3.67	1	0.001198	3.7e-05
High	Sequest HT (E2)	Unambiguous	ScVELAQQWR	C2(Carbamidomethyl)	1	Q55ED6	Q55ED6	0	2	0.2012	0	1	1	638.809	1276.61	1276.61	-0.17	-0.00011	HCD	MS2	80.4417	35	31.8483	27386	Dicty_IEX_CMAC_1b_11212024.raw	F315	1.69	1	0.002778	0.03773
High	Sequest HT (E2)	Unambiguous	EALQLALK		1	P34119	P34119	0	2	0.3938	0	1	1	443.274	885.54	885.54	-0.14	-6e-05	HCD	MS2	36.6406	35	31.86	27399	Dicty_IEX_CMAC_1b_11212024.raw	F315	2.92	1	0.001198	0.01052
High	Sequest HT (E2)	Unambiguous	TGPQLYYVDNDGTR		1	Q54BC8	Q54BC8	0	2	0.6856	0	1	1	799.876	1598.75	1598.74	0.56	0.00044	HCD	MS2	0	35	31.9051	27449	Dicty_IEX_CMAC_1b_11212024.raw	F315	2.29	1	0.001198	0.001025
High	Sequest HT (E2)	Unambiguous	GLAQNLTMGTGR		2	Q869W9	Q869X2; Q869W9	0	2	0.5519	0	1	1	609.817	1218.63	1218.63	-0.1	-6e-05	HCD	MS2	39.2693	35	31.9214	27468	Dicty_IEX_CMAC_1b_11212024.raw	F315	2.41	1	0.001953	0.02187
High	Sequest HT (E2)	Unambiguous	ATSIGGENSQVAQSVLR		1	P34119	P34119	0	3	0.3168	0	1	1	572.968	1716.89	1716.89	0.66	0.00038	HCD	MS2	55.9167	18.135	31.9268	27474	Dicty_IEX_CMAC_1b_11212024.raw	F315	2.02	1	0.00381	0.05702
High	Sequest HT (E2)	Unambiguous	SGSAADTQAISDYVR		1	Q55GJ6	Q55GJ6	0	2	0.5122	0	1	1	770.865	1540.72	1540.72	-0.14	-0.00011	HCD	MS2	47.6741	35	31.9283	27476	Dicty_IEX_CMAC_1b_11212024.raw	F315	1.64	1	0.001198	0.001719
High	Sequest HT (E2)	Unambiguous	DALLIPcK	C7(Carbamidomethyl)	1	Q54J97	Q54J97	0	2	0.4323	0	1	1	465.26	929.512	929.512	-0.1	-5e-05	HCD	MS2	41.2857	35	31.9576	27508	Dicty_IEX_CMAC_1b_11212024.raw	F315	1.92	1	0.00381	0.05967
High	Sequest HT (E2)	Unambiguous	SFDAGADGYIR		2	Q869W9	Q869X2; Q869W9	0	2	0.1105	0	1	1	586.273	1171.54	1171.54	0.29	0.00017	HCD	MS2	17.0996	35	31.9897	27544	Dicty_IEX_CMAC_1b_11212024.raw	F315	1.9	1	0.006366	0.09118
High	Sequest HT (E2)	Unambiguous	ATSIGGENSQVAQSVLR		1	P34119	P34119	0	2	0.4286	0	1	1	858.947	1716.89	1716.89	0.02	2e-05	HCD	MS2	25.6734	35	33.6467	29402	Dicty_IEX_CMAC_1b_11212024.raw	F315	2.17	1	0.001198	0.00118
High	Sequest HT (E2)	Unambiguous	MDNFDQTIGVK		1	Q54J97	Q54J97	0	2	0.4935	0	1	1	634.303	1267.6	1267.6	-0.24	-0.00015	HCD	MS2	43.2317	35	33.674	29427	Dicty_IEX_CMAC_1b_11212024.raw	F315	1.54	1	0.002778	0.03433
High	Sequest HT (E2)	Unambiguous	LLVGAALGTR		1	Q54QQ0	Q54QQ0	0	2	0.2699	0	1	1	485.806	970.604	970.604	-0.16	-8e-05	HCD	MS2	82.1979	35	33.7098	29469	Dicty_IEX_CMAC_1b_11212024.raw	F315	1.63	1	0.002778	0.03342
High	Sequest HT (E2)	Unambiguous	LVDLSTIGDR		2	Q869W9	Q869X2; Q869W9	0	2	0.63	0	1	1	544.801	1088.59	1088.59	-0.04	-2e-05	HCD	MS2	4.83652	14.288	36.3157	32452	Dicty_IEX_CMAC_1b_11212024.raw	F315	3	1	0.001198	0.006769
High	Sequest HT (E2)	Unambiguous	DNHTPDAPLYIGSVK		2	Q869W9	Q869X2; Q869W9	0	3	0.4186	0	1	1	542.942	1626.81	1626.81	-0.17	-9e-05	HCD	MS2	83.8941	35	36.3433	32484	Dicty_IEX_CMAC_1b_11212024.raw	F315	2.15	1	0.001953	0.02446
High	Sequest HT (E2)	Unambiguous	VVTDEIQFPTNK		1	Q869W9	Q869W9	0	2	0.5938	0	1	1	695.865	1390.72	1390.72	0.32	0.00022	HCD	MS2	3.73289	21.72	36.3918	32542	Dicty_IEX_CMAC_1b_11212024.raw	F315	3.52	1	0.001198	0.001053
High	Sequest HT (E2)	Unambiguous	VDDLTNVLSQK		1	Q54L07	Q54L07	0	2	0.3682	0	1	1	616.33	1231.65	1231.65	-0.07	-4e-05	HCD	MS2	75.26	23.597	36.3929	32543	Dicty_IEX_CMAC_1b_11212024.raw	F315	2.01	1	0.001198	0.002393
High	Sequest HT (E2)	Unambiguous	DVIVLGVEK		1	P34120	P34120	0	2	0.3371	0	1	1	486.292	971.577	971.577	-0.1	-5e-05	HCD	MS2	77.4103	35	36.3944	32545	Dicty_IEX_CMAC_1b_11212024.raw	F315	1.75	1	0.006366	0.08278
High	Sequest HT (E2)	Unambiguous	ALYETESVFK		2	Q869W9	Q869X2; Q869W9	0	2	0.5924	0	1	1	593.803	1186.6	1186.6	0.24	0.00014	HCD	MS2	9.06132	35	36.4231	32579	Dicty_IEX_CMAC_1b_11212024.raw	F315	2.38	1	0.001198	0.006181
High	Sequest HT (E2)	Unambiguous	NQYDSDITTFSPSGR		1	Q27562	Q27562	0	2	0.6264	0	1	1	844.381	1687.76	1687.76	-0.2	-0.00017	HCD	MS2	0	35	36.4253	32581	Dicty_IEX_CMAC_1b_11212024.raw	F315	1.82	1	0.001198	0.006956
High	Sequest HT (E2)	Unambiguous	ILLNESPLGEK		1	Q54JT0	Q54JT0	0	2	0.3944	0	1	1	606.846	1212.68	1212.68	0.39	0.00024	HCD	MS2	45.1824	35	36.4811	32647	Dicty_IEX_CMAC_1b_11212024.raw	F315	2.13	1	0.001198	0.002115
High	Sequest HT (E2)	Unambiguous	LINSIEIGEK		2	Q869W9	Q869X2; Q869W9	0	2	0.4101	0	1	1	558.319	1115.63	1115.63	-0.19	-0.0001	HCD	MS2	65.2834	35	36.4936	32661	Dicty_IEX_CMAC_1b_11212024.raw	F315	1.78	1	0.002778	0.02604
High	Sequest HT (E2)	Unambiguous	LTVEDSPSVEYISK		1	P34120	P34120	0	2	0.6753	0	1	1	783.899	1566.79	1566.79	0.03	3e-05	HCD	MS2	0	35	36.5361	32710	Dicty_IEX_CMAC_1b_11212024.raw	F315	2.31	1	0.001198	0.0002633
High	Sequest HT (E2)	Unambiguous	LVDLSTIGDR		2	Q869W9	Q869X2; Q869W9	0	2	0.6085	0	1	1	544.801	1088.59	1088.59	0.19	0.0001	HCD	MS2	1.92591	7.936	36.5743	32754	Dicty_IEX_CMAC_1b_11212024.raw	F315	2.58	1	0.001198	0.01099
High	Sequest HT (E2)	Unambiguous	FEDWNIR		2	Q869W9	Q869X2; Q869W9	0	2	0.2756	0	1	1	490.235	979.463	979.463	0.04	2e-05	HCD	MS2	71.045	35	36.5999	32784	Dicty_IEX_CMAC_1b_11212024.raw	F315	1.27	1	0.004785	0.06975
High	Sequest HT (E2)	Unambiguous	DNHTPDAPLYIGSVK		2	Q869W9	Q869X2; Q869W9	0	3	0.5242	0	1	1	542.942	1626.81	1626.81	0.17	9e-05	HCD	MS2	48.0222	35	36.6178	32804	Dicty_IEX_CMAC_1b_11212024.raw	F315	2.69	1	0.001198	0.007556
High	Sequest HT (E2)	Unambiguous	VVTDEIQFPTNK		1	Q869W9	Q869W9	0	2	0.6246	0	1	1	695.865	1390.72	1390.72	0.41	0.00028	HCD	MS2	2.88997	28.719	36.6527	32846	Dicty_IEX_CMAC_1b_11212024.raw	F315	3.33	1	0.001198	0.0004219
High	Sequest HT (E2)	Unambiguous	VDDLTNVLSQK		1	Q54L07	Q54L07	0	2	0.3822	0	1	1	616.33	1231.65	1231.65	-0.06	-4e-05	HCD	MS2	77.7799	35	36.668	32864	Dicty_IEX_CMAC_1b_11212024.raw	F315	2.25	1	0.001198	0.002074
High	Sequest HT (E2)	Unambiguous	DVIVLGVEK		1	P34120	P34120	0	2	0.3611	0	1	1	486.292	971.577	971.577	-0.54	-0.00026	HCD	MS2	63.155	35	36.2859	32417	Dicty_IEX_CMAC_1b_11212024.raw	F315	1.44	1	0.006366	0.09373
High	Sequest HT (E2)	Unambiguous	ALYETESVFK		2	Q869W9	Q869X2; Q869W9	0	2	0.4136	0	1	1	593.803	1186.6	1186.6	0.14	8e-05	HCD	MS2	4.52867	35	36.6838	32883	Dicty_IEX_CMAC_1b_11212024.raw	F315	2.2	1	0.001198	0.01562
High	Sequest HT (E2)	Unambiguous	LTVEDSPSVEYISK		1	P34120	P34120	0	2	0.522	0	1	1	783.898	1566.79	1566.79	-0.12	-0.0001	HCD	MS2	0	35	36.2759	32404	Dicty_IEX_CMAC_1b_11212024.raw	F315	2.95	1	0.001198	0.004472
High	Sequest HT (E2)	Unambiguous	LINSIEIGEK		2	Q869W9	Q869X2; Q869W9	0	2	0.2722	0	1	1	558.319	1115.63	1115.63	-0.19	-0.00011	HCD	MS2	43.5632	35	36.2163	32334	Dicty_IEX_CMAC_1b_11212024.raw	F315	1.58	1	0.001953	0.01919
High	Sequest HT (E2)	Unambiguous	VVTDEIQFPTNK		1	Q869W9	Q869W9	0	2	0.5869	0	1	1	695.865	1390.72	1390.72	0.32	0.00022	HCD	MS2	0.10406	4.693	35.8547	31907	Dicty_IEX_CMAC_1b_11212024.raw	F315	3.51	1	0.001198	0.0009564
High	Sequest HT (E2)	Unambiguous	ALYETESVFK		2	Q869W9	Q869X2; Q869W9	0	2	0.5902	0	1	1	593.803	1186.6	1186.6	0.14	8e-05	HCD	MS2	7.3416	35	35.9084	31971	Dicty_IEX_CMAC_1b_11212024.raw	F315	2.66	1	0.001198	0.01289
High	Sequest HT (E2)	Unambiguous	NQYDSDITTFSPSGR		1	Q27562	Q27562	0	2	0.5646	0	1	1	844.382	1687.76	1687.76	0.01	1e-05	HCD	MS2	0	35	35.9107	31973	Dicty_IEX_CMAC_1b_11212024.raw	F315	1.47	1	0.001198	0.0009543
High	Sequest HT (E2)	Unambiguous	YYNIVPINKPAN		1	Q54BC8	Q54BC8	0	2	0.6269	0	1	1	703.377	1405.75	1405.75	-0.75	-0.00053	HCD	MS2	63.5747	35	35.9267	31992	Dicty_IEX_CMAC_1b_11212024.raw	F315	2.01	1	0.001198	0.01368
High	Sequest HT (E2)	Unambiguous	SVYLGSNETGDSITAVQAK		1	P05095	P05095	0	2	0.6016	0	1	1	970.485	1939.96	1939.96	0.7	0.00068	HCD	MS2	0	35	35.9515	32022	Dicty_IEX_CMAC_1b_11212024.raw	F315	2.51	1	0.001198	0.004532
High	Sequest HT (E2)	Unambiguous	YYNIVPINKPAN		1	Q54BC8	Q54BC8	0	2	0.6067	0	1	1	703.377	1405.75	1405.75	-0.75	-0.00053	HCD	MS2	79.796	35	35.953	32023	Dicty_IEX_CMAC_1b_11212024.raw	F315	2.39	1	0.002778	0.02732
High	Sequest HT (E2)	Unambiguous	LINSIEIGEK		2	Q869W9	Q869X2; Q869W9	0	2	0.4903	0	1	1	558.318	1115.63	1115.63	-1.28	-0.00072	HCD	MS2	66.4601	35	35.9545	32025	Dicty_IEX_CMAC_1b_11212024.raw	F315	2.06	1	0.00381	0.0564
High	Sequest HT (E2)	Unambiguous	LTVEDSPSVEYISK		1	P34120	P34120	0	2	0.5737	0	1	1	783.898	1566.79	1566.79	-0.05	-4e-05	HCD	MS2	5.51944	35	36.0119	32093	Dicty_IEX_CMAC_1b_11212024.raw	F315	3.12	1	0.001198	5.47e-05
High	Sequest HT (E2)	Unambiguous	LVDLSTIGDR		2	Q869W9	Q869X2; Q869W9	0	2	0.5365	0	1	1	544.801	1088.59	1088.59	-0.6	-0.00033	HCD	MS2	84.9436	35	36.0468	32136	Dicty_IEX_CMAC_1b_11212024.raw	F315	1.92	1	0.005332	0.07442
High	Sequest HT (E2)	Unambiguous	VALVFGQmNEPPGAR	M8(Oxidation)	1	Q55CS9	Q55CS9	0	2	0.585	0	1	1	801.409	1601.81	1601.81	0.52	0.00042	HCD	MS2	29.8195	35	36.1094	32206	Dicty_IEX_CMAC_1b_11212024.raw	F315	1.47	1	0.002778	0.04348
High	Sequest HT (E2)	Unambiguous	LLVGAALGTR		1	Q54QQ0	Q54QQ0	0	2	0.124	0	1	1	485.806	970.604	970.604	-0.03	-2e-05	HCD	MS2	83.6771	35	36.1109	32208	Dicty_IEX_CMAC_1b_11212024.raw	F315	1.29	1	0.009365	0.1072
High	Sequest HT (E2)	Unambiguous	VVTDEIQFPTNK		1	Q869W9	Q869W9	0	2	0.5864	0	1	1	695.864	1390.72	1390.72	0.32	0.00022	HCD	MS2	2.52928	16.812	36.1228	32223	Dicty_IEX_CMAC_1b_11212024.raw	F315	3.53	1	0.001198	0.0001996
High	Sequest HT (E2)	Unambiguous	VLDELTLTK		2	Cont_P13645	Cont_P13645; Cont_O77727	0	2	0.2823	0	1	1	516.302	1031.6	1031.6	-1	-0.00052	HCD	MS2	91.1202	35	36.1501	32255	Dicty_IEX_CMAC_1b_11212024.raw	F315	1.24	1	0.004785	0.0687
High	Sequest HT (E2)	Unambiguous	ALYETESVFK		2	Q869W9	Q869X2; Q869W9	0	2	0.6429	0	1	1	593.803	1186.6	1186.6	0.34	0.0002	HCD	MS2	3.59258	25.023	36.1654	32273	Dicty_IEX_CMAC_1b_11212024.raw	F315	2.94	1	0.001198	0.009792
High	Sequest HT (E2)	Unambiguous	NQYDSDITTFSPSGR		1	Q27562	Q27562	0	2	0.3576	0	1	1	844.381	1687.76	1687.76	-0.21	-0.00017	HCD	MS2	0	35	36.169	32277	Dicty_IEX_CMAC_1b_11212024.raw	F315	1.65	1	0.00381	0.063
High	Sequest HT (E2)	Unambiguous	SVYLGSNETGDSITAVQAK		1	P05095	P05095	0	2	0.5409	0	1	1	970.484	1939.96	1939.96	0.2	0.00019	HCD	MS2	0	35	36.2178	32335	Dicty_IEX_CMAC_1b_11212024.raw	F315	2.2	1	0.001198	0.005899
High	Sequest HT (E2)	Unambiguous	LLVGAALGTR		1	Q54QQ0	Q54QQ0	0	2	0.1438	0	1	1	485.806	970.604	970.604	-0.35	-0.00017	HCD	MS2	69.3653	35	35.835	31883	Dicty_IEX_CMAC_1b_11212024.raw	F315	1.46	1	0.001198	0.006932
High	Sequest HT (E2)	Unambiguous	NQYDSDITTFSPSGR		1	Q27562	Q27562	0	2	0.1759	0	1	1	844.381	1687.76	1687.76	-0.42	-0.00035	HCD	MS2	0	35	36.6967	32897	Dicty_IEX_CMAC_1b_11212024.raw	F315	1.08	1	0.00381	0.05531
High	Sequest HT (E2)	Unambiguous	LINSIEIGEK		2	Q869W9	Q869X2; Q869W9	0	2	0.2368	0	1	1	558.319	1115.63	1115.63	-0.62	-0.00035	HCD	MS2	37.6848	35	36.7598	32971	Dicty_IEX_CMAC_1b_11212024.raw	F315	1.9	1	0.004785	0.06959
High	Sequest HT (E2)	Unambiguous	DNHTPDAPLYIGSVK		2	Q869W9	Q869X2; Q869W9	0	3	0.2472	0	1	1	542.942	1626.81	1626.81	0.3	0.00016	HCD	MS2	87.2545	35	37.4144	33690	Dicty_IEX_CMAC_1b_11212024.raw	F315	0.89	1	0.001198	0.009149
High	Sequest HT (E2)	Unambiguous	VVTDEIQFPTNK		1	Q869W9	Q869W9	0	2	0.6149	0	1	1	695.864	1390.72	1390.72	0.08	5e-05	HCD	MS2	2.67416	30.781	37.4264	33703	Dicty_IEX_CMAC_1b_11212024.raw	F315	3.35	1	0.001198	0.0007932
High	Sequest HT (E2)	Unambiguous	VDDLTNVLSQK		1	Q54L07	Q54L07	0	2	0.3097	0	1	1	616.33	1231.65	1231.65	-0.24	-0.00015	HCD	MS2	85.8758	35	37.4381	33715	Dicty_IEX_CMAC_1b_11212024.raw	F315	1.55	1	0.002778	0.03404
High	Sequest HT (E2)	Unambiguous	ALYETESVFK		2	Q869W9	Q869X2; Q869W9	0	2	0.5446	0	1	1	593.803	1186.6	1186.6	-0.05	-3e-05	HCD	MS2	10.1963	35	37.4581	33735	Dicty_IEX_CMAC_1b_11212024.raw	F315	2.13	1	0.001198	0.004226
High	Sequest HT (E2)	Unambiguous	VDPAGVFTGYK		1	Q54XM7	Q54XM7	0	2	0.5417	0	1	1	577.298	1153.59	1153.59	-0.17	-0.0001	HCD	MS2	26.1865	35	37.4773	33755	Dicty_IEX_CMAC_1b_11212024.raw	F315	1.92	1	0.001198	0.0005339
High	Sequest HT (E2)	Unambiguous	SFDAGADGYIR		2	Q869W9	Q869X2; Q869W9	0	2	0.1481	0	1	1	586.273	1171.54	1171.54	0.73	0.00042	HCD	MS2	47.5754	35	37.4796	33757	Dicty_IEX_CMAC_1b_11212024.raw	F315	1.08	1	0.00381	0.06244
High	Sequest HT (E2)	Unambiguous	LTSPLLEPSSIQK		1	Q55G04	Q55G04	0	2	0.3007	0	1	1	706.903	1412.8	1412.8	-0.44	-0.00031	HCD	MS2	38.5477	35	37.5433	33828	Dicty_IEX_CMAC_1b_11212024.raw	F315	1.43	1	0.002778	0.02992
High	Sequest HT (E2)	Unambiguous	LTVEDSPSVEYISK		1	P34120	P34120	0	2	0.5833	0	1	1	783.898	1566.79	1566.79	-0.17	-0.00013	HCD	MS2	0	35	37.6018	33896	Dicty_IEX_CMAC_1b_11212024.raw	F315	2.4	1	0.001953	0.01892
High	Sequest HT (E2)	Unambiguous	YYNIVPINKPAN		1	Q54BC8	Q54BC8	0	2	0.4793	0	1	1	703.377	1405.75	1405.75	-0.38	-0.00026	HCD	MS2	51.1067	35	37.6253	33925	Dicty_IEX_CMAC_1b_11212024.raw	F315	2.17	1	0.002778	0.04047
High	Sequest HT (E2)	Unambiguous	LVDLSTIGDR		2	Q869W9	Q869X2; Q869W9	0	2	0.6592	0	1	1	544.801	1088.59	1088.59	-0.12	-7e-05	HCD	MS2	22.7706	33.714	37.6287	33929	Dicty_IEX_CMAC_1b_11212024.raw	F315	2.67	1	0.001198	0.005282
High	Sequest HT (E2)	Unambiguous	DNHTPDAPLYIGSVK		2	Q869W9	Q869X2; Q869W9	0	3	0.4	0	1	1	542.942	1626.81	1626.81	-0.48	-0.00026	HCD	MS2	72.9073	35	37.678	33985	Dicty_IEX_CMAC_1b_11212024.raw	F315	1.55	1	0.002778	0.0324
High	Sequest HT (E2)	Unambiguous	VVTDEIQFPTNK		1	Q869W9	Q869W9	0	2	0.592	0	1	1	695.864	1390.72	1390.72	0.17	0.00012	HCD	MS2	2.73773	35	37.6847	33992	Dicty_IEX_CMAC_1b_11212024.raw	F315	3.26	1	0.001198	0.0002855
High	Sequest HT (E2)	Unambiguous	GSIAVGPSPFVTR		1	Q54ET6	Q54ET6	0	2	0.0471	0	1	1	644.356	1287.71	1287.71	-0.02	-1e-05	HCD	MS2	65.172	35	37.7078	34016	Dicty_IEX_CMAC_1b_11212024.raw	F315	1.7	1	0.006366	0.08928
High	Sequest HT (E2)	Unambiguous	ALYETESVFK		2	Q869W9	Q869X2; Q869W9	0	2	0.4906	0	1	1	593.803	1186.6	1186.6	0.17	0.0001	HCD	MS2	12.9577	35	37.7191	34029	Dicty_IEX_CMAC_1b_11212024.raw	F315	2.12	1	0.001198	0.003662
High	Sequest HT (E2)	Unambiguous	VDPAGVFTGYK		1	Q54XM7	Q54XM7	0	2	0.4976	0	1	1	577.298	1153.59	1153.59	0.05	3e-05	HCD	MS2	39.1028	35	37.737	34049	Dicty_IEX_CMAC_1b_11212024.raw	F315	2.11	1	0.001198	0.001968
High	Sequest HT (E2)	Unambiguous	FEDWNIR		2	Q869W9	Q869X2; Q869W9	0	2	0.2578	0	1	1	490.235	979.463	979.463	0.06	3e-05	HCD	MS2	65.2181	35	37.3699	33641	Dicty_IEX_CMAC_1b_11212024.raw	F315	1.28	1	0.004785	0.06698
High	Sequest HT (E2)	Unambiguous	ILLNESPLGEK		1	Q54JT0	Q54JT0	0	2	0.4302	0	1	1	606.845	1212.68	1212.68	0.1	6e-05	HCD	MS2	90.701	35	36.747	32957	Dicty_IEX_CMAC_1b_11212024.raw	F315	1.72	1	0.001953	0.01901
High	Sequest HT (E2)	Unambiguous	LVDLSTIGDR		2	Q869W9	Q869X2; Q869W9	0	2	0.682	0	1	1	544.801	1088.59	1088.59	-0.13	-7e-05	HCD	MS2	21.3277	35	37.3573	33627	Dicty_IEX_CMAC_1b_11212024.raw	F315	2.83	1	0.001198	0.004902
High	Sequest HT (E2)	Unambiguous	SVYLGSNETGDSITAVQAK		1	P05095	P05095	0	2	0.4298	0	1	1	970.485	1939.96	1939.96	0.85	0.00082	HCD	MS2	0	35	37.3221	33587	Dicty_IEX_CMAC_1b_11212024.raw	F315	1.21	1	0.001953	0.01835
High	Sequest HT (E2)	Unambiguous	LTVEDSPSVEYISK		1	P34120	P34120	0	2	0.6061	0	1	1	783.899	1566.79	1566.79	0.27	0.00021	HCD	MS2	0	35	36.8058	33023	Dicty_IEX_CMAC_1b_11212024.raw	F315	2.97	1	0.001198	0.0001633
High	Sequest HT (E2)	Unambiguous	LVDLSTIGDR		2	Q869W9	Q869X2; Q869W9	0	2	0.677	0	1	1	544.801	1088.59	1088.59	0.08	4e-05	HCD	MS2	7.04465	22.451	36.8366	33058	Dicty_IEX_CMAC_1b_11212024.raw	F315	2.91	1	0.001198	0.01359
High	Sequest HT (E2)	Unambiguous	VVTDEIQFPTNK		1	Q869W9	Q869W9	0	2	0.5747	0	1	1	695.864	1390.72	1390.72	0.15	0.0001	HCD	MS2	1.01441	18.574	36.9043	33132	Dicty_IEX_CMAC_1b_11212024.raw	F315	3.48	1	0.001198	0.0005978
High	Sequest HT (E2)	Unambiguous	VDDLTNVLSQK		1	Q54L07	Q54L07	0	2	0.3776	0	1	1	616.33	1231.65	1231.65	-0.06	-4e-05	HCD	MS2	77.8615	35	36.918	33145	Dicty_IEX_CMAC_1b_11212024.raw	F315	1.96	1	0.002778	0.02845
High	Sequest HT (E2)	Unambiguous	ALYETESVFK		2	Q869W9	Q869X2; Q869W9	0	2	0.6025	0	1	1	593.803	1186.6	1186.6	0.04	3e-05	HCD	MS2	8.3725	35	36.9453	33176	Dicty_IEX_CMAC_1b_11212024.raw	F315	2.44	1	0.001198	0.002172
High	Sequest HT (E2)	Unambiguous	ILLNESPLGEK		1	Q54JT0	Q54JT0	0	2	0.4105	0	1	1	606.846	1212.68	1212.68	0.4	0.00024	HCD	MS2	97.2208	35	37.0091	33245	Dicty_IEX_CMAC_1b_11212024.raw	F315	0.95	1	0.001198	0.01453
High	Sequest HT (E2)	Unambiguous	LTVEDSPSVEYISK		1	P34120	P34120	0	2	0.5766	0	1	1	783.899	1566.79	1566.79	0.12	0.0001	HCD	MS2	12.2001	35	37.0691	33311	Dicty_IEX_CMAC_1b_11212024.raw	F315	3.33	1	0.001198	0.0009069
High	Sequest HT (E2)	Unambiguous	LVDLSTIGDR		2	Q869W9	Q869X2; Q869W9	0	2	0.4891	0	1	1	544.801	1088.59	1088.59	-0.14	-7e-05	HCD	MS2	19.0975	28.323	37.1011	33349	Dicty_IEX_CMAC_1b_11212024.raw	F315	2.29	1	0.001198	0.005727
High	Sequest HT (E2)	Unambiguous	DNHTPDAPLYIGSVK		2	Q869W9	Q869X2; Q869W9	0	3	0.2771	0	1	1	542.942	1626.81	1626.81	-0.39	-0.00021	HCD	MS2	90.5249	35	37.1535	33408	Dicty_IEX_CMAC_1b_11212024.raw	F315	0.83	1	0.006366	0.09968
High	Sequest HT (E2)	Unambiguous	SFDAGADGYIR		2	Q869W9	Q869X2; Q869W9	0	2	0.11	0	1	1	586.272	1171.54	1171.54	-0.85	-0.0005	HCD	MS2	56.2745	35	37.1637	33420	Dicty_IEX_CMAC_1b_11212024.raw	F315	1	1	0.006366	0.09349
High	Sequest HT (E2)	Unambiguous	VVTDEIQFPTNK		1	Q869W9	Q869W9	0	2	0.6145	0	1	1	695.864	1390.72	1390.72	-0.02	-1e-05	HCD	MS2	3.21569	20.571	37.1678	33425	Dicty_IEX_CMAC_1b_11212024.raw	F315	3.32	1	0.001198	0.0003291
High	Sequest HT (E2)	Unambiguous	ALYETESVFK		2	Q869W9	Q869X2; Q869W9	0	2	0.5437	0	1	1	593.803	1186.6	1186.6	0.15	9e-05	HCD	MS2	12.8201	35	37.2035	33467	Dicty_IEX_CMAC_1b_11212024.raw	F315	2.52	1	0.001198	0.004038
High	Sequest HT (E2)	Unambiguous	VDPAGVFTGYK		1	Q54XM7	Q54XM7	0	2	0.2899	0	1	1	577.298	1153.59	1153.59	-0.71	-0.00041	HCD	MS2	78.3825	35	37.2267	33493	Dicty_IEX_CMAC_1b_11212024.raw	F315	1.38	1	0.006366	0.09654
High	Sequest HT (E2)	Unambiguous	YYNIVPINKPAN		1	Q54BC8	Q54BC8	0	2	0.4429	0	1	1	703.377	1405.75	1405.75	0.13	9e-05	HCD	MS2	56.1792	35	37.2446	33513	Dicty_IEX_CMAC_1b_11212024.raw	F315	1.4	1	0.00381	0.06226
High	Sequest HT (E2)	Unambiguous	NQYDSDITTFSPSGR		1	Q27562	Q27562	0	2	0.2569	0	1	1	844.383	1687.76	1687.76	1.26	0.00106	HCD	MS2	0	35	37.2959	33558	Dicty_IEX_CMAC_1b_11212024.raw	F315	1.09	1	0.009734	0.1136
High	Sequest HT (E2)	Unambiguous	LTVEDSPSVEYISK		1	P34120	P34120	0	2	0.4208	0	1	1	783.899	1566.79	1566.79	0.52	0.00041	HCD	MS2	0	35	37.33	33595	Dicty_IEX_CMAC_1b_11212024.raw	F315	2.02	1	0.001198	0.003977
High	Sequest HT (E2)	Unambiguous	AQGENIEIALKK		2	Q869W9	Q869X2; Q869W9	1	3	0.3494	0	1	1	438.585	1313.74	1313.74	-0.83	-0.00037	HCD	MS2	56.9905	35	31.0187	26482	Dicty_IEX_CMAC_1b_11212024.raw	F315	2.69	1	0.002778	0.04058
High	Sequest HT (E2)	Unambiguous	DNHTPDAPLYIGSVK		2	Q869W9	Q869X2; Q869W9	0	3	0.179	0	1	1	542.942	1626.81	1626.81	-0.85	-0.00046	HCD	MS2	73.1062	35	35.8145	31859	Dicty_IEX_CMAC_1b_11212024.raw	F315	1.62	1	0.006366	0.0838
High	Sequest HT (E2)	Unambiguous	LTVEDSPSVEYISK		1	P34120	P34120	0	2	0.6667	0	1	1	783.899	1566.79	1566.79	0.19	0.00015	HCD	MS2	8.16996	35	35.7576	31793	Dicty_IEX_CMAC_1b_11212024.raw	F315	3.3	1	0.001198	8.99e-05
High	Sequest HT (E2)	Unambiguous	GLAQNLTMGTGR		2	Q869W9	Q869X2; Q869W9	0	2	0.2987	0	1	1	609.816	1218.62	1218.63	-0.86	-0.00053	HCD	MS2	50.3783	35	34.1811	29987	Dicty_IEX_CMAC_1b_11212024.raw	F315	1.54	1	0.00381	0.05443
High	Sequest HT (E2)	Unambiguous	MDNFDQTIGVK		1	Q54J97	Q54J97	0	2	0.5907	0	1	1	634.303	1267.6	1267.6	0.03	2e-05	HCD	MS2	48.234	35	34.1927	30000	Dicty_IEX_CMAC_1b_11212024.raw	F315	2.59	1	0.002778	0.02512
High	Sequest HT (E2)	Unambiguous	GLAQNLTMGTGR		2	Q869W9	Q869X2; Q869W9	0	2	0.4444	0	1	1	609.816	1218.63	1218.63	-0.36	-0.00022	HCD	MS2	29.9244	35	34.1942	30002	Dicty_IEX_CMAC_1b_11212024.raw	F315	1.71	1	0.001953	0.02111
High	Sequest HT (E2)	Unambiguous	SVYLGSNETGDSITAVQAK		1	P05095	P05095	0	3	0.4388	0	1	1	647.325	1939.96	1939.96	-0.46	-0.00029	HCD	MS2	30.7993	35	34.2394	30053	Dicty_IEX_CMAC_1b_11212024.raw	F315	2.78	1	0.001198	0.0003415
High	Sequest HT (E2)	Unambiguous	ATSIGGENSQVAQSVLR		1	P34119	P34119	0	2	0.4777	0	1	1	858.947	1716.89	1716.89	-0.71	-0.00061	HCD	MS2	84.3272	35	34.2861	30108	Dicty_IEX_CMAC_1b_11212024.raw	F315	2.24	1	0.001198	0.0008706
High	Sequest HT (E2)	Unambiguous	GLAQNLTMGTGR		2	Q869W9	Q869X2; Q869W9	0	2	0.3548	0	1	1	609.816	1218.63	1218.63	-0.47	-0.00029	HCD	MS2	54.0501	35	34.2911	30114	Dicty_IEX_CMAC_1b_11212024.raw	F315	2.48	1	0.002778	0.02883
High	Sequest HT (E2)	Unambiguous	TGPQLYYVDNDGTR		1	Q54BC8	Q54BC8	0	2	0.4259	0	1	1	799.876	1598.75	1598.74	0.33	0.00027	HCD	MS2	0	35	34.303	30128	Dicty_IEX_CMAC_1b_11212024.raw	F315	1.08	1	0.001198	0.006045
High	Sequest HT (E2)	Unambiguous	SFDAGADGYIR		2	Q869W9	Q869X2; Q869W9	0	2	0.2593	0	1	1	586.273	1171.54	1171.54	0.01	1e-05	HCD	MS2	73.8577	35	34.3479	30180	Dicty_IEX_CMAC_1b_11212024.raw	F315	1.08	1	0.002778	0.04085
High	Sequest HT (E2)	Unambiguous	LINSIEIGEK		2	Q869W9	Q869X2; Q869W9	0	2	0.4688	0	1	1	558.319	1115.63	1115.63	-0.04	-2e-05	HCD	MS2	55.0424	35	34.4024	30243	Dicty_IEX_CMAC_1b_11212024.raw	F315	2.56	1	0.002778	0.03012
High	Sequest HT (E2)	Unambiguous	SVYLGSNETGDSITAVQAK		1	P05095	P05095	0	2	0.6773	0	1	1	970.484	1939.96	1939.96	0.24	0.00023	HCD	MS2	0	35	34.4039	30244	Dicty_IEX_CMAC_1b_11212024.raw	F315	2.82	1	0.001198	0.0001865
High	Sequest HT (E2)	Unambiguous	AVANEIENTLAK		1	Q9U3X4	Q9U3X4	0	2	0.1371	0	1	1	636.843	1272.68	1272.68	-0.56	-0.00036	HCD	MS2	76.1257	35	34.4325	30278	Dicty_IEX_CMAC_1b_11212024.raw	F315	1.24	1	0.002778	0.04695
High	Sequest HT (E2)	Unambiguous	GLAQNLTMGTGR		2	Q869W9	Q869X2; Q869W9	0	2	0.4619	0	1	1	609.817	1218.63	1218.63	0.33	0.0002	HCD	MS2	45.859	35	34.4375	30284	Dicty_IEX_CMAC_1b_11212024.raw	F315	1.97	1	0.002778	0.04555
High	Sequest HT (E2)	Unambiguous	GLAQNLTMGTGR		2	Q869W9	Q869X2; Q869W9	0	2	0.3515	0	1	1	609.817	1218.63	1218.63	0.03	2e-05	HCD	MS2	54.2005	35	34.4512	30300	Dicty_IEX_CMAC_1b_11212024.raw	F315	1.65	1	0.002778	0.04565
High	Sequest HT (E2)	Unambiguous	LINSIEIGEK		2	Q869W9	Q869X2; Q869W9	0	2	0.3651	0	1	1	558.319	1115.63	1115.63	-0.26	-0.00015	HCD	MS2	34.8564	35	34.474	30326	Dicty_IEX_CMAC_1b_11212024.raw	F315	2.52	1	0.002778	0.02809
High	Sequest HT (E2)	Unambiguous	SVYLGSNETGDSITAVQAK		1	P05095	P05095	0	3	0.4968	0	1	1	647.324	1939.96	1939.96	-1.88	-0.00122	HCD	MS2	79.5389	35	34.5072	30366	Dicty_IEX_CMAC_1b_11212024.raw	F315	1.55	1	0.001198	0.01173
High	Sequest HT (E2)	Unambiguous	GLAQNLTMGTGR		2	Q869W9	Q869X2; Q869W9	0	2	0.5445	0	1	1	609.816	1218.63	1218.63	-0.46	-0.00028	HCD	MS2	58.3526	35	34.1619	29965	Dicty_IEX_CMAC_1b_11212024.raw	F315	1.91	1	0.001953	0.01661
High	Sequest HT (E2)	Unambiguous	DNLFYR		1	Q869W9	Q869W9	0	2	0.1345	0	1	1	414.206	827.405	827.405	-0.13	-5e-05	HCD	MS2	84.3186	35	34.512	30371	Dicty_IEX_CMAC_1b_11212024.raw	F315	1.19	1	0.006366	0.08102
High	Sequest HT (E2)	Unambiguous	SVYLGSNETGDSITAVQAK		1	P05095	P05095	0	2	0.7353	0	1	1	970.485	1939.96	1939.96	0.56	0.00055	HCD	MS2	0	35	34.14	29940	Dicty_IEX_CMAC_1b_11212024.raw	F315	3.74	1	0.001198	0.0008198
High	Sequest HT (E2)	Unambiguous	ATSIGGENSQVAQSVLR		1	P34119	P34119	0	2	0.0774	0	1	1	858.948	1716.89	1716.89	0.65	0.00055	HCD	MS2	93.3852	35	34.0777	29869	Dicty_IEX_CMAC_1b_11212024.raw	F315	1.68	1	0.001953	0.02261
High	Sequest HT (E2)	Unambiguous	TGPQLYYVDNDGTR		1	Q54BC8	Q54BC8	0	2	0.6275	0	1	1	799.876	1598.75	1598.74	0.43	0.00034	HCD	MS2	0	35	33.7295	29491	Dicty_IEX_CMAC_1b_11212024.raw	F315	1.53	1	0.001198	0.01219
High	Sequest HT (E2)	Unambiguous	AQGENIEIALK		2	Q869W9	Q869X2; Q869W9	0	2	0.2095	0	1	1	593.327	1185.65	1185.65	-0.12	-7e-05	HCD	MS2	53.8999	35	33.7628	29529	Dicty_IEX_CMAC_1b_11212024.raw	F315	1.48	1	0.001198	0.007916
High	Sequest HT (E2)	Unambiguous	DALLIPcK	C7(Carbamidomethyl)	1	Q54J97	Q54J97	0	2	0.2696	0	1	1	465.259	929.511	929.512	-1.14	-0.00053	HCD	MS2	80.1431	35	33.7658	29532	Dicty_IEX_CMAC_1b_11212024.raw	F315	1.15	1	0.006366	0.08053
High	Sequest HT (E2)	Unambiguous	SFDAGADGYIR		2	Q869W9	Q869X2; Q869W9	0	2	0.0628	0	1	1	586.272	1171.54	1171.54	-0.38	-0.00023	HCD	MS2	37.5261	35	33.8053	29576	Dicty_IEX_CMAC_1b_11212024.raw	F315	2.07	1	0.001953	0.02395
High	Sequest HT (E2)	Unambiguous	AQGENIEIALKK		2	Q869W9	Q869X2; Q869W9	1	3	0.1702	0	1	1	438.586	1313.74	1313.74	-0.26	-0.00011	HCD	MS2	85.1745	35	33.8069	29577	Dicty_IEX_CMAC_1b_11212024.raw	F315	0.94	1	0.004785	0.06662
High	Sequest HT (E2)	Unambiguous	LINSIEIGEK		2	Q869W9	Q869X2; Q869W9	0	2	0.3941	0	1	1	558.319	1115.63	1115.63	-0.24	-0.00013	HCD	MS2	65.2975	35	33.8823	29663	Dicty_IEX_CMAC_1b_11212024.raw	F315	2.03	1	0.001198	0.002506
High	Sequest HT (E2)	Unambiguous	GLAQNLTMGTGR		2	Q869W9	Q869X2; Q869W9	0	2	0.4121	0	1	1	609.817	1218.63	1218.63	0.05	3e-05	HCD	MS2	59.2651	35	33.915	29699	Dicty_IEX_CMAC_1b_11212024.raw	F315	1.99	1	0.001198	0.008136
High	Sequest HT (E2)	Unambiguous	GLAQNLTMGTGR		2	Q869W9	Q869X2; Q869W9	0	2	0.3736	0	1	1	609.817	1218.63	1218.63	0.25	0.00015	HCD	MS2	48.4802	35	33.9314	29717	Dicty_IEX_CMAC_1b_11212024.raw	F315	1.74	1	0.001953	0.01751
High	Sequest HT (E2)	Unambiguous	MDNFDQTIGVK		1	Q54J97	Q54J97	0	2	0.4529	0	1	1	634.303	1267.6	1267.6	0.13	8e-05	HCD	MS2	56.2128	35	33.9329	29718	Dicty_IEX_CMAC_1b_11212024.raw	F315	1.7	1	0.001198	0.008039
High	Sequest HT (E2)	Unambiguous	LLVGAALGTR		1	Q54QQ0	Q54QQ0	0	2	0.0226	0	1	1	485.806	970.604	970.604	-0.23	-0.00011	HCD	MS2	84.1475	35	33.9736	29765	Dicty_IEX_CMAC_1b_11212024.raw	F315	1.33	1	0.002778	0.03399
High	Sequest HT (E2)	Unambiguous	DNLFYR		1	Q869W9	Q869W9	0	2	0.3704	0	1	1	414.206	827.404	827.405	-0.4	-0.00017	HCD	MS2	71.9801	35	33.995	29789	Dicty_IEX_CMAC_1b_11212024.raw	F315	1.35	1	0.00381	0.05462
High	Sequest HT (E2)	Unambiguous	AQGENIEIALK		2	Q869W9	Q869X2; Q869W9	0	2	0.4491	0	1	1	593.327	1185.65	1185.65	0.29	0.00017	HCD	MS2	47.3029	35	34.0199	29818	Dicty_IEX_CMAC_1b_11212024.raw	F315	2.16	1	0.001198	0.007677
High	Sequest HT (E2)	Unambiguous	AVANEIENTLAK		1	Q9U3X4	Q9U3X4	0	2	0.1742	0	1	1	636.843	1272.68	1272.68	0.22	0.00014	HCD	MS2	56.6924	35	34.0328	29833	Dicty_IEX_CMAC_1b_11212024.raw	F315	1.55	1	0.002778	0.02532
High	Sequest HT (E2)	Unambiguous	DALLIPcK	C7(Carbamidomethyl)	1	Q54J97	Q54J97	0	2	0.2407	0	1	1	465.259	929.512	929.512	-0.89	-0.00041	HCD	MS2	58.4554	35	34.0344	29835	Dicty_IEX_CMAC_1b_11212024.raw	F315	1.08	1	0.006867	0.1034
High	Sequest HT (E2)	Unambiguous	SEGGGVcILK	C7(Carbamidomethyl)	2	Q869W9	Q869X2; Q869W9	0	2	0.3193	0	1	1	510.263	1019.52	1019.52	-0.05	-3e-05	HCD	MS2	53.3282	35	34.048	29851	Dicty_IEX_CMAC_1b_11212024.raw	F315	1.19	1	0.001198	0.001512
High	Sequest HT (E2)	Unambiguous	LINSIEIGEK		2	Q869W9	Q869X2; Q869W9	0	2	0.3789	0	1	1	558.319	1115.63	1115.63	-0.36	-0.0002	HCD	MS2	74.2999	35	34.1385	29939	Dicty_IEX_CMAC_1b_11212024.raw	F315	2.27	1	0.002778	0.03548
High	Sequest HT (E2)	Unambiguous	VVTDEIQFPTNK		1	Q869W9	Q869W9	0	3	0.2442	0	1	1	464.245	1390.72	1390.72	-0.26	-0.00012	HCD	MS2	46.3891	35	35.7641	31800	Dicty_IEX_CMAC_1b_11212024.raw	F315	1.72	1	0.001198	0.0142
High	Sequest HT (E2)	Unambiguous	DALLIPcK	C7(Carbamidomethyl)	1	Q54J97	Q54J97	0	2	0.2308	0	1	1	465.26	929.512	929.512	-0.51	-0.00024	HCD	MS2	74.1826	35	34.5646	30431	Dicty_IEX_CMAC_1b_11212024.raw	F315	1.17	1	0.00381	0.05639
High	Sequest HT (E2)	Unambiguous	SFDAGADGYIR		2	Q869W9	Q869X2; Q869W9	0	2	0.0493	0	1	1	586.273	1171.54	1171.54	0.42	0.00024	HCD	MS2	74.1748	35	34.6083	30482	Dicty_IEX_CMAC_1b_11212024.raw	F315	1.42	1	0.006366	0.09103
High	Sequest HT (E2)	Unambiguous	NQYDSDITTFSPSGR		1	Q27562	Q27562	0	2	0.5798	0	1	1	844.381	1687.76	1687.76	-0.48	-0.00041	HCD	MS2	48.1654	35	35.136	31085	Dicty_IEX_CMAC_1b_11212024.raw	F315	2.38	1	0.001198	0.001382
High	Sequest HT (E2)	Unambiguous	LINSIEIGEK		2	Q869W9	Q869X2; Q869W9	0	2	0.3873	0	1	1	558.319	1115.63	1115.63	-0.61	-0.00034	HCD	MS2	40.5615	35	35.1737	31127	Dicty_IEX_CMAC_1b_11212024.raw	F315	1.73	1	0.001953	0.02277
High	Sequest HT (E2)	Unambiguous	SVYLGSNETGDSITAVQAK		1	P05095	P05095	0	2	0.6436	0	1	1	970.484	1939.96	1939.96	0.27	0.00027	HCD	MS2	0	35	35.176	31129	Dicty_IEX_CMAC_1b_11212024.raw	F315	2.75	1	0.001198	0.0003307
High	Sequest HT (E2)	Unambiguous	MDNFDQTIGVK		1	Q54J97	Q54J97	0	2	0.4365	0	1	1	634.303	1267.6	1267.6	0.09	6e-05	HCD	MS2	55.9323	35	35.2642	31232	Dicty_IEX_CMAC_1b_11212024.raw	F315	1.97	1	0.001953	0.02233
High	Sequest HT (E2)	Unambiguous	FEDWNIR		2	Q869W9	Q869X2; Q869W9	0	2	0.3855	0	1	1	490.235	979.463	979.463	-0.08	-4e-05	HCD	MS2	28.2044	35	35.2927	31267	Dicty_IEX_CMAC_1b_11212024.raw	F315	1.79	1	0.00381	0.06308
High	Sequest HT (E2)	Unambiguous	SVYLGSNETGDSITAVQAK		1	P05095	P05095	0	2	0.675	0	1	1	970.483	1939.96	1939.96	-0.8	-0.00077	HCD	MS2	0	35	35.3197	31298	Dicty_IEX_CMAC_1b_11212024.raw	F315	2.8	1	0.001198	0.008486
High	Sequest HT (E2)	Unambiguous	VLDELTLTK		2	Cont_P13645	Cont_P13645; Cont_O77727	0	2	0.3203	0	1	1	516.303	1031.6	1031.6	-0.4	-0.00021	HCD	MS2	58.9012	35	35.3307	31310	Dicty_IEX_CMAC_1b_11212024.raw	F315	1.53	1	0.001953	0.02405
High	Sequest HT (E2)	Unambiguous	NQYDSDITTFSPSGR		1	Q27562	Q27562	0	2	0.751	0	1	1	844.381	1687.76	1687.76	-0.2	-0.00017	HCD	MS2	31.4334	35	35.3925	31377	Dicty_IEX_CMAC_1b_11212024.raw	F315	2.45	1	0.001198	0.003181
High	Sequest HT (E2)	Unambiguous	SVYLGSNETGDSITAVQAK		1	P05095	P05095	0	2	0.692	0	1	1	970.484	1939.96	1939.96	0.46	0.00044	HCD	MS2	0	35	35.4306	31418	Dicty_IEX_CMAC_1b_11212024.raw	F315	2.37	1	0.001198	0.006248
High	Sequest HT (E2)	Unambiguous	LINSIEIGEK		2	Q869W9	Q869X2; Q869W9	0	2	0.3028	0	1	1	558.319	1115.63	1115.63	-0.4	-0.00022	HCD	MS2	47.9026	35	35.4321	31419	Dicty_IEX_CMAC_1b_11212024.raw	F315	2.18	1	0.001198	0.004703
High	Sequest HT (E2)	Unambiguous	DGVQHHLQTSITPTTK		2	Q869W9	Q869X2; Q869W9	0	3	0.3953	0	1	1	588.308	1762.91	1762.91	0.48	0.00028	HCD	MS2	74.6421	35	35.4895	31486	Dicty_IEX_CMAC_1b_11212024.raw	F315	1.72	1	0.006366	0.07899
High	Sequest HT (E2)	Unambiguous	LTVEDSPSVEYISK		1	P34120	P34120	0	2	0.5915	0	1	1	783.899	1566.79	1566.79	0.58	0.00046	HCD	MS2	71.4203	35	35.4993	31497	Dicty_IEX_CMAC_1b_11212024.raw	F315	2.13	1	0.001953	0.02016
High	Sequest HT (E2)	Unambiguous	LTVEDSPSVEYISK		1	P34120	P34120	0	2	0.4152	0	1	1	783.899	1566.79	1566.79	0.58	0.00046	HCD	MS2	38.3119	35	35.5121	31510	Dicty_IEX_CMAC_1b_11212024.raw	F315	1.71	1	0.002778	0.04072
High	Sequest HT (E2)	Unambiguous	VVTDEIQFPTNK		1	Q869W9	Q869W9	0	2	0.5343	0	1	1	695.864	1390.72	1390.72	0.23	0.00016	HCD	MS2	1.41688	15.904	35.5982	31609	Dicty_IEX_CMAC_1b_11212024.raw	F315	3.5	1	0.001198	0.0002163
High	Sequest HT (E2)	Unambiguous	NQYDSDITTFSPSGR		1	Q27562	Q27562	0	2	0.5991	0	1	1	844.381	1687.75	1687.76	-0.64	-0.00054	HCD	MS2	44.7659	35	35.6537	31674	Dicty_IEX_CMAC_1b_11212024.raw	F315	2.12	1	0.001198	0.0009439
High	Sequest HT (E2)	Unambiguous	IALEEGNLDVAAK		1	Q54QP6	Q54QP6	0	2	0.1415	0	1	1	671.864	1342.72	1342.72	-0.01	-1e-05	HCD	MS2	78.1402	35	35.1326	31081	Dicty_IEX_CMAC_1b_11212024.raw	F315	1.06	1	0.006366	0.08789
High	Sequest HT (E2)	Unambiguous	TGPQLYYVDNDGTR		1	Q54BC8	Q54BC8	0	2	0.6084	0	1	1	799.876	1598.74	1598.74	-0.29	-0.00023	HCD	MS2	0	35	34.5717	30440	Dicty_IEX_CMAC_1b_11212024.raw	F315	1.43	1	0.002778	0.03322
High	Sequest HT (E2)	Unambiguous	VLDELTLTK		2	Cont_P13645	Cont_P13645; Cont_O77727	0	2	0.5297	0	1	1	516.303	1031.6	1031.6	-0.28	-0.00014	HCD	MS2	34.1215	35	35.0712	31009	Dicty_IEX_CMAC_1b_11212024.raw	F315	1.85	1	0.001198	0.01395
High	Sequest HT (E2)	Unambiguous	DNHTPDAPLYIGSVK		2	Q869W9	Q869X2; Q869W9	0	3	0.3	0	1	1	542.942	1626.81	1626.81	-0.95	-0.00051	HCD	MS2	75.3912	35	35.0057	30937	Dicty_IEX_CMAC_1b_11212024.raw	F315	1	1	0.001953	0.02035
High	Sequest HT (E2)	Unambiguous	IALEEGNLDVAAK		1	Q54QP6	Q54QP6	0	2	0.3987	0	1	1	671.864	1342.72	1342.72	0.18	0.00012	HCD	MS2	54.1265	35	34.6151	30490	Dicty_IEX_CMAC_1b_11212024.raw	F315	1.58	1	0.001198	0.005257
High	Sequest HT (E2)	Unambiguous	NQYDSDITTFSPSGR		1	Q27562	Q27562	0	2	0.5641	0	1	1	844.382	1687.76	1687.76	0.91	0.00077	HCD	MS2	40.009	35	34.6197	30495	Dicty_IEX_CMAC_1b_11212024.raw	F315	1.17	1	0.001953	0.02086
High	Sequest HT (E2)	Unambiguous	LINSIEIGEK		2	Q869W9	Q869X2; Q869W9	0	2	0.4659	0	1	1	558.319	1115.63	1115.63	-0.6	-0.00033	HCD	MS2	43.6923	35	34.6578	30538	Dicty_IEX_CMAC_1b_11212024.raw	F315	2.64	1	0.001198	0.01354
High	Sequest HT (E2)	Unambiguous	SVYLGSNETGDSITAVQAK		1	P05095	P05095	0	2	0.6447	0	1	1	970.484	1939.96	1939.96	0.29	0.00028	HCD	MS2	0	35	34.6593	30539	Dicty_IEX_CMAC_1b_11212024.raw	F315	1.97	1	0.001198	0.0002353
High	Sequest HT (E2)	Unambiguous	AYEAAQIYQPIEK		1	Q54ET6	Q54ET6	0	2	0.4327	0	1	1	762.392	1523.78	1523.77	1.64	0.00125	HCD	MS2	77.8355	35	34.7805	30679	Dicty_IEX_CMAC_1b_11212024.raw	F315	1.71	1	0.007361	0.1042
High	Sequest HT (E2)	Unambiguous	VLDELTLTK		2	Cont_P13645	Cont_P13645; Cont_O77727	0	2	0.4913	0	1	1	516.303	1031.6	1031.6	-0.51	-0.00026	HCD	MS2	23.1692	35	34.8166	30721	Dicty_IEX_CMAC_1b_11212024.raw	F315	1.73	1	0.001198	0.01623
High	Sequest HT (E2)	Unambiguous	AQGENIEIALK		2	Q869W9	Q869X2; Q869W9	0	2	1	0	1	1	593.327	1185.65	1185.65	0.05	3e-05	HCD	MS2	68.3275	35	34.8181	30723	Dicty_IEX_CMAC_1b_11212024.raw	F315	0.94	1	0.006366	0.09621
High	Sequest HT (E2)	Unambiguous	IALEEGNLDVAAK		1	Q54QP6	Q54QP6	0	2	0.4649	0	1	1	671.864	1342.72	1342.72	-0.46	-0.00031	HCD	MS2	62.9272	35	34.8725	30786	Dicty_IEX_CMAC_1b_11212024.raw	F315	1.85	1	0.001198	0.007441
High	Sequest HT (E2)	Unambiguous	NQYDSDITTFSPSGR		1	Q27562	Q27562	0	2	0.6749	0	1	1	844.382	1687.76	1687.76	0.03	3e-05	HCD	MS2	14.8632	35	34.8822	30797	Dicty_IEX_CMAC_1b_11212024.raw	F315	2.43	1	0.001198	0.001889
High	Sequest HT (E2)	Unambiguous	VIGNLIANAmEK	M10(Oxidation)	1	Q54J97	Q54J97	0	2	0.406	0	1	1	644.851	1288.69	1288.69	0.95	0.00061	HCD	MS2	95.6476	35	34.9044	30822	Dicty_IEX_CMAC_1b_11212024.raw	F315	1.33	1	0.00381	0.05769
High	Sequest HT (E2)	Unambiguous	ATSIGGENSQVAQSVLR		1	P34119	P34119	0	2	0.0084	0	1	1	858.947	1716.89	1716.89	-0.31	-0.00027	HCD	MS2	88.6883	35	34.9051	30823	Dicty_IEX_CMAC_1b_11212024.raw	F315	1.19	1	0.009365	0.1071
High	Sequest HT (E2)	Unambiguous	LINSIEIGEK		2	Q869W9	Q869X2; Q869W9	0	2	0.3591	0	1	1	558.319	1115.63	1115.63	-0.61	-0.00034	HCD	MS2	44.3998	35	34.9209	30842	Dicty_IEX_CMAC_1b_11212024.raw	F315	2.2	1	0.002778	0.0245
High	Sequest HT (E2)	Unambiguous	SVYLGSNETGDSITAVQAK		1	P05095	P05095	0	2	0.6355	0	1	1	970.484	1939.96	1939.96	0.09	9e-05	HCD	MS2	0	35	34.9224	30843	Dicty_IEX_CMAC_1b_11212024.raw	F315	2.14	1	0.001198	0.004652
High	Sequest HT (E2)	Unambiguous	IALEEGNLDVAAK		1	Q54QP6	Q54QP6	0	2	0.2102	0	1	1	671.864	1342.72	1342.72	0.26	0.00018	HCD	MS2	67.6761	35	34.9416	30865	Dicty_IEX_CMAC_1b_11212024.raw	F315	1.76	1	0.002778	0.03175
High	Sequest HT (E2)	Unambiguous	TAIEYINER		2	Q869W9	Q869X2; Q869W9	0	2	0.2874	0	1	1	554.786	1108.56	1108.56	1.01	0.00056	HCD	MS2	91.0502	35	34.9934	30923	Dicty_IEX_CMAC_1b_11212024.raw	F315	0.87	1	0.006366	0.09955
High	Sequest HT (E2)	Unambiguous	AYEAAQIYQPIEK		1	Q54ET6	Q54ET6	0	2	0.4889	0	1	1	762.39	1523.77	1523.77	-0.21	-0.00016	HCD	MS2	68.9588	35	35.0647	31002	Dicty_IEX_CMAC_1b_11212024.raw	F315	1.8	1	0.002778	0.04391
High	Sequest HT (E2)	Unambiguous	EQQEIALK		1	Q54MY6	Q54MY6	0	2	0.2358	0	1	1	479.764	958.52	958.52	0.08	4e-05	HCD	MS2	59.8612	35	16.7606	9811	Dicty_IEX_CMAC_1b_11212024.raw	F315	2.29	1	0.002778	0.03083
High	Sequest HT (E2)	Unambiguous	SIESDLQSVK		1	Q54L07	Q54L07	0	2	0.2955	0	1	1	553.29	1105.57	1105.57	0.03	2e-05	HCD	MS2	16.0888	35	31.0165	26480	Dicty_IEX_CMAC_1b_11212024.raw	F315	1.76	1	0.00381	0.05678
High	Sequest HT (E2)	Unambiguous	QSLEASLAETEGR		4	Cont_P13645	Cont_P02535-2; Cont_P13645; Cont_P02535-3; Cont_P02535	0	2	0.01	0	1	1	695.844	1390.68	1390.68	0.61	0.00042	HCD	MS2	60.2343	35	30.9718	26428	Dicty_IEX_CMAC_1b_11212024.raw	F315	1	1	0.003397	0.05194
High	Sequest HT (E2)	Unambiguous	GLAQNLTmGTGR	M8(Oxidation)	2	Q869W9	Q869X2; Q869W9	0	2	0.1186	0	1	1	617.814	1234.62	1234.62	-0.04	-2e-05	HCD	MS2	61.2745	35	26.9494	21922	Dicty_IEX_CMAC_1b_11212024.raw	F315	1.94	1	0.001953	0.02141
High	Sequest HT (E2)	Unambiguous	SVNIADLNSTR		2	Q869W9	Q869X2; Q869W9	0	2	0.5548	0	1	1	595.312	1189.62	1189.62	0.21	0.00012	HCD	MS2	2.84783	19.069	26.9564	21930	Dicty_IEX_CMAC_1b_11212024.raw	F315	2.92	1	0.001198	0.01105
High	Sequest HT (E2)	Unambiguous	SVGEFLEK		1	P34120	P34120	0	2	0.3446	0	1	1	454.74	908.472	908.472	-0.19	-8e-05	HCD	MS2	39.0865	35	26.9839	21961	Dicty_IEX_CMAC_1b_11212024.raw	F315	1.48	1	0.002778	0.03361
High	Sequest HT (E2)	Unambiguous	ISAELGDLK		1	Q55BH2	Q55BH2	0	2	0.2458	0	1	1	473.266	945.525	945.525	-0.47	-0.00022	HCD	MS2	91.5754	35	27.0369	22021	Dicty_IEX_CMAC_1b_11212024.raw	F315	1.18	1	0.002778	0.04494
High	Sequest HT (E2)	Unambiguous	FDQGFISR		1	Q54J97	Q54J97	0	2	0.2582	0	1	1	485.243	969.479	969.479	0.06	3e-05	HCD	MS2	19.0679	35	27.0858	22072	Dicty_IEX_CMAC_1b_11212024.raw	F315	2.13	1	0.001953	0.01875
High	Sequest HT (E2)	Unambiguous	TAIEYINER		2	Q869W9	Q869X2; Q869W9	0	2	0.6032	0	1	1	554.785	1108.56	1108.56	0	0	HCD	MS2	42.4417	35	27.0954	22082	Dicty_IEX_CMAC_1b_11212024.raw	F315	2.47	1	0.001198	0.009424
High	Sequest HT (E2)	Unambiguous	EAVTFLK		1	Q869Y7	Q869Y7	0	2	0.2659	0	1	1	404.234	807.461	807.461	0.33	0.00013	HCD	MS2	68.3849	25.019	26.9191	21887	Dicty_IEX_CMAC_1b_11212024.raw	F315	1.73	1	0.006366	0.08787
High	Sequest HT (E2)	Unambiguous	GEPDASSFPSGGIR		1	Q54WR9	Q54WR9	0	2	0.6094	0	1	1	688.826	1376.64	1376.64	0.28	0.00019	HCD	MS2	87.6814	35	27.0961	22083	Dicty_IEX_CMAC_1b_11212024.raw	F315	2.33	1	0.001198	0.006331
High	Sequest HT (E2)	Unambiguous	GVASSQNDQSGDGTTTATILTR		1	Q54J97	Q54J97	0	2	0.6699	0	1	1	1090.53	2180.04	2180.04	0.35	0.00039	HCD	MS2	0	35	27.113	22101	Dicty_IEX_CMAC_1b_11212024.raw	F315	3.12	1	0.001198	0.001804
High	Sequest HT (E2)	Unambiguous	FLEQQNQVLQTK		6	Cont_P35908; Cont_P04264	Cont_Q7Z794; Cont_P35908; Cont_Q9R0H5; Cont_Q6NXH9; Cont_P04264; Cont_Q6IFZ6	0	2	0.4272	0	1	1	738.396	1475.79	1475.79	0.21	0.00015	HCD	MS2	2.9881	35	27.1258	22116	Dicty_IEX_CMAC_1b_11212024.raw	F315	3.23	2	0.001198	0.0005867
High	Sequest HT (E2)	Unambiguous	EINLIEK		1	Q869W9	Q869W9	0	2	0.1061	0	1	1	429.75	858.493	858.493	-0.1	-4e-05	HCD	MS2	59.0693	35	27.1443	22137	Dicty_IEX_CMAC_1b_11212024.raw	F315	1.98	1	0.005879	0.07666
High	Sequest HT (E2)	Unambiguous	GVASSQNDQSGDGTTTATILTR		1	Q54J97	Q54J97	0	3	0.4222	0	1	1	727.353	2180.04	2180.04	0.32	0.00023	HCD	MS2	44.4735	35	27.1465	22139	Dicty_IEX_CMAC_1b_11212024.raw	F315	2.25	1	0.001198	0.00105
High	Sequest HT (E2)	Unambiguous	EAVTFLK		1	Q869Y7	Q869Y7	0	2	0.2911	0	1	1	404.234	807.461	807.461	0.03	1e-05	HCD	MS2	71.4044	26.877	27.1769	22174	Dicty_IEX_CMAC_1b_11212024.raw	F315	1.58	1	0.006366	0.08038
High	Sequest HT (E2)	Unambiguous	GLAQNLTmGTGR	M8(Oxidation)	2	Q869W9	Q869X2; Q869W9	0	2	0.3316	0	1	1	617.814	1234.62	1234.62	-0.04	-2e-05	HCD	MS2	52.9198	35	27.2087	22210	Dicty_IEX_CMAC_1b_11212024.raw	F315	1.9	1	0.001198	0.001023
High	Sequest HT (E2)	Unambiguous	mDNFDQTIGVK	M1(Oxidation)	1	Q54J97	Q54J97	0	2	0.6	0	1	1	642.301	1283.59	1283.59	0.15	9e-05	HCD	MS2	91.3779	35	27.0969	22084	Dicty_IEX_CMAC_1b_11212024.raw	F315	1.5	1	0.001198	0.01546
High	Sequest HT (E2)	Unambiguous	TIVNSFDR		2	Q869W9	Q869X2; Q869W9	0	2	0.5122	0	1	1	476.248	951.489	951.489	-0.33	-0.00016	HCD	MS2	57.933	35	26.9094	21876	Dicty_IEX_CMAC_1b_11212024.raw	F315	1.64	1	0.007361	0.1042
High	Sequest HT (E2)	Unambiguous	TSTVDTLEIDSNNTK		1	Q869W9	Q869W9	0	2	0.6384	0	1	1	819.397	1637.79	1637.79	0.35	0.00029	HCD	MS2	23.9419	35	26.8968	21861	Dicty_IEX_CMAC_1b_11212024.raw	F315	3.18	1	0.001198	0.0009534
High	Sequest HT (E2)	Unambiguous	GINFAVEK		1	Q54J97	Q54J97	0	2	0.0764	0	1	1	439.242	877.477	877.478	-0.45	-0.0002	HCD	MS2	72.5936	35	26.8915	21855	Dicty_IEX_CMAC_1b_11212024.raw	F315	1.44	1	0.005332	0.07572
High	Sequest HT (E2)	Unambiguous	GLAQNLTmGTGR	M8(Oxidation)	2	Q869W9	Q869X2; Q869W9	0	2	0.3852	0	1	1	617.814	1234.62	1234.62	-0.23	-0.00014	HCD	MS2	53.236	35	26.6919	21618	Dicty_IEX_CMAC_1b_11212024.raw	F315	2.57	1	0.002778	0.02976
High	Sequest HT (E2)	Unambiguous	SVNIADLNSTR		2	Q869W9	Q869X2; Q869W9	0	2	0.5663	0	1	1	595.312	1189.62	1189.62	0.41	0.00025	HCD	MS2	2.06076	5.158	26.6994	21626	Dicty_IEX_CMAC_1b_11212024.raw	F315	3.09	1	0.001198	0.008244
High	Sequest HT (E2)	Unambiguous	VIEDLNNPSLK		1	Q55CS9	Q55CS9	0	2	0.4381	0	1	1	621.34	1241.67	1241.67	-0.14	-9e-05	HCD	MS2	40.8332	35	26.7004	21627	Dicty_IEX_CMAC_1b_11212024.raw	F315	2.26	1	0.001953	0.0188
High	Sequest HT (E2)	Unambiguous	MPVEFTK		2	Q869W9	Q869X2; Q869W9	0	2	0.2667	0	1	1	426.22	851.433	851.433	0	0	HCD	MS2	56.8639	35	26.7012	21628	Dicty_IEX_CMAC_1b_11212024.raw	F315	1.65	1	0.002778	0.0424
High	Sequest HT (E2)	Unambiguous	VEVGPQTFTR		2	P34118; P54659	P34118; P54659	0	2	0.4194	0	1	1	567.302	1133.6	1133.59	1.28	0.00072	HCD	MS2	74.3945	35	26.7042	21632	Dicty_IEX_CMAC_1b_11212024.raw	F315	1.55	2	0.001953	0.02212
High	Sequest HT (E2)	Unambiguous	SVNIADLNSTR		2	Q869W9	Q869X2; Q869W9	0	2	0.2564	0	1	1	595.312	1189.62	1189.62	0.31	0.00018	HCD	MS2	12.1061	35	26.7773	21718	Dicty_IEX_CMAC_1b_11212024.raw	F315	2.34	1	0.001198	0.007025
High	Sequest HT (E2)	Unambiguous	EGENVTVGNDLYK		1	Q869Y7	Q869Y7	0	2	0.5327	0	1	1	719.346	1437.69	1437.69	-0.09	-7e-05	HCD	MS2	46.3891	35	26.8181	21768	Dicty_IEX_CMAC_1b_11212024.raw	F315	1.99	1	0.002778	0.02889
High	Sequest HT (E2)	Unambiguous	TTIFSPEGR		1	P34119	P34119	0	2	0.0098	0	1	1	504.261	1007.52	1007.52	-0.53	-0.00026	HCD	MS2	86.9814	35	26.8234	21774	Dicty_IEX_CMAC_1b_11212024.raw	F315	1.02	1	0.002778	0.03178
High	Sequest HT (E2)	Unambiguous	TAIEYINER		2	Q869W9	Q869X2; Q869W9	0	2	0.5853	0	1	1	554.785	1108.56	1108.56	-0.11	-6e-05	HCD	MS2	39.2333	35	26.8354	21788	Dicty_IEX_CMAC_1b_11212024.raw	F315	2.58	1	0.001198	0.0088
High	Sequest HT (E2)	Unambiguous	mDNFDQTIGVK	M1(Oxidation)	1	Q54J97	Q54J97	0	2	0.5614	0	1	1	642.3	1283.59	1283.59	-0.33	-0.00021	HCD	MS2	80.452	34.562	26.8369	21790	Dicty_IEX_CMAC_1b_11212024.raw	F315	2.28	1	0.002778	0.0324
High	Sequest HT (E2)	Unambiguous	GEPDASSFPSGGIR		1	Q54WR9	Q54WR9	0	2	0.4641	0	1	1	688.826	1376.64	1376.64	0.11	7e-05	HCD	MS2	89.6273	35	26.8384	21792	Dicty_IEX_CMAC_1b_11212024.raw	F315	2.09	1	0.001953	0.01855
High	Sequest HT (E2)	Unambiguous	SQDLLLDEK		1	Q555G2	Q555G2	0	2	0.0885	0	1	1	530.78	1060.55	1060.55	0.47	0.00025	HCD	MS2	96.8456	35	26.8433	21798	Dicty_IEX_CMAC_1b_11212024.raw	F315	1.13	1	0.002778	0.02848
High	Sequest HT (E2)	Unambiguous	GVASSQNDQSGDGTTTATILTR		1	Q54J97	Q54J97	0	2	0.71	0	1	1	1090.53	2180.04	2180.04	0.13	0.00014	HCD	MS2	19.7339	35	26.8607	21819	Dicty_IEX_CMAC_1b_11212024.raw	F315	4.69	1	0.001198	3.94e-05
High	Sequest HT (E2)	Unambiguous	FLEQQNQVLQTK		6	Cont_P35908; Cont_P04264	Cont_Q7Z794; Cont_P35908; Cont_Q9R0H5; Cont_Q6NXH9; Cont_P04264; Cont_Q6IFZ6	0	2	0.4751	0	1	1	738.397	1475.79	1475.79	0.54	0.0004	HCD	MS2	0	35	26.868	21827	Dicty_IEX_CMAC_1b_11212024.raw	F315	2.21	2	0.001198	0.009785
High	Sequest HT (E2)	Unambiguous	GVASSQNDQSGDGTTTATILTR		1	Q54J97	Q54J97	0	3	0.4829	0	1	1	727.352	2180.04	2180.04	-0.1	-7e-05	HCD	MS2	39.5327	35	26.8908	21854	Dicty_IEX_CMAC_1b_11212024.raw	F315	2.63	1	0.001198	0.0001692
High	Sequest HT (E2)	Unambiguous	SVNIADLNSTR		2	Q869W9	Q869X2; Q869W9	0	2	0.5233	0	1	1	595.312	1189.62	1189.62	0	0	HCD	MS2	24.9898	21.078	27.22	22224	Dicty_IEX_CMAC_1b_11212024.raw	F315	2.58	1	0.001198	0.003939
High	Sequest HT (E2)	Unambiguous	cLESELSSVK	C1(Carbamidomethyl)	1	Q54L07	Q54L07	0	2	0.2209	0	1	1	576.284	1151.56	1151.56	-0.24	-0.00014	HCD	MS2	75.116	35	27.2349	22242	Dicty_IEX_CMAC_1b_11212024.raw	F315	1.63	1	0.002778	0.04202
High	Sequest HT (E2)	Unambiguous	SVGEFLEK		1	P34120	P34120	0	2	0.3478	0	1	1	454.74	908.472	908.472	-0.12	-6e-05	HCD	MS2	38.1069	35	27.2458	22255	Dicty_IEX_CMAC_1b_11212024.raw	F315	1.84	1	0.002778	0.03969
High	Sequest HT (E2)	Unambiguous	ANAEIFSVQGK		1	Q54D04	Q54D04	0	2	0.28	0	1	1	582.307	1163.61	1163.61	0.55	0.00032	HCD	MS2	59.121	35	27.2743	22287	Dicty_IEX_CMAC_1b_11212024.raw	F315	1.25	1	0.002778	0.04435
High	Sequest HT (E2)	Unambiguous	TAIEYINER		2	Q869W9	Q869X2; Q869W9	0	2	0.6218	0	1	1	554.785	1108.56	1108.56	-0.33	-0.00019	HCD	MS2	39.8655	35	27.6151	22682	Dicty_IEX_CMAC_1b_11212024.raw	F315	1.93	1	0.001198	0.0138
High	Sequest HT (E2)	Unambiguous	GEPDASSFPSGGIR		1	Q54WR9	Q54WR9	0	2	0.4494	0	1	1	688.826	1376.64	1376.64	0.01	1e-05	HCD	MS2	93.5968	35	27.6166	22684	Dicty_IEX_CMAC_1b_11212024.raw	F315	1.58	1	0.001198	0.009485
High	Sequest HT (E2)	Unambiguous	YEELQITAGR		2	Cont_P04264; Cont_P04259	Cont_P04264; Cont_P04259	0	2	0.4369	0	1	1	590.304	1179.6	1179.6	-0.43	-0.00025	HCD	MS2	62.9783	35	27.6376	22708	Dicty_IEX_CMAC_1b_11212024.raw	F315	2.06	2	0.00381	0.06285
High	Sequest HT (E2)	Unambiguous	TSTVDTLEIDSNNTK		1	Q869W9	Q869W9	0	2	0.7035	0	1	1	819.397	1637.79	1637.79	0.35	0.00028	HCD	MS2	50.2332	35	27.6383	22709	Dicty_IEX_CMAC_1b_11212024.raw	F315	3.17	1	0.001198	0.000353
High	Sequest HT (E2)	Unambiguous	GVASSQNDQSGDGTTTATILTR		1	Q54J97	Q54J97	0	2	0.6283	0	1	1	1090.53	2180.04	2180.04	1.02	0.00111	HCD	MS2	0	35	27.6391	22710	Dicty_IEX_CMAC_1b_11212024.raw	F315	2.26	1	0.001198	8.67e-05
High	Sequest HT (E2)	Unambiguous	FLEQQNQVLQTK		6	Cont_P35908; Cont_P04264	Cont_Q7Z794; Cont_P35908; Cont_Q9R0H5; Cont_Q6NXH9; Cont_P04264; Cont_Q6IFZ6	0	2	0.3712	0	1	1	738.396	1475.79	1475.79	0.04	3e-05	HCD	MS2	24.5675	35	27.663	22738	Dicty_IEX_CMAC_1b_11212024.raw	F315	3.26	2	0.001198	0.0007983
High	Sequest HT (E2)	Unambiguous	GVASSQNDQSGDGTTTATILTR		1	Q54J97	Q54J97	0	3	0.3542	0	1	1	727.352	2180.04	2180.04	-0.19	-0.00014	HCD	MS2	62.8754	35	27.6717	22747	Dicty_IEX_CMAC_1b_11212024.raw	F315	1.92	1	0.001198	0.001889
High	Sequest HT (E2)	Unambiguous	DGVVLGVEK		1	Q27563	Q27563	0	2	0.1875	0	1	1	458.261	915.514	915.515	-0.08	-4e-05	HCD	MS2	80.0503	30.279	27.6772	22754	Dicty_IEX_CMAC_1b_11212024.raw	F315	1.28	1	0.009734	0.1101
High	Sequest HT (E2)	Unambiguous	EAVTFLK		1	Q869Y7	Q869Y7	0	2	0.3152	0	1	1	404.234	807.461	807.461	-0.28	-0.00011	HCD	MS2	95.0968	24.487	27.6994	22780	Dicty_IEX_CMAC_1b_11212024.raw	F315	0.92	1	0.002778	0.03885
High	Sequest HT (E2)	Unambiguous	FQTGGPDGDLGSNEIK		1	Q54VI3	Q54VI3	0	2	0.5219	0	1	1	817.887	1634.77	1634.77	0.3	0.00025	HCD	MS2	0	35	27.7158	22799	Dicty_IEX_CMAC_1b_11212024.raw	F315	2.28	1	0.001198	0.0002049
High	Sequest HT (E2)	Unambiguous	SVNIADLNSTR		2	Q869W9	Q869X2; Q869W9	0	2	0.573	0	1	1	595.312	1189.62	1189.62	0	0	HCD	MS2	7.87325	35	27.739	22825	Dicty_IEX_CMAC_1b_11212024.raw	F315	2.74	1	0.001198	0.002562
High	Sequest HT (E2)	Unambiguous	GLAQNLTmGTGR	M8(Oxidation)	2	Q869W9	Q869X2; Q869W9	0	2	0.2363	0	1	1	617.814	1234.62	1234.62	0.25	0.00016	HCD	MS2	63.1285	35	27.7405	22826	Dicty_IEX_CMAC_1b_11212024.raw	F315	1.82	1	0.001198	0.01212
High	Sequest HT (E2)	Unambiguous	MPVEFTK		2	Q869W9	Q869X2; Q869W9	0	2	0.1157	0	1	1	426.22	851.433	851.433	0.35	0.00015	HCD	MS2	81.3079	35	27.7426	22829	Dicty_IEX_CMAC_1b_11212024.raw	F315	1.21	1	0.004785	0.06535
High	Sequest HT (E2)	Unambiguous	LEIQLESEK		1	Q55F80	Q55F80	0	2	0.0816	0	1	1	544.795	1088.58	1088.58	0.18	0.0001	HCD	MS2	80.9264	35	27.7893	22881	Dicty_IEX_CMAC_1b_11212024.raw	F315	1.47	1	0.006366	0.1017
High	Sequest HT (E2)	Unambiguous	VQEGLNSLTVR		1	Q54ET6	Q54ET6	0	2	0.2936	0	1	1	608.338	1215.67	1215.67	0.27	0.00016	HCD	MS2	45.1285	35	27.8377	22934	Dicty_IEX_CMAC_1b_11212024.raw	F315	2.18	1	0.001198	0.006383
High	Sequest HT (E2)	Unambiguous	FDQGFISR		1	Q54J97	Q54J97	0	2	0.1917	0	1	1	485.243	969.479	969.479	-0.2	-0.0001	HCD	MS2	22.0727	35	27.6038	22670	Dicty_IEX_CMAC_1b_11212024.raw	F315	1.93	1	0.002778	0.03649
High	Sequest HT (E2)	Unambiguous	GGESEHFSPSNPSSPNDTPR		2	Q869W9	Q869X2; Q869W9	0	3	0.3457	0	1	1	700.308	2098.91	2098.91	1.51	0.00106	HCD	MS2	77.7734	35	26.6839	21608	Dicty_IEX_CMAC_1b_11212024.raw	F315	1.88	1	0.004785	0.0643
High	Sequest HT (E2)	Unambiguous	LLLSAGEAGDR		1	Q55DY7	Q55DY7	0	2	0.5108	0	1	1	551.298	1101.59	1101.59	-0.83	-0.00046	HCD	MS2	88.4678	35	27.5973	22662	Dicty_IEX_CMAC_1b_11212024.raw	F315	1.39	1	0.00381	0.05571
High	Sequest HT (E2)	Unambiguous	ISAELGDLK		1	Q55BH2	Q55BH2	0	2	0.4091	0	1	1	473.266	945.524	945.525	-0.67	-0.00032	HCD	MS2	74.8503	35	27.5524	22609	Dicty_IEX_CMAC_1b_11212024.raw	F315	1.54	1	0.007361	0.1044
High	Sequest HT (E2)	Unambiguous	VATVSLPR		1	Cont_P00761	Cont_P00761	0	2	0.2966	0	1	1	421.758	842.509	842.509	0.01	1e-05	HCD	MS2	95.1474	21.265	27.3144	22329	Dicty_IEX_CMAC_1b_11212024.raw	F315	1.18	1	0.006366	0.08964
High	Sequest HT (E2)	Unambiguous	LLLSAGEAGDR		1	Q55DY7	Q55DY7	0	2	0.5197	0	1	1	551.298	1101.59	1101.59	-0.39	-0.00021	HCD	MS2	85.7385	35	27.3227	22338	Dicty_IEX_CMAC_1b_11212024.raw	F315	1.52	1	0.00381	0.05522
High	Sequest HT (E2)	Unambiguous	GSTDTTVSGcVYGDNELNR	C10(Carbamidomethyl)	1	Q55E77	Q55E77	0	2	0.4762	0	1	1	1022.95	2044.89	2044.89	-0.63	-0.00064	HCD	MS2	0	35	27.3446	22365	Dicty_IEX_CMAC_1b_11212024.raw	F315	0.84	1	0.002778	0.0416
High	Sequest HT (E2)	Unambiguous	FDQGFISR		1	Q54J97	Q54J97	0	2	0.2111	0	1	1	485.243	969.479	969.479	-0.07	-3e-05	HCD	MS2	15.6224	35	27.3465	22367	Dicty_IEX_CMAC_1b_11212024.raw	F315	1.99	1	0.002778	0.04401
High	Sequest HT (E2)	Unambiguous	TAIEYINER		2	Q869W9	Q869X2; Q869W9	0	2	0.6771	0	1	1	554.785	1108.56	1108.56	0	0	HCD	MS2	43.6099	35	27.357	22378	Dicty_IEX_CMAC_1b_11212024.raw	F315	2.23	1	0.001198	0.007651
High	Sequest HT (E2)	Unambiguous	GEPDASSFPSGGIR		1	Q54WR9	Q54WR9	0	2	0.6091	0	1	1	688.826	1376.64	1376.64	0.28	0.00019	HCD	MS2	81.8918	35	27.3585	22380	Dicty_IEX_CMAC_1b_11212024.raw	F315	2.43	1	0.001198	0.003023
High	Sequest HT (E2)	Unambiguous	EGENVTVGNDLYK		1	Q869Y7	Q869Y7	0	2	0.4324	0	1	1	719.345	1437.68	1437.69	-1.37	-0.00098	HCD	MS2	78.0639	35	27.3754	22400	Dicty_IEX_CMAC_1b_11212024.raw	F315	1.48	1	0.004785	0.06542
High	Sequest HT (E2)	Unambiguous	GVASSQNDQSGDGTTTATILTR		1	Q54J97	Q54J97	0	2	0.6558	0	1	1	1090.53	2180.04	2180.04	0.91	0.00099	HCD	MS2	0	35	27.3817	22407	Dicty_IEX_CMAC_1b_11212024.raw	F315	2.15	1	0.001198	0.002432
High	Sequest HT (E2)	Unambiguous	YEELQITAGR		2	Cont_P04264; Cont_P04259	Cont_P04264; Cont_P04259	0	2	0.3481	0	1	1	590.303	1179.6	1179.6	-1.15	-0.00068	HCD	MS2	77.8979	35	27.3832	22409	Dicty_IEX_CMAC_1b_11212024.raw	F315	1.58	2	0.002778	0.03843
High	Sequest HT (E2)	Unambiguous	FLEQQNQVLQTK		6	Cont_P35908; Cont_P04264	Cont_Q7Z794; Cont_P35908; Cont_Q9R0H5; Cont_Q6NXH9; Cont_P04264; Cont_Q6IFZ6	0	2	0.3713	0	1	1	738.396	1475.79	1475.79	0.12	9e-05	HCD	MS2	11.7017	35	27.3938	22422	Dicty_IEX_CMAC_1b_11212024.raw	F315	3.34	2	0.001198	0.0004128
High	Sequest HT (E2)	Unambiguous	DGIVLAAEK		1	P34119	P34119	0	2	0.2086	0	1	1	458.261	915.514	915.515	-0.08	-4e-05	HCD	MS2	50.5516	35	27.3961	22424	Dicty_IEX_CMAC_1b_11212024.raw	F315	1.63	1	0.00381	0.05554
High	Sequest HT (E2)	Unambiguous	EAVTFLK		1	Q869Y7	Q869Y7	0	2	0.2198	0	1	1	404.234	807.461	807.461	-0.28	-0.00011	HCD	MS2	88.718	29.988	27.4365	22470	Dicty_IEX_CMAC_1b_11212024.raw	F315	0.91	1	0.002778	0.04315
High	Sequest HT (E2)	Unambiguous	SVNIADLNSTR		2	Q869W9	Q869X2; Q869W9	0	2	0.5055	0	1	1	595.312	1189.62	1189.62	0.1	6e-05	HCD	MS2	12.1126	35	27.4813	22524	Dicty_IEX_CMAC_1b_11212024.raw	F315	2.75	1	0.001198	0.01128
High	Sequest HT (E2)	Unambiguous	GLAQNLTmGTGR	M8(Oxidation)	2	Q869W9	Q869X2; Q869W9	0	2	0.2689	0	1	1	617.814	1234.62	1234.62	-0.44	-0.00027	HCD	MS2	59.241	35	27.4828	22525	Dicty_IEX_CMAC_1b_11212024.raw	F315	2.38	1	0.001198	0.008781
High	Sequest HT (E2)	Unambiguous	SVGEFLEK		1	P34120	P34120	0	2	0.2589	0	1	1	454.74	908.472	908.472	-0.12	-6e-05	HCD	MS2	59.0444	35	27.5117	22560	Dicty_IEX_CMAC_1b_11212024.raw	F315	1.12	1	0.001953	0.02197
High	Sequest HT (E2)	Unambiguous	VQEGLNSLTVR		1	Q54ET6	Q54ET6	0	2	0.3233	0	1	1	608.338	1215.67	1215.67	0.07	4e-05	HCD	MS2	44.6268	35	27.5831	22646	Dicty_IEX_CMAC_1b_11212024.raw	F315	2.32	1	0.001198	0.01587
High	Sequest HT (E2)	Unambiguous	GELVALASR		1	Q54QQ0	Q54QQ0	0	2	0.3161	0	1	1	458.266	915.526	915.526	-0.28	-0.00013	HCD	MS2	62.7575	35	26.6783	21601	Dicty_IEX_CMAC_1b_11212024.raw	F315	1.55	1	0.006366	0.07934
High	Sequest HT (E2)	Unambiguous	ANEISDYVR		1	P05095	P05095	0	2	0.284	0	1	1	533.762	1066.52	1066.52	0.08	4e-05	HCD	MS2	49.0052	35	26.6651	21585	Dicty_IEX_CMAC_1b_11212024.raw	F315	1.62	1	0.002778	0.03973
High	Sequest HT (E2)	Unambiguous	GEPDASSFPSGGIR		1	Q54WR9	Q54WR9	0	2	0.2743	0	1	1	688.825	1376.64	1376.64	-0.42	-0.00029	HCD	MS2	90.3371	35	26.6644	21584	Dicty_IEX_CMAC_1b_11212024.raw	F315	1.13	1	0.001198	0.005887
High	Sequest HT (E2)	Unambiguous	GINFAVEK		1	Q54J97	Q54J97	0	2	0.0565	0	1	1	439.242	877.478	877.478	-0.23	-0.0001	HCD	MS2	4.95808	35	25.8436	20654	Dicty_IEX_CMAC_1b_11212024.raw	F315	1.77	1	0.001198	0.01618
High	Sequest HT (E2)	Unambiguous	AVENSGTLVAIK		1	Q27563	Q27563	0	2	1	0	1	1	601.343	1201.68	1201.68	-0.1	-6e-05	HCD	MS2	71.2368	35	25.8474	20658	Dicty_IEX_CMAC_1b_11212024.raw	F315	2.29	1	0.001198	0.008807
High	Sequest HT (E2)	Unambiguous	TSTVDTLEIDSNNTK		1	Q869W9	Q869W9	0	2	0.6658	0	1	1	819.397	1637.79	1637.79	0.22	0.00018	HCD	MS2	0	18.55	25.8673	20683	Dicty_IEX_CMAC_1b_11212024.raw	F315	3.65	1	0.001198	3.52e-05
High	Sequest HT (E2)	Unambiguous	ANEISDYVR		1	P05095	P05095	0	2	0.1878	0	1	1	533.762	1066.52	1066.52	0.09	5e-05	HCD	MS2	34.1528	35	25.8894	20708	Dicty_IEX_CMAC_1b_11212024.raw	F315	1.97	1	0.004785	0.07393
High	Sequest HT (E2)	Unambiguous	TSTVDTLEIDSNNTK		1	Q869W9	Q869W9	0	3	0.2394	0	1	1	546.6	1637.79	1637.79	0.06	3e-05	HCD	MS2	18.7046	35	25.9093	20732	Dicty_IEX_CMAC_1b_11212024.raw	F315	2.59	1	0.002778	0.02638
High	Sequest HT (E2)	Unambiguous	MPVEFTK		2	Q869W9	Q869X2; Q869W9	0	2	0.2552	0	1	1	426.22	851.433	851.433	0.01	0	HCD	MS2	25.4609	35	25.9108	20733	Dicty_IEX_CMAC_1b_11212024.raw	F315	1.45	1	0.006366	0.1014
High	Sequest HT (E2)	Unambiguous	DFEYGYNAQK		1	Q54J97	Q54J97	0	2	0.4	0	1	1	617.772	1234.54	1234.54	-0.24	-0.00015	HCD	MS2	30.654	35	25.9451	20764	Dicty_IEX_CMAC_1b_11212024.raw	F315	2.1	1	0.001953	0.02256
High	Sequest HT (E2)	Unambiguous	TAIEYINER		2	Q869W9	Q869X2; Q869W9	0	2	1	0	1	1	554.786	1108.56	1108.56	0.45	0.00025	HCD	MS2	86.4676	17.882	26.0576	20876	Dicty_IEX_CMAC_1b_11212024.raw	F315	1.42	1	0.001198	0.006602
High	Sequest HT (E2)	Unambiguous	LESELNELK		1	Q55BH2	Q55BH2	0	2	0.2846	0	1	1	537.788	1074.57	1074.57	0.22	0.00012	HCD	MS2	71.118	35	26.0604	20879	Dicty_IEX_CMAC_1b_11212024.raw	F315	1.23	1	0.002778	0.04249
High	Sequest HT (E2)	Unambiguous	GVASSQNDQSGDGTTTATILTR		1	Q54J97	Q54J97	0	2	0.6123	0	1	1	1090.53	2180.05	2180.04	1.26	0.00138	HCD	MS2	0	35	26.0838	20904	Dicty_IEX_CMAC_1b_11212024.raw	F315	2.27	1	0.001198	0.0002955
High	Sequest HT (E2)	Unambiguous	GVASSQNDQSGDGTTTATILTR		1	Q54J97	Q54J97	0	3	0.2011	0	1	1	727.353	2180.04	2180.04	0.67	0.00049	HCD	MS2	60.6026	35	26.0918	20912	Dicty_IEX_CMAC_1b_11212024.raw	F315	1.84	1	0.001198	0.01155
High	Sequest HT (E2)	Unambiguous	GINFAVEK		1	Q54J97	Q54J97	0	2	0.1544	0	1	1	439.242	877.478	877.478	-0.09	-4e-05	HCD	MS2	43.2094	35	26.0956	20917	Dicty_IEX_CMAC_1b_11212024.raw	F315	1.36	1	0.009734	0.1123
High	Sequest HT (E2)	Unambiguous	EINLIEK		1	Q869W9	Q869W9	0	2	0.085	0	1	1	429.75	858.493	858.493	-0.37	-0.00016	HCD	MS2	23.4352	35	26.0973	20919	Dicty_IEX_CMAC_1b_11212024.raw	F315	2	1	0.002778	0.03757
High	Sequest HT (E2)	Unambiguous	GINFAVEK		1	Q54J97	Q54J97	0	2	0.1006	0	1	1	439.242	877.478	877.478	-0.23	-0.0001	HCD	MS2	25.1683	35	26.0988	20920	Dicty_IEX_CMAC_1b_11212024.raw	F315	1.79	1	0.00381	0.06089
High	Sequest HT (E2)	Unambiguous	AVENSGTLVAIK		1	Q27563	Q27563	0	2	0.4	0	1	1	601.343	1201.68	1201.68	0.3	0.00018	HCD	MS2	72.6437	35	26.1075	20931	Dicty_IEX_CMAC_1b_11212024.raw	F315	2.05	1	0.006366	0.1023
High	Sequest HT (E2)	Unambiguous	TAIEYINER		2	Q869W9	Q869X2; Q869W9	0	2	0.7569	0	1	1	554.785	1108.56	1108.56	-0.2	-0.00011	HCD	MS2	88.1032	24.277	25.8029	20607	Dicty_IEX_CMAC_1b_11212024.raw	F315	1.44	1	0.001198	0.01194
High	Sequest HT (E2)	Unambiguous	GGESEHFSPSNPSSPNDTPR		2	Q869W9	Q869X2; Q869W9	0	3	0.637	0	1	1	700.306	2098.9	2098.91	-1.1	-0.00077	HCD	MS2	70.0931	35	26.1166	20939	Dicty_IEX_CMAC_1b_11212024.raw	F315	2.81	1	0.002778	0.04206
High	Sequest HT (E2)	Unambiguous	LLLSAGEAGDR		1	Q55DY7	Q55DY7	0	2	0.5509	0	1	1	551.299	1101.59	1101.59	0.41	0.00023	HCD	MS2	31.0495	35	25.7571	20554	Dicty_IEX_CMAC_1b_11212024.raw	F315	1.67	1	0.002778	0.03856
High	Sequest HT (E2)	Unambiguous	NcVAIASDLR	C2(Carbamidomethyl)	1	Q55D66	Q55D66	0	2	0.217	0	1	1	559.785	1118.56	1118.56	0.19	0.00011	HCD	MS2	46.8438	35	25.7265	20517	Dicty_IEX_CMAC_1b_11212024.raw	F315	2.35	1	0.002778	0.04023
High	Sequest HT (E2)	Unambiguous	NcVAIASDLR	C2(Carbamidomethyl)	1	Q55D66	Q55D66	0	2	0.1271	0	1	1	559.785	1118.56	1118.56	-0.13	-7e-05	HCD	MS2	0	35	25.4567	20195	Dicty_IEX_CMAC_1b_11212024.raw	F315	2.36	1	0.00381	0.05548
High	Sequest HT (E2)	Unambiguous	TTIFSPEGR		1	P34119	P34119	0	2	0.1127	0	1	1	504.261	1007.52	1007.52	-0.08	-4e-05	HCD	MS2	60.1951	35	25.4589	20197	Dicty_IEX_CMAC_1b_11212024.raw	F315	1.42	1	0.006366	0.09095
High	Sequest HT (E2)	Unambiguous	VATVSLPR		1	Cont_P00761	Cont_P00761	0	2	0.1259	0	1	1	421.758	842.509	842.509	0.04	2e-05	HCD	MS2	76.979	32.725	25.4788	20220	Dicty_IEX_CMAC_1b_11212024.raw	F315	1.43	1	0.001953	0.02322
High	Sequest HT (E2)	Unambiguous	LLLSAGEAGDR		1	Q55DY7	Q55DY7	0	2	0.6883	0	1	1	551.298	1101.59	1101.59	-0.14	-8e-05	HCD	MS2	8.98213	35	25.4949	20239	Dicty_IEX_CMAC_1b_11212024.raw	F315	2.31	1	0.001198	0.008265
High	Sequest HT (E2)	Unambiguous	TAIEYINER		2	Q869W9	Q869X2; Q869W9	0	2	0.6694	0	1	1	554.785	1108.56	1108.56	-0.2	-0.00011	HCD	MS2	62.9307	29.449	25.5476	20296	Dicty_IEX_CMAC_1b_11212024.raw	F315	2.42	1	0.001198	0.01297
High	Sequest HT (E2)	Unambiguous	GINFAVEK		1	Q54J97	Q54J97	0	2	0.1033	0	1	1	439.242	877.478	877.478	-0.15	-7e-05	HCD	MS2	5.16274	35	25.589	20346	Dicty_IEX_CMAC_1b_11212024.raw	F315	1.84	1	0.004785	0.074
High	Sequest HT (E2)	Unambiguous	AVENSGTLVAIK		1	Q27563	Q27563	0	2	0.5445	0	1	1	601.343	1201.68	1201.68	0.11	7e-05	HCD	MS2	53.9917	35	25.5905	20347	Dicty_IEX_CMAC_1b_11212024.raw	F315	2.81	1	0.001198	0.006921
High	Sequest HT (E2)	Unambiguous	GINFAVEK		1	Q54J97	Q54J97	0	2	0.1316	0	1	1	439.242	877.478	877.478	-0.15	-7e-05	HCD	MS2	5.2214	35	25.6027	20363	Dicty_IEX_CMAC_1b_11212024.raw	F315	1.52	1	0.006867	0.1033
High	Sequest HT (E2)	Unambiguous	TSTVDTLEIDSNNTK		1	Q869W9	Q869W9	0	2	0.6528	0	1	1	819.397	1637.79	1637.79	0.08	6e-05	HCD	MS2	0	6.966	25.6042	20365	Dicty_IEX_CMAC_1b_11212024.raw	F315	3.6	1	0.001198	0.0001395
High	Sequest HT (E2)	Unambiguous	TGGLTSVGIR		1	Q54XM7	Q54XM7	0	2	0.0976	0	1	1	480.778	960.548	960.547	0.85	0.00041	HCD	MS2	57.5898	35	25.6114	20374	Dicty_IEX_CMAC_1b_11212024.raw	F315	1.23	1	0.006366	0.08125
High	Sequest HT (E2)	Unambiguous	MPVEFTK		2	Q869W9	Q869X2; Q869W9	0	2	0.3476	0	1	1	426.22	851.433	851.433	0.09	4e-05	HCD	MS2	19.8935	35	25.6137	20377	Dicty_IEX_CMAC_1b_11212024.raw	F315	1.87	1	0.004785	0.07277
High	Sequest HT (E2)	Unambiguous	ANEISDYVR		1	P05095	P05095	0	2	0.5021	0	1	1	533.762	1066.52	1066.52	-0.02	-1e-05	HCD	MS2	8.36983	35	25.636	20404	Dicty_IEX_CMAC_1b_11212024.raw	F315	2.43	1	0.001198	0.01114
High	Sequest HT (E2)	Unambiguous	TSTVDTLEIDSNNTK		1	Q869W9	Q869W9	0	3	0.4332	0	1	1	546.6	1637.79	1637.79	0.18	0.0001	HCD	MS2	10.5566	20.633	25.6471	20418	Dicty_IEX_CMAC_1b_11212024.raw	F315	3.67	1	0.001198	0.003911
High	Sequest HT (E2)	Unambiguous	MPVEFTK		2	Q869W9	Q869X2; Q869W9	0	2	0.3889	0	1	1	426.22	851.433	851.433	-0.34	-0.00015	HCD	MS2	38.8924	35	25.6484	20419	Dicty_IEX_CMAC_1b_11212024.raw	F315	1.8	1	0.002778	0.03968
High	Sequest HT (E2)	Unambiguous	DFEYGYNAQK		1	Q54J97	Q54J97	0	2	0.4091	0	1	1	617.772	1234.54	1234.54	0.06	4e-05	HCD	MS2	24.4269	31.975	25.6926	20475	Dicty_IEX_CMAC_1b_11212024.raw	F315	2.2	1	0.001198	0.01377
High	Sequest HT (E2)	Unambiguous	AVENSGTLVAIK		1	Q27563	Q27563	0	2	0.4266	0	1	1	601.343	1201.68	1201.68	-0.2	-0.00012	HCD	MS2	56.3577	35	25.7426	20536	Dicty_IEX_CMAC_1b_11212024.raw	F315	2.18	1	0.001198	0.005334
High	Sequest HT (E2)	Unambiguous	YTVYDSLDK		1	Q54ET6	Q54ET6	0	2	0.366	0	1	1	552.266	1103.53	1103.53	-0.17	-9e-05	HCD	MS2	52.2986	35	27.8472	22945	Dicty_IEX_CMAC_1b_11212024.raw	F315	1.53	1	0.002778	0.03599
High	Sequest HT (E2)	Unambiguous	TSTVDTLEIDSNNTK		1	Q869W9	Q869W9	0	2	0.595	0	1	1	819.397	1637.79	1637.79	-0.01	-1e-05	HCD	MS2	0	35	26.1199	20943	Dicty_IEX_CMAC_1b_11212024.raw	F315	3.58	1	0.001198	3.09e-05
High	Sequest HT (E2)	Unambiguous	ANEISDYVR		1	P05095	P05095	0	2	0.3676	0	1	1	533.762	1066.52	1066.52	0.89	0.00047	HCD	MS2	28.04	35	26.1478	20975	Dicty_IEX_CMAC_1b_11212024.raw	F315	2.04	1	0.002778	0.03849
High	Sequest HT (E2)	Unambiguous	DFEYGYNAQK		1	Q54J97	Q54J97	0	2	0.3529	0	1	1	617.772	1234.54	1234.54	-0.35	-0.00021	HCD	MS2	73.9415	35	26.4708	21354	Dicty_IEX_CMAC_1b_11212024.raw	F315	1.7	1	0.001953	0.01813
High	Sequest HT (E2)	Unambiguous	LLLSAGEAGDR		1	Q55DY7	Q55DY7	0	2	0.4298	0	1	1	551.299	1101.59	1101.59	0.06	3e-05	HCD	MS2	71.8636	35	26.5339	21429	Dicty_IEX_CMAC_1b_11212024.raw	F315	1.14	1	0.001953	0.02101
High	Sequest HT (E2)	Unambiguous	EGENVTVGNDLYK		1	Q869Y7	Q869Y7	0	2	0.5916	0	1	1	719.347	1437.69	1437.69	0.17	0.00012	HCD	MS2	34.9879	35	26.545	21442	Dicty_IEX_CMAC_1b_11212024.raw	F315	1.91	1	0.004785	0.06629
High	Sequest HT (E2)	Unambiguous	TAIEYINER		2	Q869W9	Q869X2; Q869W9	0	2	0.5728	0	1	1	554.785	1108.56	1108.56	-0.33	-0.00018	HCD	MS2	56.9398	35	26.5687	21470	Dicty_IEX_CMAC_1b_11212024.raw	F315	2.13	1	0.001198	0.006383
High	Sequest HT (E2)	Unambiguous	LESELNELK		1	Q55BH2	Q55BH2	0	2	0.1983	0	1	1	537.788	1074.57	1074.57	0.1	5e-05	HCD	MS2	74.1698	35	26.6009	21508	Dicty_IEX_CMAC_1b_11212024.raw	F315	1.16	1	0.002778	0.04584
High	Sequest HT (E2)	Unambiguous	GVASSQNDQSGDGTTTATILTR		1	Q54J97	Q54J97	0	2	0.6984	0	1	1	1090.53	2180.04	2180.04	0.25	0.00027	HCD	MS2	0	35	26.6071	21516	Dicty_IEX_CMAC_1b_11212024.raw	F315	4.31	1	0.001198	9.78e-06
High	Sequest HT (E2)	Unambiguous	GGESEHFSPSNPSSPNDTPR		2	Q869W9	Q869X2; Q869W9	0	3	0.3161	0	1	1	700.307	2098.91	2098.91	0.82	0.00057	HCD	MS2	37.7697	35	26.6173	21528	Dicty_IEX_CMAC_1b_11212024.raw	F315	1.55	1	0.002778	0.04495
High	Sequest HT (E2)	Unambiguous	GVASSQNDQSGDGTTTATILTR		1	Q54J97	Q54J97	0	3	0.6805	0	1	1	727.353	2180.04	2180.04	0.24	0.00018	HCD	MS2	7.64034	35	26.6244	21537	Dicty_IEX_CMAC_1b_11212024.raw	F315	4.1	1	0.001198	3.92e-05
High	Sequest HT (E2)	Unambiguous	EINLIEK		1	Q869W9	Q869W9	0	2	0.06	0	1	1	429.75	858.493	858.493	-0.38	-0.00016	HCD	MS2	43.7264	35	26.6259	21538	Dicty_IEX_CMAC_1b_11212024.raw	F315	2	1	0.004785	0.06868
High	Sequest HT (E2)	Unambiguous	GINFAVEK		1	Q54J97	Q54J97	0	2	0.0816	0	1	1	439.242	877.478	877.478	-0.31	-0.00014	HCD	MS2	53.7411	35	26.6267	21539	Dicty_IEX_CMAC_1b_11212024.raw	F315	1.47	1	0.006366	0.0807
High	Sequest HT (E2)	Unambiguous	TSTVDTLEIDSNNTK		1	Q869W9	Q869W9	0	2	0.6776	0	1	1	819.397	1637.79	1637.79	0.36	0.00029	HCD	MS2	0	35	26.6386	21554	Dicty_IEX_CMAC_1b_11212024.raw	F315	3.66	1	0.001198	0.0002396
High	Sequest HT (E2)	Unambiguous	AVENSGTLVAIK		1	Q27563	Q27563	0	2	0.1772	0	1	1	601.342	1201.68	1201.68	-1.13	-0.00068	HCD	MS2	92.0907	35	26.6426	21559	Dicty_IEX_CMAC_1b_11212024.raw	F315	1.58	1	0.001198	0.005829
High	Sequest HT (E2)	Unambiguous	GEPDASSFPSGGIR		1	Q54WR9	Q54WR9	0	2	0.2319	0	1	1	688.826	1376.65	1376.64	0.82	0.00056	HCD	MS2	94.7164	35	26.646	21563	Dicty_IEX_CMAC_1b_11212024.raw	F315	1.38	1	0.001953	0.01677
High	Sequest HT (E2)	Unambiguous	TTLQQGDNLLNR		1	Q55C75	Q55C75	0	2	0.1534	0	1	1	686.863	1372.72	1372.72	0.3	0.00021	HCD	MS2	85.2253	35	26.6483	21566	Dicty_IEX_CMAC_1b_11212024.raw	F315	1.63	1	0.001198	0.0146
High	Sequest HT (E2)	Unambiguous	TIVNSFDR		2	Q869W9	Q869X2; Q869W9	0	2	0.4	0	1	1	476.248	951.489	951.489	0.06	3e-05	HCD	MS2	49.8426	35	26.6522	21571	Dicty_IEX_CMAC_1b_11212024.raw	F315	1.25	1	0.006366	0.08793
High	Sequest HT (E2)	Unambiguous	VIEDLNNPSLK		1	Q55CS9	Q55CS9	0	2	0.4459	0	1	1	621.34	1241.67	1241.67	-0.24	-0.00015	HCD	MS2	40.669	28.557	26.4489	21327	Dicty_IEX_CMAC_1b_11212024.raw	F315	2.22	1	0.001198	0.005714
High	Sequest HT (E2)	Unambiguous	SEGGGVcILK	C7(Carbamidomethyl)	2	Q869W9	Q869X2; Q869W9	0	2	0.2323	0	1	1	510.263	1019.52	1019.52	-0.7	-0.00036	HCD	MS2	0	35	26.1438	20971	Dicty_IEX_CMAC_1b_11212024.raw	F315	0.99	1	0.001198	0.01429
High	Sequest HT (E2)	Unambiguous	SVNIADLNSTR		2	Q869W9	Q869X2; Q869W9	0	2	0.587	0	1	1	595.312	1189.62	1189.62	-0.1	-6e-05	HCD	MS2	9.16039	6.506	26.448	21326	Dicty_IEX_CMAC_1b_11212024.raw	F315	2.93	1	0.001198	0.005826
High	Sequest HT (E2)	Unambiguous	DYcVIAGDTR	C3(Carbamidomethyl)	1	Q86A21	Q86A21	0	2	0.4667	0	1	1	585.267	1169.53	1169.53	0.25	0.00015	HCD	MS2	0	35	26.3958	21262	Dicty_IEX_CMAC_1b_11212024.raw	F315	1.2	1	0.002778	0.02968
High	Sequest HT (E2)	Unambiguous	GLAQNLTmGTGR	M8(Oxidation)	2	Q869W9	Q869X2; Q869W9	0	2	0.1063	0	1	1	617.814	1234.62	1234.62	0.27	0.00017	HCD	MS2	74.1753	35	26.1554	20985	Dicty_IEX_CMAC_1b_11212024.raw	F315	1.6	1	0.001953	0.01875
High	Sequest HT (E2)	Unambiguous	MPVEFTK		2	Q869W9	Q869X2; Q869W9	0	2	0.4207	0	1	1	426.22	851.433	851.433	0.08	3e-05	HCD	MS2	9.8827	35	26.1631	20992	Dicty_IEX_CMAC_1b_11212024.raw	F315	1.64	1	0.002778	0.03217
High	Sequest HT (E2)	Unambiguous	VIEDLNNPSLK		1	Q55CS9	Q55CS9	0	2	0.3802	0	1	1	621.34	1241.67	1241.67	0.06	4e-05	HCD	MS2	37.7539	30.766	26.182	21014	Dicty_IEX_CMAC_1b_11212024.raw	F315	2.42	1	0.001198	0.0009105
High	Sequest HT (E2)	Unambiguous	SVNIADLNSTR		2	Q869W9	Q869X2; Q869W9	0	2	0.4528	0	1	1	595.312	1189.62	1189.62	0.22	0.00013	HCD	MS2	91.9898	35	26.1835	21015	Dicty_IEX_CMAC_1b_11212024.raw	F315	1.06	1	0.00381	0.05657
High	Sequest HT (E2)	Unambiguous	DFEYGYNAQK		1	Q54J97	Q54J97	0	2	0.1893	0	1	1	617.772	1234.54	1234.54	-0.04	-3e-05	HCD	MS2	56.9708	35	26.205	21042	Dicty_IEX_CMAC_1b_11212024.raw	F315	1.69	1	0.004785	0.0649
High	Sequest HT (E2)	Unambiguous	EINLIEK		1	Q869W9	Q869W9	0	2	0.1005	0	1	1	429.75	858.493	858.493	-0.23	-0.0001	HCD	MS2	15.466	35	26.2246	21063	Dicty_IEX_CMAC_1b_11212024.raw	F315	2.19	1	0.002778	0.0436
High	Sequest HT (E2)	Unambiguous	LLLSAGEAGDR		1	Q55DY7	Q55DY7	0	2	0.5823	0	1	1	551.298	1101.59	1101.59	-0.27	-0.00015	HCD	MS2	58.625	35	26.2638	21105	Dicty_IEX_CMAC_1b_11212024.raw	F315	1.58	1	0.002778	0.02746
High	Sequest HT (E2)	Unambiguous	EGENVTVGNDLYK		1	Q869Y7	Q869Y7	0	2	0.6583	0	1	1	719.346	1437.69	1437.69	-0.08	-6e-05	HCD	MS2	10.147	35	26.2801	21124	Dicty_IEX_CMAC_1b_11212024.raw	F315	2.78	1	0.001198	0.006874
High	Sequest HT (E2)	Unambiguous	TAIEYINER		2	Q869W9	Q869X2; Q869W9	0	2	0.6887	0	1	1	554.785	1108.56	1108.56	0.12	7e-05	HCD	MS2	82.5889	35	26.309	21158	Dicty_IEX_CMAC_1b_11212024.raw	F315	1.51	1	0.001198	0.01177
High	Sequest HT (E2)	Unambiguous	GVASSQNDQSGDGTTTATILTR		1	Q54J97	Q54J97	0	2	0.6306	0	1	1	1090.52	2180.04	2180.04	-0.31	-0.00034	HCD	MS2	4.06499	35	26.3434	21199	Dicty_IEX_CMAC_1b_11212024.raw	F315	4.9	1	0.00119761	2.46e-07
High	Sequest HT (E2)	Unambiguous	GVASSQNDQSGDGTTTATILTR		1	Q54J97	Q54J97	0	3	0.6266	0	1	1	727.353	2180.04	2180.04	0.5	0.00036	HCD	MS2	0	28.207	26.3536	21211	Dicty_IEX_CMAC_1b_11212024.raw	F315	4.82	1	0.001198	3.46e-05
High	Sequest HT (E2)	Unambiguous	EINLIEK		1	Q869W9	Q869W9	0	2	0.0814	0	1	1	429.75	858.493	858.493	-0.17	-7e-05	HCD	MS2	37.2317	35	26.355	21212	Dicty_IEX_CMAC_1b_11212024.raw	F315	2.21	1	0.006366	0.0888
High	Sequest HT (E2)	Unambiguous	AVENSGTLVAIK		1	Q27563	Q27563	0	2	0.1181	0	1	1	601.343	1201.68	1201.68	0.1	6e-05	HCD	MS2	82.3422	35	26.3661	21226	Dicty_IEX_CMAC_1b_11212024.raw	F315	1.44	1	0.002778	0.04864
High	Sequest HT (E2)	Unambiguous	TAIDQVYSScK	C10(Carbamidomethyl)	2	Q869W9	Q869X2; Q869W9	0	2	0.2522	0	1	1	636.3	1271.59	1271.59	-0.9	-0.00057	HCD	MS2	44.5853	35	26.3718	21233	Dicty_IEX_CMAC_1b_11212024.raw	F315	1.15	1	0.003397	0.05218
High	Sequest HT (E2)	Unambiguous	TSTVDTLEIDSNNTK		1	Q869W9	Q869W9	0	2	0.7073	0	1	1	819.397	1637.79	1637.79	-0.01	-1e-05	HCD	MS2	0	35	26.3774	21240	Dicty_IEX_CMAC_1b_11212024.raw	F315	3.28	1	0.001198	8.08e-05
High	Sequest HT (E2)	Unambiguous	MPVEFTK		2	Q869W9	Q869X2; Q869W9	0	2	0.3481	0	1	1	426.22	851.433	851.433	0.07	3e-05	HCD	MS2	35.7177	35	26.4353	21311	Dicty_IEX_CMAC_1b_11212024.raw	F315	1.35	1	0.002778	0.04903
High	Sequest HT (E2)	Unambiguous	FDQGFISR		1	Q54J97	Q54J97	0	2	0.2041	0	1	1	485.243	969.479	969.479	-0.26	-0.00013	HCD	MS2	56.4946	35	27.8619	22960	Dicty_IEX_CMAC_1b_11212024.raw	F315	1.96	1	0.006366	0.08141
High	Sequest HT (E2)	Unambiguous	TAIEYINER		2	Q869W9	Q869X2; Q869W9	0	2	0.5217	0	1	1	554.785	1108.56	1108.56	-0.34	-0.00019	HCD	MS2	30.2141	35	27.8715	22970	Dicty_IEX_CMAC_1b_11212024.raw	F315	1.84	1	0.00381	0.06176
High	Sequest HT (E2)	Unambiguous	GVASSQNDQSGDGTTTATILTR		1	Q54J97	Q54J97	0	2	0.5703	0	1	1	1090.53	2180.04	2180.04	0.24	0.00026	HCD	MS2	0	35	27.8938	22997	Dicty_IEX_CMAC_1b_11212024.raw	F315	2.49	1	0.001198	3.92e-05
High	Sequest HT (E2)	Unambiguous	GLAQNLTmGTGR	M8(Oxidation)	2	Q869W9	Q869X2; Q869W9	0	2	0.4579	0	1	1	617.814	1234.62	1234.62	-0.63	-0.00039	HCD	MS2	74.3722	35	29.8284	25133	Dicty_IEX_CMAC_1b_11212024.raw	F315	2.14	1	0.001953	0.02229
High	Sequest HT (E2)	Unambiguous	SNEISILQDK		1	Q55BH2	Q55BH2	0	2	0.2584	0	1	1	573.804	1146.6	1146.6	-0.03	-2e-05	HCD	MS2	45.9192	35	29.8291	25134	Dicty_IEX_CMAC_1b_11212024.raw	F315	1.78	1	0.009734	0.1091
High	Sequest HT (E2)	Unambiguous	YINNEYGGVLK		2	Q869W9	Q869X2; Q869W9	0	2	0.4505	0	1	1	635.327	1269.65	1269.65	-0.26	-0.00017	HCD	MS2	0	35	29.8437	25152	Dicty_IEX_CMAC_1b_11212024.raw	F315	1.82	1	0.003397	0.05117
High	Sequest HT (E2)	Unambiguous	TSTVDTLEIDSNNTK		1	Q869W9	Q869W9	0	2	0.1584	0	1	1	819.397	1637.79	1637.79	0.28	0.00023	HCD	MS2	53.1835	35	29.8975	25216	Dicty_IEX_CMAC_1b_11212024.raw	F315	1.01	1	0.001198	0.004092
High	Sequest HT (E2)	Unambiguous	AQGENIEIALK		2	Q869W9	Q869X2; Q869W9	0	2	0.5666	0	1	1	593.327	1185.65	1185.65	0.13	8e-05	HCD	MS2	11.7818	20.014	29.9039	25224	Dicty_IEX_CMAC_1b_11212024.raw	F315	3.23	1	0.001198	0.0009353
High	Sequest HT (E2)	Unambiguous	SFDAGADGYIR		2	Q869W9	Q869X2; Q869W9	0	2	0.1991	0	1	1	586.273	1171.54	1171.54	0.08	5e-05	HCD	MS2	5.9307	32.885	29.9171	25240	Dicty_IEX_CMAC_1b_11212024.raw	F315	2.31	1	0.001198	0.0018
High	Sequest HT (E2)	Unambiguous	SVNIADLNSTR		2	Q869W9	Q869X2; Q869W9	0	2	0.3837	0	1	1	595.312	1189.62	1189.62	-0.2	-0.00012	HCD	MS2	32.2062	35	29.9347	25261	Dicty_IEX_CMAC_1b_11212024.raw	F315	2.58	1	0.001198	0.0136
High	Sequest HT (E2)	Unambiguous	TAIEYINER		2	Q869W9	Q869X2; Q869W9	0	2	0.4	0	1	1	554.785	1108.56	1108.56	-0.11	-6e-05	HCD	MS2	86.5796	35	29.942	25269	Dicty_IEX_CMAC_1b_11212024.raw	F315	1.1	1	0.002778	0.02821
High	Sequest HT (E2)	Unambiguous	TSTVDTLEIDSNNTK		1	Q869W9	Q869W9	0	2	0.1402	0	1	1	819.396	1637.79	1637.79	-0.69	-0.00056	HCD	MS2	45.8449	35	30.0436	25387	Dicty_IEX_CMAC_1b_11212024.raw	F315	1.07	1	0.005879	0.07639
High	Sequest HT (E2)	Unambiguous	SVNIADLNSTR		2	Q869W9	Q869X2; Q869W9	0	2	0.1563	0	1	1	595.312	1189.62	1189.62	-0.41	-0.00024	HCD	MS2	73.9713	35	30.0738	25423	Dicty_IEX_CMAC_1b_11212024.raw	F315	2.24	1	0.006366	0.07982
High	Sequest HT (E2)	Unambiguous	mDNFDQTIGVK	M1(Oxidation)	1	Q54J97	Q54J97	0	2	0.5078	0	1	1	642.301	1283.59	1283.59	0.15	0.0001	HCD	MS2	87.9535	35	30.0834	25434	Dicty_IEX_CMAC_1b_11212024.raw	F315	1.93	1	0.001198	0.007942
High	Sequest HT (E2)	Unambiguous	GLAQNLTmGTGR	M8(Oxidation)	2	Q869W9	Q869X2; Q869W9	0	2	0.1529	0	1	1	617.814	1234.62	1234.62	0.16	0.0001	HCD	MS2	78.062	35	30.0864	25437	Dicty_IEX_CMAC_1b_11212024.raw	F315	1.7	1	0.002778	0.04809
High	Sequest HT (E2)	Unambiguous	YINNEYGGVLK		2	Q869W9	Q869X2; Q869W9	0	2	0.3967	0	1	1	635.327	1269.65	1269.65	-0.36	-0.00023	HCD	MS2	37.4043	35	30.1112	25466	Dicty_IEX_CMAC_1b_11212024.raw	F315	1.84	1	0.002778	0.02622
High	Sequest HT (E2)	Unambiguous	DTYYYVEPDR		1	Q54ET6	Q54ET6	0	2	0.7383	0	1	1	660.791	1320.58	1320.57	0.84	0.00056	HCD	MS2	60.8971	35	30.1225	25479	Dicty_IEX_CMAC_1b_11212024.raw	F315	1.49	1	0.006366	0.0839
High	Sequest HT (E2)	Unambiguous	TSPFAFTGNK		1	Q54WR9	Q54WR9	0	2	0.15	0	1	1	535.269	1069.53	1069.53	-0.07	-3e-05	HCD	MS2	72.9909	35	30.1308	25489	Dicty_IEX_CMAC_1b_11212024.raw	F315	0.8	1	0.001953	0.01807
High	Sequest HT (E2)	Unambiguous	mDNFDQTIGVK	M1(Oxidation)	1	Q54J97	Q54J97	0	2	0.4911	0	1	1	642.301	1283.59	1283.59	0.15	0.0001	HCD	MS2	92.0833	31.475	29.8262	25131	Dicty_IEX_CMAC_1b_11212024.raw	F315	1.69	1	0.001198	0.005859
High	Sequest HT (E2)	Unambiguous	AQGENIEIALK		2	Q869W9	Q869X2; Q869W9	0	2	0.571	0	1	1	593.327	1185.65	1185.65	0.24	0.00014	HCD	MS2	2.77888	8.981	30.1665	25529	Dicty_IEX_CMAC_1b_11212024.raw	F315	3.03	1	0.001198	0.007176
High	Sequest HT (E2)	Unambiguous	SVNIADLNSTR		2	Q869W9	Q869X2; Q869W9	0	2	0.4024	0	1	1	595.312	1189.62	1189.62	-0.41	-0.00024	HCD	MS2	60.4055	35	29.8126	25115	Dicty_IEX_CMAC_1b_11212024.raw	F315	2.51	1	0.001198	0.008598
High	Sequest HT (E2)	Unambiguous	TSTVDTLEIDSNNTK		1	Q869W9	Q869W9	0	2	0.331	0	1	1	819.396	1637.78	1637.79	-0.91	-0.00075	HCD	MS2	0	35	29.7316	25020	Dicty_IEX_CMAC_1b_11212024.raw	F315	1.45	1	0.006366	0.08799
High	Sequest HT (E2)	Unambiguous	LEFSScLK	C6(Carbamidomethyl)	1	P05095	P05095	0	2	0.0655	0	1	1	492.247	983.487	983.487	0.02	1e-05	HCD	MS2	30.5965	35	29.5154	24771	Dicty_IEX_CMAC_1b_11212024.raw	F315	1.68	1	0.001953	0.01757
High	Sequest HT (E2)	Unambiguous	FLEQQNQVLQTK		6	Cont_P35908; Cont_P04264	Cont_Q7Z794; Cont_P35908; Cont_Q9R0H5; Cont_Q6NXH9; Cont_P04264; Cont_Q6IFZ6	0	2	0.288	0	1	1	738.397	1475.79	1475.79	0.54	0.0004	HCD	MS2	56.9689	35	29.5429	24803	Dicty_IEX_CMAC_1b_11212024.raw	F315	1.91	2	0.001198	0.002708
High	Sequest HT (E2)	Unambiguous	TVTPTGTLELR		1	O96759	O96759	0	2	0.4766	0	1	1	594.335	1187.66	1187.66	0.11	7e-05	HCD	MS2	32.1855	35	29.549	24810	Dicty_IEX_CMAC_1b_11212024.raw	F315	2.14	1	0.001198	0.00652
High	Sequest HT (E2)	Unambiguous	SVNIADLNSTR		2	Q869W9	Q869X2; Q869W9	0	2	0.4278	0	1	1	595.312	1189.62	1189.62	0.31	0.00018	HCD	MS2	60.6507	35	29.5505	24811	Dicty_IEX_CMAC_1b_11212024.raw	F315	1.8	1	0.002778	0.02593
High	Sequest HT (E2)	Unambiguous	GLAQNLTmGTGR	M8(Oxidation)	2	Q869W9	Q869X2; Q869W9	0	2	0.3118	0	1	1	617.814	1234.62	1234.62	-0.34	-0.00021	HCD	MS2	67.7632	35	29.5624	24826	Dicty_IEX_CMAC_1b_11212024.raw	F315	1.86	1	0.001198	0.008583
High	Sequest HT (E2)	Unambiguous	mDNFDQTIGVK	M1(Oxidation)	1	Q54J97	Q54J97	0	2	0.517	0	1	1	642.3	1283.59	1283.59	-0.42	-0.00027	HCD	MS2	92.888	35	29.5639	24827	Dicty_IEX_CMAC_1b_11212024.raw	F315	1.47	1	0.00381	0.05547
High	Sequest HT (E2)	Unambiguous	SNEISILQDK		1	Q55BH2	Q55BH2	0	2	0.1	0	1	1	573.804	1146.6	1146.6	-0.14	-8e-05	HCD	MS2	70.4713	35	29.5661	24830	Dicty_IEX_CMAC_1b_11212024.raw	F315	1.2	1	0.002778	0.02628
High	Sequest HT (E2)	Unambiguous	YINNEYGGVLK		2	Q869W9	Q869X2; Q869W9	0	2	0.16	0	1	1	635.328	1269.65	1269.65	0.41	0.00026	HCD	MS2	31.4028	35	29.5717	24836	Dicty_IEX_CMAC_1b_11212024.raw	F315	1.75	1	0.002778	0.03664
High	Sequest HT (E2)	Unambiguous	SNEISILQDK		1	Q55BH2	Q55BH2	0	2	0.2762	0	1	1	573.804	1146.6	1146.6	0.39	0.00022	HCD	MS2	60.6793	35	29.6037	24872	Dicty_IEX_CMAC_1b_11212024.raw	F315	1.81	1	0.002778	0.02995
High	Sequest HT (E2)	Unambiguous	TSTVDTLEIDSNNTK		1	Q869W9	Q869W9	0	2	0.3	0	1	1	819.397	1637.79	1637.79	0.28	0.00023	HCD	MS2	0	35	29.6149	24885	Dicty_IEX_CMAC_1b_11212024.raw	F315	1.5	1	0.001198	0.004032
High	Sequest HT (E2)	Unambiguous	AIINDPLK		1	Q54CA8	Q54CA8	0	2	0.3679	0	1	1	442.266	883.524	883.525	-0.4	-0.00018	HCD	MS2	60.656	35	29.6424	24916	Dicty_IEX_CMAC_1b_11212024.raw	F315	1.06	1	0.006366	0.09003
High	Sequest HT (E2)	Unambiguous	SFDAGADGYIR		2	Q869W9	Q869X2; Q869W9	0	2	0.2	0	1	1	586.273	1171.54	1171.54	0.29	0.00017	HCD	MS2	2.7267	34.498	29.6529	24929	Dicty_IEX_CMAC_1b_11212024.raw	F315	3.25	1	0.001198	0.001239
High	Sequest HT (E2)	Unambiguous	TAIEYINER		2	Q869W9	Q869X2; Q869W9	0	2	0.5749	0	1	1	554.785	1108.56	1108.56	-0.33	-0.00018	HCD	MS2	86.5469	35	29.6855	24966	Dicty_IEX_CMAC_1b_11212024.raw	F315	1.67	1	0.004785	0.07348
High	Sequest HT (E2)	Unambiguous	LEFSScLK	C6(Carbamidomethyl)	1	P05095	P05095	0	2	0.426	0	1	1	492.247	983.487	983.487	-0.04	-2e-05	HCD	MS2	35.8914	35	29.7173	25003	Dicty_IEX_CMAC_1b_11212024.raw	F315	1.69	1	0.002778	0.0378
High	Sequest HT (E2)	Unambiguous	EKVDYLQEK		1	Q869W9	Q869W9	1	2	0.2185	0	1	1	576.301	1151.59	1151.59	0.56	0.00032	HCD	MS2	48.1054	35	29.7222	25009	Dicty_IEX_CMAC_1b_11212024.raw	F315	1.51	1	0.002778	0.03623
High	Sequest HT (E2)	Unambiguous	FLEQQNQVLQTK		6	Cont_P35908; Cont_P04264	Cont_Q7Z794; Cont_P35908; Cont_Q9R0H5; Cont_Q6NXH9; Cont_P04264; Cont_Q6IFZ6	0	2	0.2595	0	1	1	738.396	1475.78	1475.79	-0.37	-0.00027	HCD	MS2	62.281	35	29.802	25102	Dicty_IEX_CMAC_1b_11212024.raw	F315	1.58	2	0.003397	0.0509
High	Sequest HT (E2)	Unambiguous	GLAQNLTMGTGR		2	Q869W9	Q869X2; Q869W9	0	2	0.5087	0	1	1	609.815	1218.62	1218.63	-2.81	-0.00171	HCD	MS2	1.82439	17.118	29.5033	24756	Dicty_IEX_CMAC_1b_11212024.raw	F315	2.89	1	0.001198	0.006614
High	Sequest HT (E2)	Unambiguous	SFDAGADGYIR		2	Q869W9	Q869X2; Q869W9	0	2	0.1292	0	1	1	586.273	1171.54	1171.54	0.39	0.00023	HCD	MS2	2.86551	35	30.1827	25549	Dicty_IEX_CMAC_1b_11212024.raw	F315	2.4	1	0.001198	0.003998
High	Sequest HT (E2)	Unambiguous	AQGENIEIALKK		2	Q869W9	Q869X2; Q869W9	1	3	0.1475	0	1	1	438.585	1313.74	1313.74	-0.42	-0.00018	HCD	MS2	72.7147	35	30.209	25580	Dicty_IEX_CMAC_1b_11212024.raw	F315	1.83	1	0.00381	0.0621
High	Sequest HT (E2)	Unambiguous	LSMSPcSEFDK	C6(Carbamidomethyl)	2	Q869W9	Q869X2; Q869W9	0	2	0.252	0	1	1	650.781	1300.56	1300.55	0.16	0.0001	HCD	MS2	41.3455	35	30.6806	26106	Dicty_IEX_CMAC_1b_11212024.raw	F315	1.23	1	0.001953	0.02248
High	Sequest HT (E2)	Unambiguous	AQGENIEIALK		2	Q869W9	Q869X2; Q869W9	0	2	0.4552	0	1	1	593.327	1185.65	1185.65	0.14	8e-05	HCD	MS2	11.2852	35	30.6879	26115	Dicty_IEX_CMAC_1b_11212024.raw	F315	2.68	1	0.001198	0.0004493
High	Sequest HT (E2)	Unambiguous	TIANNAGVEGSVVIGR		1	Q54J97	Q54J97	0	2	0.6065	0	1	1	778.923	1556.84	1556.84	-0.11	-8e-05	HCD	MS2	29.0504	35	30.6894	26116	Dicty_IEX_CMAC_1b_11212024.raw	F315	3.1	1	0.001198	6.03e-05
High	Sequest HT (E2)	Unambiguous	SFDAGADGYIR		2	Q869W9	Q869X2; Q869W9	0	2	0.2277	0	1	1	586.273	1171.54	1171.54	0.19	0.00011	HCD	MS2	12.5277	35	30.6954	26123	Dicty_IEX_CMAC_1b_11212024.raw	F315	2.24	1	0.001198	0.01486
High	Sequest HT (E2)	Unambiguous	LFQVDYANK		1	Q27563	Q27563	0	2	0.2837	0	1	1	549.285	1097.56	1097.56	0.34	0.00019	HCD	MS2	81.0499	35	30.725	26153	Dicty_IEX_CMAC_1b_11212024.raw	F315	1.41	1	0.004785	0.07231
High	Sequest HT (E2)	Unambiguous	LINSIEIGEK		2	Q869W9	Q869X2; Q869W9	0	2	0.5141	0	1	1	558.319	1115.63	1115.63	-0.07	-4e-05	HCD	MS2	1.87455	13.674	30.7773	26212	Dicty_IEX_CMAC_1b_11212024.raw	F315	2.84	1	0.001198	0.001801
High	Sequest HT (E2)	Unambiguous	GLAQNLTMGTGR		2	Q869W9	Q869X2; Q869W9	0	2	0.5622	0	1	1	609.816	1218.62	1218.63	-1	-0.00061	HCD	MS2	48.8742	35	30.7974	26234	Dicty_IEX_CMAC_1b_11212024.raw	F315	2.49	1	0.002778	0.0337
High	Sequest HT (E2)	Unambiguous	GLAQNLTMGTGR		2	Q869W9	Q869X2; Q869W9	0	2	0.5809	0	1	1	609.816	1218.62	1218.63	-1	-0.00061	HCD	MS2	35.6663	35	30.8483	26289	Dicty_IEX_CMAC_1b_11212024.raw	F315	2.72	1	0.001198	0.004775
High	Sequest HT (E2)	Unambiguous	mDNFDQTIGVK	M1(Oxidation)	1	Q54J97	Q54J97	0	2	0.3761	0	1	1	642.3	1283.59	1283.59	-0.22	-0.00014	HCD	MS2	87.0273	35	30.8655	26308	Dicty_IEX_CMAC_1b_11212024.raw	F315	1.09	1	0.009734	0.1103
High	Sequest HT (E2)	Unambiguous	SGSAADTQAISDYVR		1	Q55GJ6	Q55GJ6	0	2	0.3506	0	1	1	770.865	1540.72	1540.72	-0.86	-0.00066	HCD	MS2	38.4422	35	30.8898	26335	Dicty_IEX_CMAC_1b_11212024.raw	F315	1.54	1	0.001198	0.00517
High	Sequest HT (E2)	Unambiguous	DTYYYVEPDR		1	Q54ET6	Q54ET6	0	2	0.1667	0	1	1	660.791	1320.57	1320.57	-0.17	-0.00011	HCD	MS2	81.0561	35	30.914	26361	Dicty_IEX_CMAC_1b_11212024.raw	F315	0.78	1	0.002778	0.04799
High	Sequest HT (E2)	Unambiguous	AQGENIEIALK		2	Q869W9	Q869X2; Q869W9	0	2	0.4317	0	1	1	593.328	1185.65	1185.65	0.35	0.00021	HCD	MS2	16.6993	35	30.9456	26397	Dicty_IEX_CMAC_1b_11212024.raw	F315	2.27	1	0.001198	0.004118
High	Sequest HT (E2)	Unambiguous	TIANNAGVEGSVVIGR		1	Q54J97	Q54J97	0	2	0.5966	0	1	1	778.923	1556.84	1556.84	-0.03	-2e-05	HCD	MS2	49.9784	35	30.9471	26398	Dicty_IEX_CMAC_1b_11212024.raw	F315	2.38	1	0.001198	0.001356
High	Sequest HT (E2)	Unambiguous	SFDAGADGYIR		2	Q869W9	Q869X2; Q869W9	0	2	0.083	0	1	1	586.273	1171.54	1171.54	0.09	5e-05	HCD	MS2	12.6231	35	30.963	26419	Dicty_IEX_CMAC_1b_11212024.raw	F315	2.41	1	0.001198	0.005906
High	Sequest HT (E2)	Unambiguous	MASNEPTFDISSESNR		1	Q54ET6	Q54ET6	0	2	0.4444	0	1	1	892.892	1784.78	1784.78	0.2	0.00018	HCD	MS2	0	35	30.9645	26420	Dicty_IEX_CMAC_1b_11212024.raw	F315	1.98	1	0.001198	0.001059
High	Sequest HT (E2)	Unambiguous	DTYYYVEPDR		1	Q54ET6	Q54ET6	0	2	0.5753	0	1	1	660.791	1320.57	1320.57	-0.35	-0.00023	HCD	MS2	80.581	35	30.647	26067	Dicty_IEX_CMAC_1b_11212024.raw	F315	1.46	1	0.006366	0.0881
High	Sequest HT (E2)	Unambiguous	LFQVDYANK		1	Q27563	Q27563	0	2	0.2216	0	1	1	549.285	1097.56	1097.56	0.22	0.00012	HCD	MS2	41.5629	35	30.2083	25579	Dicty_IEX_CMAC_1b_11212024.raw	F315	1.85	1	0.001953	0.01768
High	Sequest HT (E2)	Unambiguous	GLAQNLTmGTGR	M8(Oxidation)	2	Q869W9	Q869X2; Q869W9	0	2	0.169	0	1	1	617.814	1234.62	1234.62	-0.23	-0.00014	HCD	MS2	77.5935	35	30.6111	26027	Dicty_IEX_CMAC_1b_11212024.raw	F315	1.42	1	0.004785	0.06867
High	Sequest HT (E2)	Unambiguous	GLAQNLTMGTGR		2	Q869W9	Q869X2; Q869W9	0	2	0.5269	0	1	1	609.816	1218.62	1218.63	-1.1	-0.00067	HCD	MS2	20.5231	35	30.5713	25983	Dicty_IEX_CMAC_1b_11212024.raw	F315	2.6	1	0.001198	0.004177
High	Sequest HT (E2)	Unambiguous	GLAQNLTMGTGR		2	Q869W9	Q869X2; Q869W9	0	2	0.4223	0	1	1	609.816	1218.62	1218.63	-1.6	-0.00098	HCD	MS2	13.6994	35	30.2496	25628	Dicty_IEX_CMAC_1b_11212024.raw	F315	2.51	1	0.001198	0.003952
High	Sequest HT (E2)	Unambiguous	LINSIEIGEK		2	Q869W9	Q869X2; Q869W9	0	2	0.5049	0	1	1	558.319	1115.63	1115.63	-0.08	-4e-05	HCD	MS2	0.958571	8.963	30.2666	25647	Dicty_IEX_CMAC_1b_11212024.raw	F315	3.05	1	0.001198	0.006437
High	Sequest HT (E2)	Unambiguous	GLAQNLTMGTGR		2	Q869W9	Q869X2; Q869W9	0	2	0.3247	0	1	1	609.815	1218.62	1218.63	-2.3	-0.0014	HCD	MS2	14.709	35	30.2758	25658	Dicty_IEX_CMAC_1b_11212024.raw	F315	2.31	1	0.001198	0.006331
High	Sequest HT (E2)	Unambiguous	GLAQNLTMGTGR		2	Q869W9	Q869X2; Q869W9	0	2	0.5079	0	1	1	609.815	1218.62	1218.63	-2.4	-0.00146	HCD	MS2	13.2075	35	30.3056	25692	Dicty_IEX_CMAC_1b_11212024.raw	F315	2.54	1	0.004785	0.06735
High	Sequest HT (E2)	Unambiguous	VQEGLNSLTVR		1	Q54ET6	Q54ET6	0	2	0.2133	0	1	1	608.339	1215.67	1215.67	1.28	0.00078	HCD	MS2	86.2034	35	30.3271	25716	Dicty_IEX_CMAC_1b_11212024.raw	F315	1.5	1	0.006366	0.09789
High	Sequest HT (E2)	Unambiguous	SVNIADLNSTR		2	Q869W9	Q869X2; Q869W9	0	2	0.2696	0	1	1	595.312	1189.62	1189.62	-0.1	-6e-05	HCD	MS2	75.7953	35	30.3307	25720	Dicty_IEX_CMAC_1b_11212024.raw	F315	2.3	1	0.004785	0.06988
High	Sequest HT (E2)	Unambiguous	mDNFDQTIGVK	M1(Oxidation)	1	Q54J97	Q54J97	0	2	0.6368	0	1	1	642.3	1283.59	1283.59	-0.23	-0.00015	HCD	MS2	84.3398	35	30.3418	25733	Dicty_IEX_CMAC_1b_11212024.raw	F315	1.9	1	0.001953	0.01892
High	Sequest HT (E2)	Unambiguous	DTYYYVEPDR		1	Q54ET6	Q54ET6	0	2	0.4848	0	1	1	660.791	1320.57	1320.57	0.2	0.00013	HCD	MS2	67.0705	35	30.3795	25770	Dicty_IEX_CMAC_1b_11212024.raw	F315	1.32	1	0.004785	0.073
High	Sequest HT (E2)	Unambiguous	AQGENIEIALK		2	Q869W9	Q869X2; Q869W9	0	2	0.5655	0	1	1	593.327	1185.65	1185.65	0.04	2e-05	HCD	MS2	6.02419	12.969	30.4242	25821	Dicty_IEX_CMAC_1b_11212024.raw	F315	2.9	1	0.001198	0.001477
High	Sequest HT (E2)	Unambiguous	TIANNAGVEGSVVIGR		1	Q54J97	Q54J97	0	2	0.3567	0	1	1	778.923	1556.84	1556.84	-0.35	-0.00027	HCD	MS2	46.6471	35	30.4307	25829	Dicty_IEX_CMAC_1b_11212024.raw	F315	1.57	1	0.001198	0.01027
High	Sequest HT (E2)	Unambiguous	SFDAGADGYIR		2	Q869W9	Q869X2; Q869W9	0	2	0.1318	0	1	1	586.273	1171.54	1171.54	0.19	0.00011	HCD	MS2	8.82962	35	30.4412	25841	Dicty_IEX_CMAC_1b_11212024.raw	F315	2.2	1	0.001198	0.004323
High	Sequest HT (E2)	Unambiguous	LFQVDYANK		1	Q27563	Q27563	0	2	0.402	0	1	1	549.285	1097.56	1097.56	0.45	0.00025	HCD	MS2	49.9214	35	30.4688	25868	Dicty_IEX_CMAC_1b_11212024.raw	F315	2.04	1	0.001198	0.01271
High	Sequest HT (E2)	Unambiguous	TSTVDTLEIDSNNTK		1	Q869W9	Q869W9	0	2	0.2051	0	1	1	819.397	1637.79	1637.79	-0.16	-0.00013	HCD	MS2	40.3023	35	30.5006	25903	Dicty_IEX_CMAC_1b_11212024.raw	F315	1.17	1	0.009734	0.1112
High	Sequest HT (E2)	Unambiguous	LINSIEIGEK		2	Q869W9	Q869X2; Q869W9	0	2	0.3938	0	1	1	558.319	1115.63	1115.63	0.25	0.00014	HCD	MS2	0.398494	4.023	30.5202	25925	Dicty_IEX_CMAC_1b_11212024.raw	F315	2.92	1	0.001198	0.008589
High	Sequest HT (E2)	Unambiguous	GLAQNLTMGTGR		2	Q869W9	Q869X2; Q869W9	0	2	0.5175	0	1	1	609.815	1218.62	1218.63	-2.2	-0.00134	HCD	MS2	13.1057	35	30.5286	25935	Dicty_IEX_CMAC_1b_11212024.raw	F315	2.57	1	0.006366	0.08418
High	Sequest HT (E2)	Unambiguous	mDNFDQTIGVK	M1(Oxidation)	1	Q54J97	Q54J97	0	2	0.3866	0	1	1	642.3	1283.59	1283.59	-0.23	-0.00014	HCD	MS2	88.4931	35	30.6096	26026	Dicty_IEX_CMAC_1b_11212024.raw	F315	1.19	1	0.001198	0.00305
High	Sequest HT (E2)	Unambiguous	LFQVDYANK		1	Q27563	Q27563	0	2	0.2597	0	1	1	549.285	1097.56	1097.56	-0.11	-6e-05	HCD	MS2	85.0168	35	30.9791	26436	Dicty_IEX_CMAC_1b_11212024.raw	F315	1.81	1	0.00381	0.05905
High	Sequest HT (E2)	Unambiguous	TAIEYINER		2	Q869W9	Q869X2; Q869W9	0	2	0.679	0	1	1	554.785	1108.56	1108.56	0.33	0.00018	HCD	MS2	83.4148	35	29.4221	24664	Dicty_IEX_CMAC_1b_11212024.raw	F315	1.62	1	0.002778	0.03227
High	Sequest HT (E2)	Unambiguous	NEQVVEGEILAK		1	P05095	P05095	0	2	0.2532	0	1	1	664.857	1328.71	1328.71	0.1	6e-05	HCD	MS2	91.1239	35	29.3805	24616	Dicty_IEX_CMAC_1b_11212024.raw	F315	1.54	1	0.004785	0.06702
High	Sequest HT (E2)	Unambiguous	STNDQLIEIK		1	Q55BH2	Q55BH2	0	2	0.2949	0	1	1	580.811	1160.62	1160.62	-0.59	-0.00034	HCD	MS2	29.3499	35	28.2084	23352	Dicty_IEX_CMAC_1b_11212024.raw	F315	1.56	1	0.002778	0.03447
High	Sequest HT (E2)	Unambiguous	GVASSQNDQSGDGTTTATILTR		1	Q54J97	Q54J97	0	3	0.4118	0	1	1	727.353	2180.04	2180.04	0.23	0.00017	HCD	MS2	90.4929	35	28.2099	23354	Dicty_IEX_CMAC_1b_11212024.raw	F315	1.7	1	0.006366	0.09961
High	Sequest HT (E2)	Unambiguous	SVNIADLNSTR		2	Q869W9	Q869X2; Q869W9	0	2	0.5199	0	1	1	595.312	1189.62	1189.62	0.3	0.00018	HCD	MS2	42.1067	35	28.2564	23409	Dicty_IEX_CMAC_1b_11212024.raw	F315	2.77	1	0.001198	0.006815
High	Sequest HT (E2)	Unambiguous	LEIQLESEK		1	Q55F80	Q55F80	0	2	0.1242	0	1	1	544.795	1088.58	1088.58	-0.38	-0.00021	HCD	MS2	70.7499	35	28.3017	23461	Dicty_IEX_CMAC_1b_11212024.raw	F315	1.53	1	0.006366	0.0887
High	Sequest HT (E2)	Unambiguous	SFDAGADGYIR		2	Q869W9	Q869X2; Q869W9	0	2	0.2185	0	1	1	586.272	1171.54	1171.54	-0.45	-0.00026	HCD	MS2	68.6453	35	28.3238	23486	Dicty_IEX_CMAC_1b_11212024.raw	F315	1.51	1	0.001953	0.02362
High	Sequest HT (E2)	Unambiguous	FTQAGSEmSALLGR	M8(Oxidation)	1	Q55CS9	Q55CS9	0	2	0.4753	0	1	1	742.364	1483.72	1483.72	0.44	0.00032	HCD	MS2	62.7249	35	28.3693	23537	Dicty_IEX_CMAC_1b_11212024.raw	F315	1.62	1	0.001198	0.0006838
High	Sequest HT (E2)	Unambiguous	FDQGFISR		1	Q54J97	Q54J97	0	2	0.1301	0	1	1	485.243	969.479	969.479	-0.07	-4e-05	HCD	MS2	71.4489	35	28.3774	23546	Dicty_IEX_CMAC_1b_11212024.raw	F315	1.46	1	0.001953	0.02068
High	Sequest HT (E2)	Unambiguous	TAIEYINER		2	Q869W9	Q869X2; Q869W9	0	2	0.4902	0	1	1	554.785	1108.56	1108.56	-0.23	-0.00013	HCD	MS2	68.7592	35	28.3856	23554	Dicty_IEX_CMAC_1b_11212024.raw	F315	1.53	1	0.002778	0.03146
High	Sequest HT (E2)	Unambiguous	FLEQQNQVLQTK		6	Cont_P35908; Cont_P04264	Cont_Q7Z794; Cont_P35908; Cont_Q9R0H5; Cont_Q6NXH9; Cont_P04264; Cont_Q6IFZ6	0	2	0.2988	0	1	1	738.396	1475.79	1475.79	-0.05	-3e-05	HCD	MS2	67.6223	35	28.4584	23619	Dicty_IEX_CMAC_1b_11212024.raw	F315	1.64	2	0.002778	0.03154
High	Sequest HT (E2)	Unambiguous	GVASSQNDQSGDGTTTATILTR		1	Q54J97	Q54J97	0	2	0.4881	0	1	1	1090.53	2180.05	2180.04	1.36	0.00148	HCD	MS2	29.9538	35	28.4749	23637	Dicty_IEX_CMAC_1b_11212024.raw	F315	1.68	1	0.002778	0.03987
High	Sequest HT (E2)	Unambiguous	NEQVVEGEILAK		1	P05095	P05095	0	2	0.3606	0	1	1	664.857	1328.71	1328.71	0.64	0.00043	HCD	MS2	85.559	35	28.499	23663	Dicty_IEX_CMAC_1b_11212024.raw	F315	2.08	1	0.002778	0.03245
High	Sequest HT (E2)	Unambiguous	SVNIADLNSTR		2	Q869W9	Q869X2; Q869W9	0	2	0.5638	0	1	1	595.312	1189.62	1189.62	0.3	0.00018	HCD	MS2	33.7863	35	28.5126	23678	Dicty_IEX_CMAC_1b_11212024.raw	F315	2.82	1	0.001198	0.01252
High	Sequest HT (E2)	Unambiguous	GLAQNLTmGTGR	M8(Oxidation)	2	Q869W9	Q869X2; Q869W9	0	2	0.4724	0	1	1	617.814	1234.62	1234.62	-0.84	-0.00052	HCD	MS2	88.808	26.604	28.514	23679	Dicty_IEX_CMAC_1b_11212024.raw	F315	1.99	1	0.001198	0.01183
High	Sequest HT (E2)	Unambiguous	GEPDASSFPSGGIR		1	Q54WR9	Q54WR9	0	2	0.5587	0	1	1	688.826	1376.64	1376.64	0.54	0.00037	HCD	MS2	95.3006	35	28.5673	23735	Dicty_IEX_CMAC_1b_11212024.raw	F315	1.79	1	0.002778	0.02512
High	Sequest HT (E2)	Unambiguous	TSGGIFIPTNK		1	Q54J68	Q54J68	0	2	0.4087	0	1	1	567.811	1134.61	1134.62	-0.36	-0.0002	HCD	MS2	76.2338	35	28.5904	23761	Dicty_IEX_CMAC_1b_11212024.raw	F315	1.15	1	0.002778	0.04827
High	Sequest HT (E2)	Unambiguous	FLEQQNQVLQTK		6	Cont_P35908; Cont_P04264	Cont_Q7Z794; Cont_P35908; Cont_Q9R0H5; Cont_Q6NXH9; Cont_P04264; Cont_Q6IFZ6	0	2	0.4378	0	1	1	738.396	1475.79	1475.79	0.12	9e-05	HCD	MS2	40.3605	35	28.1796	23320	Dicty_IEX_CMAC_1b_11212024.raw	F315	2.49	2	0.001198	0.003826
High	Sequest HT (E2)	Unambiguous	TSTVDTLEIDSNNTK		1	Q869W9	Q869W9	0	2	0.6083	0	1	1	819.397	1637.79	1637.79	0.27	0.00022	HCD	MS2	0	35	28.5976	23769	Dicty_IEX_CMAC_1b_11212024.raw	F315	2.17	1	0.001198	0.01526
High	Sequest HT (E2)	Unambiguous	GVASSQNDQSGDGTTTATILTR		1	Q54J97	Q54J97	0	2	0.5311	0	1	1	1090.52	2180.04	2180.04	-1.56	-0.0017	HCD	MS2	38.6923	35	28.1613	23299	Dicty_IEX_CMAC_1b_11212024.raw	F315	2.41	1	0.001198	0.005193
High	Sequest HT (E2)	Unambiguous	SVNIADLNSTR		2	Q869W9	Q869X2; Q869W9	0	2	0.3863	0	1	1	595.312	1189.62	1189.62	0.3	0.00018	HCD	MS2	47.3525	35	28.1216	23252	Dicty_IEX_CMAC_1b_11212024.raw	F315	2.77	1	0.001198	0.005564
High	Sequest HT (E2)	Unambiguous	FLEQQNQVLQTK		6	Cont_P35908; Cont_P04264	Cont_Q7Z794; Cont_P35908; Cont_Q9R0H5; Cont_Q6NXH9; Cont_P04264; Cont_Q6IFZ6	0	2	0.4439	0	1	1	738.396	1475.79	1475.79	-0.05	-3e-05	HCD	MS2	58.411	35	27.9183	23025	Dicty_IEX_CMAC_1b_11212024.raw	F315	2.14	2	0.001198	0.009093
High	Sequest HT (E2)	Unambiguous	YEELQITAGR		2	Cont_P04264; Cont_P04259	Cont_P04264; Cont_P04259	0	2	0.3675	0	1	1	590.305	1179.6	1179.6	1.23	0.00072	HCD	MS2	82.5164	35	27.9293	23038	Dicty_IEX_CMAC_1b_11212024.raw	F315	1.66	2	0.002778	0.0508
High	Sequest HT (E2)	Unambiguous	GVASSQNDQSGDGTTTATILTR		1	Q54J97	Q54J97	0	3	0.605	0	1	1	727.352	2180.04	2180.04	-0.19	-0.00014	HCD	MS2	79.5452	35	27.9396	23051	Dicty_IEX_CMAC_1b_11212024.raw	F315	2	1	0.001198	0.004843
High	Sequest HT (E2)	Unambiguous	STNDQLIEIK		1	Q55BH2	Q55BH2	0	2	0.3568	0	1	1	580.811	1160.62	1160.62	-0.17	-0.0001	HCD	MS2	17.4153	35	27.9476	23059	Dicty_IEX_CMAC_1b_11212024.raw	F315	2.13	1	0.001198	0.01306
High	Sequest HT (E2)	Unambiguous	TIVNSFDR		2	Q869W9	Q869X2; Q869W9	0	2	0.3727	0	1	1	476.248	951.49	951.489	0.18	8e-05	HCD	MS2	77.5345	34.573	27.9491	23061	Dicty_IEX_CMAC_1b_11212024.raw	F315	1.1	1	0.004785	0.0647
High	Sequest HT (E2)	Unambiguous	mASNEPTFDISSESNR	M1(Oxidation)	1	Q54ET6	Q54ET6	0	2	0.5185	0	1	1	900.889	1800.77	1800.77	0.43	0.00039	HCD	MS2	43.9053	35	27.9645	23080	Dicty_IEX_CMAC_1b_11212024.raw	F315	0.54	1	0.005879	0.07631
High	Sequest HT (E2)	Unambiguous	FQTGGPDGDLGSNEIK		1	Q54VI3	Q54VI3	0	2	0.5785	0	1	1	817.887	1634.77	1634.77	0.67	0.00055	HCD	MS2	0	35	27.9761	23094	Dicty_IEX_CMAC_1b_11212024.raw	F315	2.42	1	0.001198	0.003701
High	Sequest HT (E2)	Unambiguous	SVNIADLNSTR		2	Q869W9	Q869X2; Q869W9	0	2	0.4633	0	1	1	595.312	1189.62	1189.62	0.2	0.00012	HCD	MS2	7.63675	35	27.9939	23112	Dicty_IEX_CMAC_1b_11212024.raw	F315	2.59	1	0.001198	0.006981
High	Sequest HT (E2)	Unambiguous	GLAQNLTmGTGR	M8(Oxidation)	2	Q869W9	Q869X2; Q869W9	0	2	0.3373	0	1	1	617.814	1234.62	1234.62	-0.24	-0.00015	HCD	MS2	74.6922	34.389	27.9954	23113	Dicty_IEX_CMAC_1b_11212024.raw	F315	1.69	1	0.00381	0.05445
High	Sequest HT (E2)	Unambiguous	GVASSQNDQSGDGTTTATILTR		1	Q54J97	Q54J97	0	3	0.2941	0	1	1	727.353	2180.05	2180.04	1.24	0.0009	HCD	MS2	49.3093	35	28.0124	23133	Dicty_IEX_CMAC_1b_11212024.raw	F315	1.87	1	0.001198	0.014
High	Sequest HT (E2)	Unambiguous	ANEISDYVR		1	P05095	P05095	0	2	0.0738	0	1	1	533.762	1066.52	1066.52	0.07	4e-05	HCD	MS2	76.2175	35	28.0633	23192	Dicty_IEX_CMAC_1b_11212024.raw	F315	1.22	1	0.009734	0.1123
High	Sequest HT (E2)	Unambiguous	VQEGLNSLTVR		1	Q54ET6	Q54ET6	0	2	0.2738	0	1	1	608.339	1215.67	1215.67	0.97	0.00059	HCD	MS2	68.202	35	28.0942	23221	Dicty_IEX_CMAC_1b_11212024.raw	F315	1.68	1	0.001953	0.02377
High	Sequest HT (E2)	Unambiguous	YTVYDSLDK		1	Q54ET6	Q54ET6	0	2	0.406	0	1	1	552.266	1103.53	1103.53	-0.17	-9e-05	HCD	MS2	53.7073	35	28.1073	23236	Dicty_IEX_CMAC_1b_11212024.raw	F315	1.33	1	0.009734	0.1128
High	Sequest HT (E2)	Unambiguous	FTQAGSEmSALLGR	M8(Oxidation)	1	Q55CS9	Q55CS9	0	2	0.5309	0	1	1	742.364	1483.72	1483.72	0.27	0.0002	HCD	MS2	46.3423	35	28.1124	23242	Dicty_IEX_CMAC_1b_11212024.raw	F315	2.75	1	0.001198	0.0003301
High	Sequest HT (E2)	Unambiguous	FDQGFISR		1	Q54J97	Q54J97	0	2	0.1921	0	1	1	485.243	969.479	969.479	-0.26	-0.00013	HCD	MS2	72.477	35	28.1193	23250	Dicty_IEX_CMAC_1b_11212024.raw	F315	1.51	1	0.002778	0.02449
High	Sequest HT (E2)	Unambiguous	GEPDASSFPSGGIR		1	Q54WR9	Q54WR9	0	2	0.586	0	1	1	688.826	1376.64	1376.64	0.19	0.00013	HCD	MS2	92.5164	35	28.1308	23263	Dicty_IEX_CMAC_1b_11212024.raw	F315	1.86	1	0.002778	0.03647
High	Sequest HT (E2)	Unambiguous	SFDAGADGYIR		2	Q869W9	Q869X2; Q869W9	0	2	0.164	0	1	1	586.273	1171.54	1171.54	0.39	0.00023	HCD	MS2	8.94411	35	29.3951	24633	Dicty_IEX_CMAC_1b_11212024.raw	F315	2.5	1	0.001198	0.00154
High	Sequest HT (E2)	Unambiguous	FDQGFISR		1	Q54J97	Q54J97	0	2	0.1456	0	1	1	485.243	969.479	969.479	-0.07	-4e-05	HCD	MS2	62.5799	35	28.6296	23801	Dicty_IEX_CMAC_1b_11212024.raw	F315	1.58	1	0.001198	0.01399
High	Sequest HT (E2)	Unambiguous	GVASSQNDQSGDGTTTATILTR		1	Q54J97	Q54J97	0	2	0.2971	0	1	1	1090.53	2180.05	2180.04	1.69	0.00185	HCD	MS2	61.6832	35	28.7062	23882	Dicty_IEX_CMAC_1b_11212024.raw	F315	1.75	1	0.002778	0.02643
High	Sequest HT (E2)	Unambiguous	FDQGFISR		1	Q54J97	Q54J97	0	2	0.1457	0	1	1	485.243	969.478	969.479	-0.64	-0.00031	HCD	MS2	75.8433	35	29.1422	24344	Dicty_IEX_CMAC_1b_11212024.raw	F315	1.51	1	0.002778	0.04985
High	Sequest HT (E2)	Unambiguous	TAIEYINER		2	Q869W9	Q869X2; Q869W9	0	2	0.5886	0	1	1	554.785	1108.56	1108.56	0.11	6e-05	HCD	MS2	71.1584	35	29.1546	24358	Dicty_IEX_CMAC_1b_11212024.raw	F315	1.58	1	0.001953	0.01867
High	Sequest HT (E2)	Unambiguous	TNAENEFVTIK		1	Cont_P04264	Cont_P04264	0	2	0.5071	0	1	1	633.322	1265.64	1265.64	0.15	9e-05	HCD	MS2	29.1322	35	29.1706	24377	Dicty_IEX_CMAC_1b_11212024.raw	F315	2.11	1	0.002778	0.0297
High	Sequest HT (E2)	Unambiguous	TGIDQDLLQK		1	Q54JE4	Q54JE4	0	2	0.2609	0	1	1	565.807	1130.61	1130.61	0.54	0.0003	HCD	MS2	22.9338	35	29.1768	24384	Dicty_IEX_CMAC_1b_11212024.raw	F315	1.15	1	0.008355	0.1066
High	Sequest HT (E2)	Unambiguous	EPVEADIDISDK		1	Q54WR9	Q54WR9	0	2	0.3268	0	1	1	665.823	1330.64	1330.64	1.1	0.00073	HCD	MS2	95.402	35	29.1892	24398	Dicty_IEX_CMAC_1b_11212024.raw	F315	1.53	1	0.002778	0.02739
High	Sequest HT (E2)	Unambiguous	GINFAVEK		1	Q54J97	Q54J97	0	2	0.1298	0	1	1	439.243	877.479	877.478	1.07	0.00047	HCD	MS2	77.9049	35	29.2179	24427	Dicty_IEX_CMAC_1b_11212024.raw	F315	1.31	1	0.006366	0.09106
High	Sequest HT (E2)	Unambiguous	LEFSScLK	C6(Carbamidomethyl)	1	P05095	P05095	0	2	0.186	0	1	1	492.247	983.487	983.487	0.2	0.0001	HCD	MS2	31.3321	35	29.2559	24470	Dicty_IEX_CMAC_1b_11212024.raw	F315	1.72	1	0.002778	0.02488
High	Sequest HT (E2)	Unambiguous	FLEQQNQVLQTK		6	Cont_P35908; Cont_P04264	Cont_Q7Z794; Cont_P35908; Cont_Q9R0H5; Cont_Q6NXH9; Cont_P04264; Cont_Q6IFZ6	0	2	0.3537	0	1	1	738.397	1475.79	1475.79	0.54	0.00039	HCD	MS2	68.0647	35	29.2734	24491	Dicty_IEX_CMAC_1b_11212024.raw	F315	1.47	2	0.002778	0.03644
High	Sequest HT (E2)	Unambiguous	GLAQNLTMGTGR		2	Q869W9	Q869X2; Q869W9	0	2	0.6608	0	1	1	609.817	1218.63	1218.63	-0.01	0	HCD	MS2	1.52644	13.611	29.2779	24496	Dicty_IEX_CMAC_1b_11212024.raw	F315	3.39	1	0.001198	0.002236
High	Sequest HT (E2)	Unambiguous	SVNIADLNSTR		2	Q869W9	Q869X2; Q869W9	0	2	0.5514	0	1	1	595.312	1189.62	1189.62	0.41	0.00024	HCD	MS2	28.244	35	29.2852	24504	Dicty_IEX_CMAC_1b_11212024.raw	F315	2.43	1	0.004785	0.07276
High	Sequest HT (E2)	Unambiguous	GLAQNLTmGTGR	M8(Oxidation)	2	Q869W9	Q869X2; Q869W9	0	2	0.4382	0	1	1	617.814	1234.62	1234.62	0.06	4e-05	HCD	MS2	51.4656	32.846	29.2994	24521	Dicty_IEX_CMAC_1b_11212024.raw	F315	2.51	1	0.001198	0.006909
High	Sequest HT (E2)	Unambiguous	YINNEYGGVLK		2	Q869W9	Q869X2; Q869W9	0	2	0.4612	0	1	1	635.327	1269.65	1269.65	0.12	7e-05	HCD	MS2	6.09535	35	29.3082	24531	Dicty_IEX_CMAC_1b_11212024.raw	F315	2.32	1	0.001198	0.002138
High	Sequest HT (E2)	Unambiguous	SFDAGADGYIR		2	Q869W9	Q869X2; Q869W9	0	2	0.1333	0	1	1	586.273	1171.54	1171.54	0.39	0.00023	HCD	MS2	26.8035	35	29.3262	24552	Dicty_IEX_CMAC_1b_11212024.raw	F315	2.1	1	0.001198	0.003681
High	Sequest HT (E2)	Unambiguous	TSTVDTLEIDSNNTK		1	Q869W9	Q869W9	0	2	0.4895	0	1	1	819.397	1637.79	1637.79	0.42	0.00035	HCD	MS2	33.5834	35	29.3293	24556	Dicty_IEX_CMAC_1b_11212024.raw	F315	1.9	1	0.001198	0.002188
High	Sequest HT (E2)	Unambiguous	AIINDPLK		1	Q54CA8	Q54CA8	0	2	0.3051	0	1	1	442.266	883.525	883.525	0.57	0.00025	HCD	MS2	74.5774	35	29.3734	24608	Dicty_IEX_CMAC_1b_11212024.raw	F315	1.18	1	0.002778	0.02507
High	Sequest HT (E2)	Unambiguous	SFDAGADGYIR		2	Q869W9	Q869X2; Q869W9	0	2	0.0376	0	1	1	586.273	1171.54	1171.54	0.49	0.00029	HCD	MS2	53.3739	35	29.1339	24335	Dicty_IEX_CMAC_1b_11212024.raw	F315	1.86	1	0.007841	0.1051
High	Sequest HT (E2)	Unambiguous	TAIEYINER		2	Q869W9	Q869X2; Q869W9	0	2	0.456	0	1	1	554.785	1108.56	1108.56	0.1	6e-05	HCD	MS2	66.669	35	28.6378	23810	Dicty_IEX_CMAC_1b_11212024.raw	F315	1.25	1	0.004785	0.06737
High	Sequest HT (E2)	Unambiguous	TSGGIFIPTNK		1	Q54J68	Q54J68	0	2	0.3365	0	1	1	567.811	1134.62	1134.62	0.18	0.0001	HCD	MS2	55.2089	35	29.0997	24300	Dicty_IEX_CMAC_1b_11212024.raw	F315	1.04	1	0.002778	0.03766
High	Sequest HT (E2)	Unambiguous	GLAQNLTmGTGR	M8(Oxidation)	2	Q869W9	Q869X2; Q869W9	0	2	0.4541	0	1	1	617.814	1234.62	1234.62	0.06	3e-05	HCD	MS2	62.7447	35	29.0382	24230	Dicty_IEX_CMAC_1b_11212024.raw	F315	1.96	1	0.001953	0.01818
High	Sequest HT (E2)	Unambiguous	FLEQQNQVLQTK		6	Cont_P35908; Cont_P04264	Cont_Q7Z794; Cont_P35908; Cont_Q9R0H5; Cont_Q6NXH9; Cont_P04264; Cont_Q6IFZ6	0	2	0.2941	0	1	1	738.397	1475.79	1475.79	0.62	0.00045	HCD	MS2	57.2739	35	28.7258	23904	Dicty_IEX_CMAC_1b_11212024.raw	F315	1.7	2	0.001198	0.003367
High	Sequest HT (E2)	Unambiguous	GLAQNLTMGTGR		2	Q869W9	Q869X2; Q869W9	0	2	0.4862	0	1	1	609.817	1218.63	1218.63	-0.01	-1e-05	HCD	MS2	74.0731	35	28.7558	23938	Dicty_IEX_CMAC_1b_11212024.raw	F315	2.18	1	0.001198	0.01438
High	Sequest HT (E2)	Unambiguous	NEQVVEGEILAK		1	P05095	P05095	0	2	0.3527	0	1	1	664.857	1328.71	1328.71	0.09	6e-05	HCD	MS2	73.9557	35	28.759	23942	Dicty_IEX_CMAC_1b_11212024.raw	F315	2.24	1	0.001198	0.002857
High	Sequest HT (E2)	Unambiguous	SVNIADLNSTR		2	Q869W9	Q869X2; Q869W9	0	2	0.5149	0	1	1	595.312	1189.62	1189.62	-0.01	0	HCD	MS2	32.9654	35	28.7664	23950	Dicty_IEX_CMAC_1b_11212024.raw	F315	2.68	1	0.001198	0.001438
High	Sequest HT (E2)	Unambiguous	GLAQNLTmGTGR	M8(Oxidation)	2	Q869W9	Q869X2; Q869W9	0	2	0.3892	0	1	1	617.814	1234.62	1234.62	-0.24	-0.00015	HCD	MS2	84.894	30.812	28.779	23965	Dicty_IEX_CMAC_1b_11212024.raw	F315	1.85	1	0.002778	0.02823
High	Sequest HT (E2)	Unambiguous	QFESVQATLEK		1	Q964D8	Q964D8	0	2	0.2667	0	1	1	640.33	1279.65	1279.65	0.41	0.00026	HCD	MS2	72.3588	35	28.7982	23985	Dicty_IEX_CMAC_1b_11212024.raw	F315	1.35	1	0.006366	0.08827
High	Sequest HT (E2)	Unambiguous	TSGGIFIPTNK		1	Q54J68	Q54J68	0	2	0.3818	0	1	1	567.811	1134.62	1134.62	0.29	0.00016	HCD	MS2	41.7658	35	28.8436	24036	Dicty_IEX_CMAC_1b_11212024.raw	F315	1.65	1	0.001198	0.01499
High	Sequest HT (E2)	Unambiguous	FDQGFISR		1	Q54J97	Q54J97	0	2	0.0888	0	1	1	485.243	969.479	969.479	-0.14	-7e-05	HCD	MS2	41.0897	35	28.8875	24077	Dicty_IEX_CMAC_1b_11212024.raw	F315	1.69	1	0.001198	0.01415
High	Sequest HT (E2)	Unambiguous	TAIEYINER		2	Q869W9	Q869X2; Q869W9	0	2	0.4545	0	1	1	554.785	1108.56	1108.56	-0.12	-6e-05	HCD	MS2	78.9441	35	28.8964	24086	Dicty_IEX_CMAC_1b_11212024.raw	F315	1.32	1	0.001198	0.007295
High	Sequest HT (E2)	Unambiguous	EPVEADIDISDK		1	Q54WR9	Q54WR9	0	2	0.1676	0	1	1	665.823	1330.64	1330.64	0.36	0.00024	HCD	MS2	95.2277	35	28.9211	24113	Dicty_IEX_CMAC_1b_11212024.raw	F315	1.85	1	0.002778	0.02691
High	Sequest HT (E2)	Unambiguous	YINNEYGGVLK		2	Q869W9	Q869X2; Q869W9	0	2	0.448	0	1	1	635.327	1269.65	1269.65	-0.17	-0.00011	HCD	MS2	27.5839	35	28.9278	24120	Dicty_IEX_CMAC_1b_11212024.raw	F315	2.5	1	0.001198	0.001487
High	Sequest HT (E2)	Unambiguous	EINLIEK		1	Q869W9	Q869W9	0	2	0.0963	0	1	1	429.75	858.493	858.493	-0.11	-5e-05	HCD	MS2	75.6756	35	28.958	24149	Dicty_IEX_CMAC_1b_11212024.raw	F315	1.87	1	0.004785	0.06959
High	Sequest HT (E2)	Unambiguous	GVASSQNDQSGDGTTTATILTR		1	Q54J97	Q54J97	0	2	0.6344	0	1	1	1090.53	2180.05	2180.04	1.25	0.00136	HCD	MS2	0	35	28.9726	24162	Dicty_IEX_CMAC_1b_11212024.raw	F315	2.79	1	0.001198	5.08e-05
High	Sequest HT (E2)	Unambiguous	GLAQNLTMGTGR		2	Q869W9	Q869X2; Q869W9	0	2	0.6617	0	1	1	609.817	1218.63	1218.63	0.29	0.00018	HCD	MS2	5.10419	28.376	29.0144	24202	Dicty_IEX_CMAC_1b_11212024.raw	F315	3.34	1	0.001198	0.002227
High	Sequest HT (E2)	Unambiguous	SVNIADLNSTR		2	Q869W9	Q869X2; Q869W9	0	2	0.562	0	1	1	595.313	1189.62	1189.62	0.51	0.0003	HCD	MS2	23.8925	35	29.0277	24218	Dicty_IEX_CMAC_1b_11212024.raw	F315	2.74	1	0.001198	0.004564
High	Sequest HT (E2)	Unambiguous	YINNEYGGVLK		2	Q869W9	Q869X2; Q869W9	0	2	0.4981	0	1	1	635.327	1269.65	1269.65	0.02	1e-05	HCD	MS2	0	35	29.0468	24240	Dicty_IEX_CMAC_1b_11212024.raw	F315	2.69	1	0.001198	0.004719
High	Sequest HT (E2)	Unambiguous	LTSPLLEPSSIQK		1	Q55G04	Q55G04	0	2	0.5364	0	1	1	706.903	1412.8	1412.8	0	0	HCD	MS2	4.33339	35	37.8062	34129	Dicty_IEX_CMAC_1b_11212024.raw	F315	3.02	1	0.001198	0.0036
High	Sequest HT (E2)	Unambiguous	FVSSEGIK		1	Q55DY7	Q55DY7	0	2	0.1307	0	1	1	433.735	866.462	866.462	-0.06	-3e-05	HCD	MS2	85.6064	29.545	16.7396	9784	Dicty_IEX_CMAC_1b_11212024.raw	F315	1.76	1	0.001198	0.01567
High	Sequest HT (E2)	Unambiguous	NEDVSIDTSNcEK	C11(Carbamidomethyl)	1	Q75JS7	Q75JS7	0	2	0.3333	0	1	1	755.82	1510.63	1510.63	0.32	0.00024	HCD	MS2	0	35	16.6817	9712	Dicty_IEX_CMAC_1b_11212024.raw	F315	2.04	1	0.001198	0.0002493
High	Sequest HT (D2)	Unambiguous	ATSIGGENSQVAQSVLR		1	P34119	P34119	0	2	0.6008	0	1	1	858.947	1716.89	1716.89	0.04	4e-05	HCD	MS2	27.6711	35	32.6099	26389	Dicty_IEX_CMAC_1a_11212024.raw	F314	2.43	1	0.0009747	3.13e-05
High	Sequest HT (D2)	Unambiguous	SGSAADTQAISDYVR		1	Q55GJ6	Q55GJ6	0	2	0.2967	0	1	1	770.866	1540.72	1540.72	0.62	0.00048	HCD	MS2	84.4142	35	32.6785	26470	Dicty_IEX_CMAC_1a_11212024.raw	F314	0.91	1	0.002336	0.0197
High	Sequest HT (D2)	Unambiguous	LINSIEIGEK		2	Q869W9	Q869X2; Q869W9	0	2	0.4982	0	1	1	558.319	1115.63	1115.63	-0.21	-0.00012	HCD	MS2	21.1051	35	32.7033	26499	Dicty_IEX_CMAC_1a_11212024.raw	F314	2.79	1	0.0009747	0.005801
High	Sequest HT (D2)	Unambiguous	VVIEDImmGQ	M7(Oxidation); M8(Oxidation)	1	Q54QR2	Q54QR2	0	2	0.4185	0	1	1	583.775	1166.54	1166.54	0.08	5e-05	HCD	MS2	64.54	35	32.71	26506	Dicty_IEX_CMAC_1a_11212024.raw	F314	1.84	1	0.0009747	0.01043
High	Sequest HT (D2)	Unambiguous	LLVGAALGTR		1	Q54QQ0	Q54QQ0	0	2	0.3772	0	1	1	485.806	970.604	970.604	-0.2	-0.0001	HCD	MS2	37.3608	35	32.7196	26517	Dicty_IEX_CMAC_1a_11212024.raw	F314	2.28	1	0.0009747	0.002958
High	Sequest HT (D2)	Unambiguous	SFDAGADGYIR		2	Q869W9	Q869X2; Q869W9	0	2	0.183	0	1	1	586.273	1171.54	1171.54	0.06	3e-05	HCD	MS2	31.3296	35	32.7413	26542	Dicty_IEX_CMAC_1a_11212024.raw	F314	1.53	1	0.002668	0.03129
High	Sequest HT (D2)	Unambiguous	LINSIEIGEK		2	Q869W9	Q869X2; Q869W9	0	2	0.3184	0	1	1	558.319	1115.63	1115.63	0.01	0	HCD	MS2	26.2734	35	32.6001	26378	Dicty_IEX_CMAC_1a_11212024.raw	F314	2.45	1	0.0009747	0.01224
High	Sequest HT (D2)	Unambiguous	MDNFDQTIGVK		1	Q54J97	Q54J97	0	2	0.5933	0	1	1	634.303	1267.6	1267.6	-0.12	-8e-05	HCD	MS2	33.3473	35	32.7642	26567	Dicty_IEX_CMAC_1a_11212024.raw	F314	2.09	1	0.0009747	0.0008994
High	Sequest HT (D2)	Unambiguous	ATSIGGENSQVAQSVLR		1	P34119	P34119	0	3	0.2149	0	1	1	572.967	1716.89	1716.89	-0.64	-0.00037	HCD	MS2	91.0057	35	32.8108	26620	Dicty_IEX_CMAC_1a_11212024.raw	F314	1.21	1	0.008197	0.1106
High	Sequest HT (D2)	Unambiguous	TGPQLYYVDNDGTR		1	Q54BC8	Q54BC8	0	2	0.4631	0	1	1	799.876	1598.75	1598.74	0.61	0.00049	HCD	MS2	59.1307	35	32.8354	26650	Dicty_IEX_CMAC_1a_11212024.raw	F314	1.49	1	0.002336	0.02748
High	Sequest HT (D2)	Unambiguous	AQGENIEIALK		2	Q869W9	Q869X2; Q869W9	0	2	0.3862	0	1	1	593.328	1185.65	1185.65	0.73	0.00043	HCD	MS2	29.1959	35	32.8423	26659	Dicty_IEX_CMAC_1a_11212024.raw	F314	1.45	1	0.0009747	0.003095
High	Sequest HT (D2)	Unambiguous	AYEAAQIYQPIEK		1	Q54ET6	Q54ET6	0	2	0.5962	0	1	1	762.39	1523.77	1523.77	-0.22	-0.00017	HCD	MS2	42.1893	35	32.8438	26660	Dicty_IEX_CMAC_1a_11212024.raw	F314	3.12	1	0.0009747	0.0002674
High	Sequest HT (D2)	Unambiguous	GLAQNLTmGTGR	M8(Oxidation)	2	Q869W9	Q869X2; Q869W9	0	2	0.2574	0	1	1	617.814	1234.62	1234.62	0.14	9e-05	HCD	MS2	80.9654	35	32.8574	26676	Dicty_IEX_CMAC_1a_11212024.raw	F314	1.36	1	0.002336	0.02282
High	Sequest HT (D2)	Unambiguous	ATSIGGENSQVAQSVLR		1	P34119	P34119	0	2	0.4062	0	1	1	858.948	1716.89	1716.89	0.75	0.00065	HCD	MS2	47.948	35	32.866	26685	Dicty_IEX_CMAC_1a_11212024.raw	F314	2.24	1	0.0009747	0.0006003
High	Sequest HT (D2)	Unambiguous	GLAQNLTMGTGR		2	Q869W9	Q869X2; Q869W9	0	2	0.5891	0	1	1	609.816	1218.63	1218.63	-0.42	-0.00026	HCD	MS2	24.4059	35	32.7752	26580	Dicty_IEX_CMAC_1a_11212024.raw	F314	2.75	1	0.0009747	0.001093
High	Sequest HT (D2)	Unambiguous	GLAQNLTmGTGR	M8(Oxidation)	2	Q869W9	Q869X2; Q869W9	0	2	0.2739	0	1	1	617.814	1234.62	1234.62	0.24	0.00015	HCD	MS2	84.9213	35	32.58	26355	Dicty_IEX_CMAC_1a_11212024.raw	F314	1.57	1	0.0009747	0.006507
High	Sequest HT (D2)	Unambiguous	AQGENIEIALK		2	Q869W9	Q869X2; Q869W9	0	2	0.5021	0	1	1	593.328	1185.65	1185.65	0.32	0.00019	HCD	MS2	33.3635	35	32.5777	26352	Dicty_IEX_CMAC_1a_11212024.raw	F314	2.37	1	0.0009747	0.002083
High	Sequest HT (D2)	Unambiguous	TGPQLYYVDNDGTR		1	Q54BC8	Q54BC8	0	2	0.5625	0	1	1	799.876	1598.75	1598.74	0.61	0.00048	HCD	MS2	0	35	32.5649	26337	Dicty_IEX_CMAC_1a_11212024.raw	F314	1.92	1	0.0009747	0.01068
High	Sequest HT (D2)	Unambiguous	mDNFDQTIGVK	M1(Oxidation)	1	Q54J97	Q54J97	0	2	0.4156	0	1	1	642.3	1283.59	1283.59	0.03	2e-05	HCD	MS2	93.5971	35	32.2649	26003	Dicty_IEX_CMAC_1a_11212024.raw	F314	0.77	1	0.0009747	0.004598
High	Sequest HT (D2)	Unambiguous	TGPQLYYVDNDGTR		1	Q54BC8	Q54BC8	0	2	0.6441	0	1	1	799.877	1598.75	1598.74	0.83	0.00067	HCD	MS2	0	35	32.3039	26043	Dicty_IEX_CMAC_1a_11212024.raw	F314	2.22	1	0.0009747	0.01568
High	Sequest HT (D2)	Unambiguous	AQGENIEIALK		2	Q869W9	Q869X2; Q869W9	0	2	0.4904	0	1	1	593.327	1185.65	1185.65	0.21	0.00013	HCD	MS2	24.8412	35	32.318	26059	Dicty_IEX_CMAC_1a_11212024.raw	F314	2.61	1	0.0009747	0.0002196
High	Sequest HT (D2)	Unambiguous	ATSIGGENSQVAQSVLR		1	P34119	P34119	0	2	0.5024	0	1	1	858.947	1716.89	1716.89	-0.32	-0.00027	HCD	MS2	42.5352	35	32.3529	26098	Dicty_IEX_CMAC_1a_11212024.raw	F314	2.11	1	0.0009747	0.009255
High	Sequest HT (D2)	Unambiguous	VSLcNAEFTNSSYK	C4(Carbamidomethyl)	1	B0G0Z7	B0G0Z7	0	2	0.4632	0	1	1	810.372	1619.74	1619.74	0.12	0.0001	HCD	MS2	68.4137	35	32.3854	26133	Dicty_IEX_CMAC_1a_11212024.raw	F314	1.36	1	0.001797	0.01845
High	Sequest HT (D2)	Unambiguous	DALLIPcK	C7(Carbamidomethyl)	1	Q54J97	Q54J97	0	2	0.4088	0	1	1	465.26	929.512	929.512	-0.52	-0.00024	HCD	MS2	61.1001	35	32.4092	26160	Dicty_IEX_CMAC_1a_11212024.raw	F314	1.59	1	0.004051	0.05974
High	Sequest HT (D2)	Unambiguous	LINSIEIGEK		2	Q869W9	Q869X2; Q869W9	0	2	0.4698	0	1	1	558.319	1115.63	1115.63	0.01	0	HCD	MS2	17.9481	35	32.4398	26195	Dicty_IEX_CMAC_1a_11212024.raw	F314	2.81	1	0.0009747	0.004235
High	Sequest HT (D2)	Unambiguous	VVIEDImmGQ	M7(Oxidation); M8(Oxidation)	1	Q54QR2	Q54QR2	0	2	0.3957	0	1	1	583.775	1166.54	1166.54	-0.13	-8e-05	HCD	MS2	24.1291	35	32.4548	26213	Dicty_IEX_CMAC_1a_11212024.raw	F314	1.39	1	0.0009747	0.01014
High	Sequest HT (D2)	Unambiguous	LLVGAALGTR		1	Q54QQ0	Q54QQ0	0	2	0.3652	0	1	1	485.806	970.604	970.604	-0.01	0	HCD	MS2	36.065	35	32.4652	26225	Dicty_IEX_CMAC_1a_11212024.raw	F314	2.3	1	0.0009747	0.005924
High	Sequest HT (D2)	Unambiguous	VSLcNAEFTNSSYK	C4(Carbamidomethyl)	1	B0G0Z7	B0G0Z7	0	2	0.4357	0	1	1	810.372	1619.74	1619.74	-0.03	-3e-05	HCD	MS2	50.3761	35	32.4736	26235	Dicty_IEX_CMAC_1a_11212024.raw	F314	1.4	1	0.008197	0.1094
High	Sequest HT (D2)	Unambiguous	SFDAGADGYIR		2	Q869W9	Q869X2; Q869W9	0	2	0.0314	0	1	1	586.273	1171.54	1171.54	0.06	3e-05	HCD	MS2	43.5978	35	32.4776	26240	Dicty_IEX_CMAC_1a_11212024.raw	F314	2.23	1	0.005411	0.07567
High	Sequest HT (D2)	Unambiguous	MDNFDQTIGVK		1	Q54J97	Q54J97	0	2	0.5236	0	1	1	634.303	1267.6	1267.6	0.45	0.00029	HCD	MS2	28.3897	35	32.503	26267	Dicty_IEX_CMAC_1a_11212024.raw	F314	2.12	1	0.002336	0.02799
High	Sequest HT (D2)	Unambiguous	GLAQNLTMGTGR		2	Q869W9	Q869X2; Q869W9	0	2	0.5312	0	1	1	609.816	1218.63	1218.63	-0.32	-0.0002	HCD	MS2	30.5655	35	32.5165	26283	Dicty_IEX_CMAC_1a_11212024.raw	F314	2.56	1	0.0009747	0.00439
High	Sequest HT (D2)	Unambiguous	TIANNAGVEGSVVIGR		1	Q54J97	Q54J97	0	2	0.3542	0	1	1	778.923	1556.84	1556.84	-0.37	-0.00029	HCD	MS2	0	35	32.5367	26305	Dicty_IEX_CMAC_1a_11212024.raw	F314	1.44	1	0.0009747	0.0104
High	Sequest HT (D2)	Unambiguous	TGPQLYYVDNDGTR		1	Q54BC8	Q54BC8	0	2	0.5	0	1	1	799.877	1598.75	1598.74	0.99	0.00079	HCD	MS2	0	35	32.5456	26315	Dicty_IEX_CMAC_1a_11212024.raw	F314	1.48	1	0.0009747	0.01081
High	Sequest HT (D2)	Unambiguous	LINSIEIGEK		2	Q869W9	Q869X2; Q869W9	0	2	0.4583	0	1	1	558.319	1115.63	1115.63	-0.1	-6e-05	HCD	MS2	31.2334	35	32.9625	26798	Dicty_IEX_CMAC_1a_11212024.raw	F314	2.64	1	0.0009747	0.002839
High	Sequest HT (D2)	Unambiguous	LLVGAALGTR		1	Q54QQ0	Q54QQ0	0	2	0.372	0	1	1	485.806	970.604	970.604	-0.13	-7e-05	HCD	MS2	67.22	35	32.9785	26816	Dicty_IEX_CMAC_1a_11212024.raw	F314	2.07	1	0.0009747	0.001916
High	Sequest HT (D2)	Unambiguous	SFDAGADGYIR		2	Q869W9	Q869X2; Q869W9	0	2	0.1167	0	1	1	586.273	1171.54	1171.54	0.06	3e-05	HCD	MS2	47.7338	35	33.0024	26843	Dicty_IEX_CMAC_1a_11212024.raw	F314	1.8	1	0.0009747	0.002781
High	Sequest HT (D2)	Unambiguous	MDNFDQTIGVK		1	Q54J97	Q54J97	0	2	0.4265	0	1	1	634.303	1267.6	1267.6	0.26	0.00017	HCD	MS2	55.1723	35	33.0185	26862	Dicty_IEX_CMAC_1a_11212024.raw	F314	2.04	1	0.001797	0.01678
High	Sequest HT (D2)	Unambiguous	TGPQLYYVDNDGTR		1	Q54BC8	Q54BC8	0	2	0.6601	0	1	1	799.877	1598.75	1598.74	0.91	0.00073	HCD	MS2	53.6544	35	33.3578	27253	Dicty_IEX_CMAC_1a_11212024.raw	F314	1.53	1	0.005036	0.06788
High	Sequest HT (D2)	Unambiguous	AQGENIEIALK		2	Q869W9	Q869X2; Q869W9	0	2	0.5048	0	1	1	593.327	1185.65	1185.65	0.21	0.00013	HCD	MS2	47.6242	35	33.3609	27257	Dicty_IEX_CMAC_1a_11212024.raw	F314	2.08	1	0.0009747	0.001259
High	Sequest HT (D2)	Unambiguous	GLAQNLTMGTGR		2	Q869W9	Q869X2; Q869W9	0	2	0.4216	0	1	1	609.816	1218.63	1218.63	-0.33	-0.0002	HCD	MS2	59.6647	35	33.3815	27265	Dicty_IEX_CMAC_1a_11212024.raw	F314	2.04	1	0.0009747	0.01503
High	Sequest HT (D2)	Unambiguous	VVTDEIQFPTNK		1	Q869W9	Q869W9	0	2	0.4064	0	1	1	695.865	1390.72	1390.72	0.84	0.00058	HCD	MS2	56.0527	35	33.3937	27279	Dicty_IEX_CMAC_1a_11212024.raw	F314	1.87	1	0.0009747	0.00568
High	Sequest HT (D2)	Unambiguous	ATSIGGENSQVAQSVLR		1	P34119	P34119	0	2	0.3498	0	1	1	858.948	1716.89	1716.89	0.25	0.00022	HCD	MS2	11.9035	35	33.4032	27289	Dicty_IEX_CMAC_1a_11212024.raw	F314	2.43	1	0.0009747	0.0001165
High	Sequest HT (D2)	Unambiguous	SDALITFK		1	Q54Y97	Q54Y97	0	2	0.2066	0	1	1	447.75	894.493	894.493	-0.47	-0.00021	HCD	MS2	91.7315	35	33.4082	27295	Dicty_IEX_CMAC_1a_11212024.raw	F314	1.21	1	0.007626	0.09295
High	Sequest HT (D2)	Unambiguous	DALLIPcK	C7(Carbamidomethyl)	1	Q54J97	Q54J97	0	2	0.3333	0	1	1	465.259	929.511	929.512	-1.18	-0.00055	HCD	MS2	84.7681	35	33.4413	27331	Dicty_IEX_CMAC_1a_11212024.raw	F314	1.17	1	0.005879	0.07929
High	Sequest HT (D2)	Unambiguous	ATSIGGENSQVAQSVLR		1	P34119	P34119	0	2	0.4575	0	1	1	858.948	1716.89	1716.89	0.82	0.0007	HCD	MS2	21.7236	35	33.4623	27355	Dicty_IEX_CMAC_1a_11212024.raw	F314	2.47	1	0.0009747	0.0004042
High	Sequest HT (D2)	Unambiguous	LINSIEIGEK		2	Q869W9	Q869X2; Q869W9	0	2	0.4891	0	1	1	558.319	1115.63	1115.63	-0.22	-0.00012	HCD	MS2	23.3379	35	33.4783	27373	Dicty_IEX_CMAC_1a_11212024.raw	F314	2.76	1	0.001797	0.01813
High	Sequest HT (D2)	Unambiguous	EALQLALK		1	P34119	P34119	0	2	0.1429	0	1	1	443.274	885.54	885.54	-0.11	-5e-05	HCD	MS2	92.6144	35	33.5189	27417	Dicty_IEX_CMAC_1a_11212024.raw	F314	0.77	1	0.001797	0.01673
High	Sequest HT (D2)	Unambiguous	ATSIGGENSQVAQSVLR		1	P34119	P34119	0	2	0.5297	0	1	1	858.948	1716.89	1716.89	0.39	0.00034	HCD	MS2	14.8324	35	33.5227	27421	Dicty_IEX_CMAC_1a_11212024.raw	F314	2.36	1	0.0009747	0.0002735
High	Sequest HT (D2)	Unambiguous	SFDAGADGYIR		2	Q869W9	Q869X2; Q869W9	0	2	0.05	0	1	1	586.272	1171.54	1171.54	-0.16	-9e-05	HCD	MS2	56.5869	35	33.5261	27424	Dicty_IEX_CMAC_1a_11212024.raw	F314	1.4	1	0.005036	0.06557
High	Sequest HT (D2)	Unambiguous	MDNFDQTIGVK		1	Q54J97	Q54J97	0	2	0.4758	0	1	1	634.303	1267.6	1267.6	0.35	0.00022	HCD	MS2	48.0129	35	33.5433	27444	Dicty_IEX_CMAC_1a_11212024.raw	F314	2.27	1	0.0009747	0.008207
High	Sequest HT (D2)	Unambiguous	AVANEIENTLAK		1	Q9U3X4	Q9U3X4	0	2	0.3196	0	1	1	636.844	1272.68	1272.68	0.34	0.00022	HCD	MS2	49.1614	35	33.5716	27475	Dicty_IEX_CMAC_1a_11212024.raw	F314	1.94	1	0.003571	0.05116
High	Sequest HT (D2)	Unambiguous	AQGENIEIALK		2	Q869W9	Q869X2; Q869W9	0	2	0.5031	0	1	1	593.327	1185.65	1185.65	0.11	6e-05	HCD	MS2	49.5651	35	33.6142	27525	Dicty_IEX_CMAC_1a_11212024.raw	F314	1.61	1	0.0009747	0.003085
High	Sequest HT (D2)	Unambiguous	LINSIEIGEK		2	Q869W9	Q869X2; Q869W9	0	2	0.346	0	1	1	558.319	1115.63	1115.63	-0.32	-0.00018	HCD	MS2	32.0796	35	33.2865	27171	Dicty_IEX_CMAC_1a_11212024.raw	F314	2.37	1	0.001797	0.01734
High	Sequest HT (D2)	Unambiguous	GLAQNLTMGTGR		2	Q869W9	Q869X2; Q869W9	0	2	0.5455	0	1	1	609.816	1218.63	1218.63	-0.53	-0.00032	HCD	MS2	26.5162	35	32.2552	25992	Dicty_IEX_CMAC_1a_11212024.raw	F314	2.64	1	0.001797	0.01822
High	Sequest HT (D2)	Unambiguous	DIAQLNETNETLTTK		1	Q54MY6	Q54MY6	0	2	0.5588	0	1	1	845.928	1690.85	1690.85	-0.52	-0.00044	HCD	MS2	29.272	35	33.285	27169	Dicty_IEX_CMAC_1a_11212024.raw	F314	1.36	1	0.0009747	0.002163
High	Sequest HT (D2)	Unambiguous	SFDAGADGYIR		2	Q869W9	Q869X2; Q869W9	0	2	0.1135	0	1	1	586.272	1171.54	1171.54	-0.15	-9e-05	HCD	MS2	59.0461	35	33.2614	27142	Dicty_IEX_CMAC_1a_11212024.raw	F314	1.41	1	0.002336	0.02048
High	Sequest HT (D2)	Unambiguous	LINSIEIGEK		2	Q869W9	Q869X2; Q869W9	0	2	0.3101	0	1	1	558.319	1115.63	1115.63	0.12	7e-05	HCD	MS2	23.169	35	33.026	26870	Dicty_IEX_CMAC_1a_11212024.raw	F314	2.87	1	0.0009747	0.00243
High	Sequest HT (D2)	Unambiguous	DIAQLNETNETLTTK		1	Q54MY6	Q54MY6	0	2	0.6188	0	1	1	845.929	1690.85	1690.85	0.42	0.00036	HCD	MS2	37.3606	35	33.0275	26871	Dicty_IEX_CMAC_1a_11212024.raw	F314	3.62	1	0.0009747	8.71e-05
High	Sequest HT (D2)	Unambiguous	GLAQNLTMGTGR		2	Q869W9	Q869X2; Q869W9	0	2	0.5729	0	1	1	609.816	1218.63	1218.63	-0.72	-0.00044	HCD	MS2	35.7759	35	33.0354	26881	Dicty_IEX_CMAC_1a_11212024.raw	F314	2.95	1	0.001797	0.01768
High	Sequest HT (D2)	Unambiguous	TGPQLYYVDNDGTR		1	Q54BC8	Q54BC8	0	2	0.6169	0	1	1	799.876	1598.75	1598.74	0.61	0.00048	HCD	MS2	45.6012	35	33.0969	26951	Dicty_IEX_CMAC_1a_11212024.raw	F314	1.54	1	0.008197	0.1074
High	Sequest HT (D2)	Unambiguous	AQGENIEIALK		2	Q869W9	Q869X2; Q869W9	0	2	0.5445	0	1	1	593.328	1185.65	1185.65	0.32	0.00019	HCD	MS2	39.2586	35	33.106	26963	Dicty_IEX_CMAC_1a_11212024.raw	F314	1.91	1	0.0009747	0.001702
High	Sequest HT (D2)	Unambiguous	AYEAAQIYQPIEK		1	Q54ET6	Q54ET6	0	2	0.6288	0	1	1	762.391	1523.77	1523.77	-0.06	-5e-05	HCD	MS2	66.4564	35	33.1075	26964	Dicty_IEX_CMAC_1a_11212024.raw	F314	2.64	1	0.0009747	0.007722
High	Sequest HT (D2)	Unambiguous	GLAQNLTMGTGR		2	Q869W9	Q869X2; Q869W9	0	2	0.5316	0	1	1	609.816	1218.63	1218.63	-0.72	-0.00044	HCD	MS2	37.0471	35	33.1106	26968	Dicty_IEX_CMAC_1a_11212024.raw	F314	1.9	1	0.002668	0.02931
High	Sequest HT (D2)	Unambiguous	AQGENIEIALKK		2	Q869W9	Q869X2; Q869W9	1	3	0.2717	0	1	1	438.586	1313.74	1313.74	-0.17	-7e-05	HCD	MS2	65.0851	35	33.1164	26975	Dicty_IEX_CMAC_1a_11212024.raw	F314	1.84	1	0.0009747	0.0008688
High	Sequest HT (D2)	Unambiguous	GLAQNLTMGTGR		2	Q869W9	Q869X2; Q869W9	0	2	0.5799	0	1	1	609.816	1218.63	1218.63	-0.32	-0.0002	HCD	MS2	49.8907	35	33.1296	26990	Dicty_IEX_CMAC_1a_11212024.raw	F314	2.69	1	0.0009747	0.002577
High	Sequest HT (D2)	Unambiguous	ATSIGGENSQVAQSVLR		1	P34119	P34119	0	2	0.4422	0	1	1	858.948	1716.89	1716.89	0.47	0.0004	HCD	MS2	35.6184	35	33.1386	27000	Dicty_IEX_CMAC_1a_11212024.raw	F314	1.99	1	0.0009747	0.007686
High	Sequest HT (D2)	Unambiguous	AQGENIEIALKK		2	Q869W9	Q869X2; Q869W9	1	3	0.2027	0	1	1	438.585	1313.74	1313.74	-0.73	-0.00032	HCD	MS2	66.5165	35	33.1648	27030	Dicty_IEX_CMAC_1a_11212024.raw	F314	2.22	1	0.001797	0.01793
High	Sequest HT (D2)	Unambiguous	DALLIPcK	C7(Carbamidomethyl)	1	Q54J97	Q54J97	0	2	0.1743	0	1	1	465.26	929.512	929.512	-0.33	-0.00015	HCD	MS2	78.3774	35	33.1831	27052	Dicty_IEX_CMAC_1a_11212024.raw	F314	1.09	1	0.002336	0.02752
High	Sequest HT (D2)	Unambiguous	LINSIEIGEK		2	Q869W9	Q869X2; Q869W9	0	2	0.3978	0	1	1	558.319	1115.63	1115.63	0.12	6e-05	HCD	MS2	22.432	35	33.215	27089	Dicty_IEX_CMAC_1a_11212024.raw	F314	2.79	1	0.0009747	0.005731
High	Sequest HT (D2)	Unambiguous	LINSIEIGEK		2	Q869W9	Q869X2; Q869W9	0	2	0.2	0	1	1	558.319	1115.63	1115.63	0.12	6e-05	HCD	MS2	43.8659	35	33.2243	27100	Dicty_IEX_CMAC_1a_11212024.raw	F314	2.55	1	0.0009747	0.002657
High	Sequest HT (D2)	Unambiguous	LLVGAALGTR		1	Q54QQ0	Q54QQ0	0	2	0.2917	0	1	1	485.806	970.606	970.604	1.25	0.00061	HCD	MS2	75.9233	35	33.2357	27112	Dicty_IEX_CMAC_1a_11212024.raw	F314	1.92	1	0.0009747	0.01435
High	Sequest HT (D2)	Unambiguous	MDNFDQTIGVK		1	Q54J97	Q54J97	0	2	0.4879	0	1	1	634.303	1267.6	1267.6	-0.03	-2e-05	HCD	MS2	36.4616	35	33.2835	27168	Dicty_IEX_CMAC_1a_11212024.raw	F314	2.07	1	0.0009747	0.002767
High	Sequest HT (D2)	Unambiguous	TIANNAGVEGSVVIGR		1	Q54J97	Q54J97	0	2	0.6111	0	1	1	778.923	1556.84	1556.84	-0.61	-0.00048	HCD	MS2	63.949	35	32.2535	25990	Dicty_IEX_CMAC_1a_11212024.raw	F314	1.62	1	0.005411	0.07165
High	Sequest HT (D2)	Unambiguous	MDNFDQTIGVK		1	Q54J97	Q54J97	0	2	0.6096	0	1	1	634.303	1267.6	1267.6	0.16	0.0001	HCD	MS2	25.6845	35	32.2463	25982	Dicty_IEX_CMAC_1a_11212024.raw	F314	2.92	1	0.0009747	0.0004903
High	Sequest HT (D2)	Unambiguous	SFDAGADGYIR		2	Q869W9	Q869X2; Q869W9	0	2	0.085	0	1	1	586.273	1171.54	1171.54	-0.05	-3e-05	HCD	MS2	24.2628	35	32.2135	25947	Dicty_IEX_CMAC_1a_11212024.raw	F314	2	1	0.002336	0.02141
High	Sequest HT (D2)	Unambiguous	AQGENIEIALKK		2	Q869W9	Q869X2; Q869W9	1	3	0.3415	0	1	1	438.586	1313.74	1313.74	0.23	0.0001	HCD	MS2	75.4247	35	31.3653	24999	Dicty_IEX_CMAC_1a_11212024.raw	F314	2.05	1	0.0009747	0.003143
High	Sequest HT (D2)	Unambiguous	ATSIGGENSQVAQSVLR		1	P34119	P34119	0	3	0.3706	0	1	1	572.968	1716.89	1716.89	0.51	0.00029	HCD	MS2	32.1825	35	31.3772	25014	Dicty_IEX_CMAC_1a_11212024.raw	F314	1.97	1	0.0009747	8.49e-05
High	Sequest HT (D2)	Unambiguous	ScVELAQQWR	C2(Carbamidomethyl)	1	Q55ED6	Q55ED6	0	2	0.3194	0	1	1	638.809	1276.61	1276.61	-0.03	-2e-05	HCD	MS2	73.0115	35	31.3961	25036	Dicty_IEX_CMAC_1a_11212024.raw	F314	1.44	1	0.003571	0.05706
High	Sequest HT (D2)	Unambiguous	LINSIEIGEK		2	Q869W9	Q869X2; Q869W9	0	2	0.4727	0	1	1	558.319	1115.63	1115.63	-0.02	-1e-05	HCD	MS2	30.1321	35	31.4079	25051	Dicty_IEX_CMAC_1a_11212024.raw	F314	2.56	1	0.0009747	0.004137
High	Sequest HT (D2)	Unambiguous	VVPAISVDSVANK		1	Q54EN4	Q54EN4	0	2	1	0	1	1	649.87	1298.73	1298.73	1.42	0.00092	HCD	MS2	85.5404	35	31.4158	25060	Dicty_IEX_CMAC_1a_11212024.raw	F314	1.36	1	0.0046	0.06328
High	Sequest HT (D2)	Unambiguous	NEcSNYNYVYESQMR	C3(Carbamidomethyl)	1	Q27562	Q27562	0	2	0.488	0	1	1	978.896	1956.78	1956.79	-0.63	-0.00061	HCD	MS2	0	35	31.4306	25078	Dicty_IEX_CMAC_1a_11212024.raw	F314	1.25	1	0.007626	0.09295
High	Sequest HT (D2)	Unambiguous	SFDAGADGYIR		2	Q869W9	Q869X2; Q869W9	0	2	0.0964	0	1	1	586.273	1171.54	1171.54	-0.07	-4e-05	HCD	MS2	3.66856	35	31.4415	25089	Dicty_IEX_CMAC_1a_11212024.raw	F314	1.97	1	0.0009747	0.00822
High	Sequest HT (D2)	Unambiguous	TIANNAGVEGSVVIGR		1	Q54J97	Q54J97	0	2	0.7135	0	1	1	778.922	1556.84	1556.84	-1.02	-0.0008	HCD	MS2	87.928	35	31.4615	25114	Dicty_IEX_CMAC_1a_11212024.raw	F314	1.85	1	0.0009747	0.001491
High	Sequest HT (D2)	Unambiguous	GLAQNLTMGTGR		2	Q869W9	Q869X2; Q869W9	0	2	0.4433	0	1	1	609.816	1218.63	1218.63	-0.45	-0.00027	HCD	MS2	22.7662	35	31.4633	25116	Dicty_IEX_CMAC_1a_11212024.raw	F314	2.82	1	0.0009747	0.001167
High	Sequest HT (D2)	Unambiguous	mDNFDQTIGVK	M1(Oxidation)	1	Q54J97	Q54J97	0	2	0.3529	0	1	1	642.301	1283.59	1283.59	0.39	0.00025	HCD	MS2	82.8237	35	31.4879	25141	Dicty_IEX_CMAC_1a_11212024.raw	F314	1.19	1	0.0009747	0.004139
High	Sequest HT (D2)	Unambiguous	IQLNSFETTcNR	C10(Carbamidomethyl)	1	Q75JS7	Q75JS7	0	2	0.5257	0	1	1	741.853	1482.7	1482.7	-0.66	-0.00049	HCD	MS2	79.4331	35	31.5204	25175	Dicty_IEX_CMAC_1a_11212024.raw	F314	1.75	1	0.003571	0.04833
High	Sequest HT (D2)	Unambiguous	TGPQLYYVDNDGTR		1	Q54BC8	Q54BC8	0	2	0.7681	0	1	1	799.877	1598.75	1598.74	0.81	0.00065	HCD	MS2	0	35	31.5226	25178	Dicty_IEX_CMAC_1a_11212024.raw	F314	2.76	1	0.0009747	0.008278
High	Sequest HT (D2)	Unambiguous	AQGENIEIALK		2	Q869W9	Q869X2; Q869W9	0	2	0.4758	0	1	1	593.327	1185.65	1185.65	-0.01	-1e-05	HCD	MS2	24.7828	35	31.5403	25197	Dicty_IEX_CMAC_1a_11212024.raw	F314	2.27	1	0.0009747	0.001399
High	Sequest HT (D2)	Unambiguous	ILYQDFEK		1	Q54VI3	Q54VI3	0	2	0.15	0	1	1	528.274	1055.54	1055.54	-0.67	-0.00035	HCD	MS2	70.5288	35	31.5546	25213	Dicty_IEX_CMAC_1a_11212024.raw	F314	1.2	1	0.003571	0.04675
High	Sequest HT (D2)	Unambiguous	ATSIGGENSQVAQSVLR		1	P34119	P34119	0	2	0.6175	0	1	1	858.947	1716.89	1716.89	0.09	8e-05	HCD	MS2	5.68956	35	31.5839	25243	Dicty_IEX_CMAC_1a_11212024.raw	F314	3.32	1	0.0009747	7.06e-06
High	Sequest HT (D2)	Unambiguous	EALQLALK		1	P34119	P34119	0	2	0.4406	0	1	1	443.274	885.54	885.54	-0.2	-9e-05	HCD	MS2	41.1576	35	31.3526	24984	Dicty_IEX_CMAC_1a_11212024.raw	F314	2.61	1	0.001797	0.01721
High	Sequest HT (D2)	Unambiguous	VIGNLIANAmEK	M10(Oxidation)	1	Q54J97	Q54J97	0	2	0.4466	0	1	1	644.85	1288.69	1288.69	0.14	9e-05	HCD	MS2	61.7869	35	31.5928	25253	Dicty_IEX_CMAC_1a_11212024.raw	F314	2.06	1	0.0009747	0.0003439
High	Sequest HT (D2)	Unambiguous	VIGNLIANAmEK	M10(Oxidation)	1	Q54J97	Q54J97	0	2	0.5297	0	1	1	644.851	1288.69	1288.69	0.7	0.00045	HCD	MS2	71.6876	35	31.3406	24971	Dicty_IEX_CMAC_1a_11212024.raw	F314	2.19	1	0.0009747	0.006845
High	Sequest HT (D2)	Unambiguous	SGSAADTQAISDYVR		1	Q55GJ6	Q55GJ6	0	2	0.5714	0	1	1	770.866	1540.72	1540.72	0.59	0.00046	HCD	MS2	24.6953	35	31.3234	24954	Dicty_IEX_CMAC_1a_11212024.raw	F314	2.38	1	0.0009747	0.001717
High	Sequest HT (D2)	Unambiguous	VVPAISVDSVANK		1	Q54EN4	Q54EN4	0	2	0.4494	0	1	1	649.869	1298.73	1298.73	-0.1	-6e-05	HCD	MS2	61.4653	35	31.0862	24707	Dicty_IEX_CMAC_1a_11212024.raw	F314	1.58	1	0.0009747	0.003148
High	Sequest HT (D2)	Unambiguous	EALQLALK		1	P34119	P34119	0	2	0.2216	0	1	1	443.274	885.54	885.54	-0.21	-9e-05	HCD	MS2	82.5892	35	31.0877	24708	Dicty_IEX_CMAC_1a_11212024.raw	F314	1.76	1	0.0009747	0.005232
High	Sequest HT (D2)	Unambiguous	DALLIPcK	C7(Carbamidomethyl)	1	Q54J97	Q54J97	0	2	0.4764	0	1	1	465.26	929.512	929.512	-0.49	-0.00023	HCD	MS2	7.74704	28.301	31.1016	24724	Dicty_IEX_CMAC_1a_11212024.raw	F314	2.12	1	0.007176	0.0899
High	Sequest HT (D2)	Unambiguous	LINSIEIGEK		2	Q869W9	Q869X2; Q869W9	0	2	0.5038	0	1	1	558.319	1115.63	1115.63	-0.03	-1e-05	HCD	MS2	3.63875	27.739	31.1341	24761	Dicty_IEX_CMAC_1a_11212024.raw	F314	2.64	1	0.0009747	0.00179
High	Sequest HT (D2)	Unambiguous	GLAQNLTMGTGR		2	Q869W9	Q869X2; Q869W9	0	2	0.3843	0	1	1	609.816	1218.63	1218.63	-0.66	-0.0004	HCD	MS2	31.7799	35	31.147	24771	Dicty_IEX_CMAC_1a_11212024.raw	F314	2.42	1	0.0009747	0.0006033
High	Sequest HT (D2)	Unambiguous	SFDAGADGYIR		2	Q869W9	Q869X2; Q869W9	0	2	0.1735	0	1	1	586.273	1171.54	1171.54	0.34	0.0002	HCD	MS2	6.80257	35	31.1884	24819	Dicty_IEX_CMAC_1a_11212024.raw	F314	2.19	1	0.0009747	0.0008328
High	Sequest HT (D2)	Unambiguous	GLAQNLTMGTGR		2	Q869W9	Q869X2; Q869W9	0	2	0.5311	0	1	1	609.816	1218.62	1218.63	-0.96	-0.00058	HCD	MS2	35.6564	35	31.2014	24829	Dicty_IEX_CMAC_1a_11212024.raw	F314	2.41	1	0.0009747	0.002791
High	Sequest HT (D2)	Unambiguous	mDNFDQTIGVK	M1(Oxidation)	1	Q54J97	Q54J97	0	2	0.4953	0	1	1	642.301	1283.59	1283.59	0.1	6e-05	HCD	MS2	94.5854	35	31.2282	24858	Dicty_IEX_CMAC_1a_11212024.raw	F314	1.07	1	0.0009747	0.009649
High	Sequest HT (D2)	Unambiguous	AQGENIEIALKK		2	Q869W9	Q869X2; Q869W9	1	3	0.2833	0	1	1	438.585	1313.74	1313.74	-0.75	-0.00033	HCD	MS2	63.9497	35	31.2388	24865	Dicty_IEX_CMAC_1a_11212024.raw	F314	2.33	1	0.0009747	0.01461
High	Sequest HT (D2)	Unambiguous	GLAQNLTmGTGR	M8(Oxidation)	2	Q869W9	Q869X2; Q869W9	0	2	0.04	0	1	1	617.814	1234.62	1234.62	0.11	7e-05	HCD	MS2	65.0782	35	31.2548	24883	Dicty_IEX_CMAC_1a_11212024.raw	F314	1.25	1	0.002336	0.02
High	Sequest HT (D2)	Unambiguous	IQLNSFETTcNR	C10(Carbamidomethyl)	1	Q75JS7	Q75JS7	0	2	0.5385	0	1	1	741.854	1482.7	1482.7	0.16	0.00012	HCD	MS2	40.9013	35	31.2563	24884	Dicty_IEX_CMAC_1a_11212024.raw	F314	1.56	1	0.001797	0.01846
High	Sequest HT (D2)	Unambiguous	TGPQLYYVDNDGTR		1	Q54BC8	Q54BC8	0	2	0.7419	0	1	1	799.877	1598.75	1598.74	0.81	0.00064	HCD	MS2	7.61861	35	31.2637	24893	Dicty_IEX_CMAC_1a_11212024.raw	F314	3.1	1	0.001797	0.01845
High	Sequest HT (D2)	Unambiguous	AQGENIEIALK		2	Q869W9	Q869X2; Q869W9	0	2	0.4805	0	1	1	593.327	1185.65	1185.65	0.29	0.00017	HCD	MS2	21.7633	35	31.2894	24920	Dicty_IEX_CMAC_1a_11212024.raw	F314	2.56	1	0.0009747	0.0005976
High	Sequest HT (D2)	Unambiguous	QSLEASLAETEGR		4	Cont_P13645	Cont_P02535-2; Cont_P13645; Cont_P02535-3; Cont_P02535	0	2	0.4331	0	1	1	695.844	1390.68	1390.68	0.2	0.00014	HCD	MS2	75.8926	35	31.2998	24931	Dicty_IEX_CMAC_1a_11212024.raw	F314	1.27	1	0.001797	0.01777
High	Sequest HT (D2)	Unambiguous	DTYYYVEPDR		1	Q54ET6	Q54ET6	0	2	0.5486	0	1	1	660.79	1320.57	1320.57	-0.41	-0.00027	HCD	MS2	81.3789	35	31.3142	24948	Dicty_IEX_CMAC_1a_11212024.raw	F314	1.44	1	0.003571	0.05149
High	Sequest HT (D2)	Unambiguous	ATSIGGENSQVAQSVLR		1	P34119	P34119	0	2	0.6204	0	1	1	858.948	1716.89	1716.89	0.8	0.00068	HCD	MS2	5.32944	35	31.33	24959	Dicty_IEX_CMAC_1a_11212024.raw	F314	3.82	1	0.0009747	3.5e-06
High	Sequest HT (D2)	Unambiguous	GLAQNLTMGTGR		2	Q869W9	Q869X2; Q869W9	0	2	0.2793	0	1	1	609.817	1218.63	1218.63	0.17	0.0001	HCD	MS2	56.2074	35	33.6374	27552	Dicty_IEX_CMAC_1a_11212024.raw	F314	1.79	1	0.002668	0.03042
High	Sequest HT (D2)	Unambiguous	EALQLALK		1	P34119	P34119	0	2	0.4029	0	1	1	443.274	885.54	885.54	-0.26	-0.00011	HCD	MS2	42.3193	35	31.611	25273	Dicty_IEX_CMAC_1a_11212024.raw	F314	2.78	1	0.002336	0.02387
High	Sequest HT (D2)	Unambiguous	ATSIGGENSQVAQSVLR		1	P34119	P34119	0	3	0.183	0	1	1	572.967	1716.89	1716.89	-0.13	-7e-05	HCD	MS2	58.076	32.787	31.6296	25294	Dicty_IEX_CMAC_1a_11212024.raw	F314	1.53	1	0.0009747	0.0003161
High	Sequest HT (D2)	Unambiguous	DMAQYIEAK		1	O96759	O96759	0	2	0.2969	0	1	1	534.755	1068.5	1068.5	-0.38	-0.0002	HCD	MS2	73.1829	35	31.995	25706	Dicty_IEX_CMAC_1a_11212024.raw	F314	1.28	1	0.002336	0.02539
High	Sequest HT (D2)	Unambiguous	GLAQNLTMGTGR		2	Q869W9	Q869X2; Q869W9	0	2	0.6401	0	1	1	609.816	1218.63	1218.63	-0.23	-0.00014	HCD	MS2	26.8837	35	32	25710	Dicty_IEX_CMAC_1a_11212024.raw	F314	2.89	1	0.0009747	0.00106
High	Sequest HT (D2)	Unambiguous	mDNFDQTIGVK	M1(Oxidation)	1	Q54J97	Q54J97	0	2	0.5839	0	1	1	642.3	1283.59	1283.59	-0.45	-0.00029	HCD	MS2	92.7258	35	32.0015	25711	Dicty_IEX_CMAC_1a_11212024.raw	F314	1.61	1	0.0009747	0.0006199
High	Sequest HT (D2)	Unambiguous	AQGENIEIALKK		2	Q869W9	Q869X2; Q869W9	1	3	0.0391	0	1	1	438.585	1313.74	1313.74	-0.45	-0.0002	HCD	MS2	85.9487	35	32.0257	25737	Dicty_IEX_CMAC_1a_11212024.raw	F314	1.28	1	0.002668	0.02993
High	Sequest HT (D2)	Unambiguous	EGDIVLINPK		1	Q54J68	Q54J68	0	2	0.2045	0	1	1	549.314	1097.62	1097.62	0.29	0.00016	HCD	MS2	89.5749	35	32.0371	25749	Dicty_IEX_CMAC_1a_11212024.raw	F314	1.32	1	0.002336	0.02101
High	Sequest HT (D2)	Unambiguous	TGPQLYYVDNDGTR		1	Q54BC8	Q54BC8	0	2	0.6528	0	1	1	799.876	1598.75	1598.74	0.45	0.00036	HCD	MS2	0	35	32.0494	25763	Dicty_IEX_CMAC_1a_11212024.raw	F314	2.16	1	0.0009747	0.0003501
High	Sequest HT (D2)	Unambiguous	AQGENIEIALK		2	Q869W9	Q869X2; Q869W9	0	2	0.3959	0	1	1	593.327	1185.65	1185.65	0.21	0.00012	HCD	MS2	25.4503	35	32.0615	25778	Dicty_IEX_CMAC_1a_11212024.raw	F314	1.97	1	0.0009747	0.0002035
High	Sequest HT (D2)	Unambiguous	GLAQNLTmGTGR	M8(Oxidation)	2	Q869W9	Q869X2; Q869W9	0	2	0.1628	0	1	1	617.814	1234.62	1234.62	0.23	0.00014	HCD	MS2	82.0627	35	32.0645	25781	Dicty_IEX_CMAC_1a_11212024.raw	F314	1.29	1	0.002336	0.01992
High	Sequest HT (D2)	Unambiguous	LINSIEIGEK		2	Q869W9	Q869X2; Q869W9	0	2	0.116	0	1	1	558.319	1115.63	1115.63	0.11	6e-05	HCD	MS2	29.3082	35	32.0701	25788	Dicty_IEX_CMAC_1a_11212024.raw	F314	2.5	1	0.0009747	0.007661
High	Sequest HT (D2)	Unambiguous	ATSIGGENSQVAQSVLR		1	P34119	P34119	0	2	0.4735	0	1	1	858.948	1716.89	1716.89	0.53	0.00046	HCD	MS2	35.0513	35	32.0968	25816	Dicty_IEX_CMAC_1a_11212024.raw	F314	2.64	1	0.0009747	1.7e-05
High	Sequest HT (D2)	Unambiguous	DALLIPcK	C7(Carbamidomethyl)	1	Q54J97	Q54J97	0	2	0.1204	0	1	1	465.26	929.512	929.512	-0.2	-9e-05	HCD	MS2	63.2151	35	32.1493	25879	Dicty_IEX_CMAC_1a_11212024.raw	F314	1.08	1	0.005036	0.06973
High	Sequest HT (D2)	Unambiguous	FDQGFISR		1	Q54J97	Q54J97	0	2	0.1111	0	1	1	485.243	969.479	969.479	-0.22	-0.00011	HCD	MS2	85.5598	35	32.1678	25899	Dicty_IEX_CMAC_1a_11212024.raw	F314	0.99	1	0.008197	0.1065
High	Sequest HT (D2)	Unambiguous	LINSIEIGEK		2	Q869W9	Q869X2; Q869W9	0	2	0.3569	0	1	1	558.319	1115.63	1115.63	0.22	0.00012	HCD	MS2	17.9136	35	32.1811	25914	Dicty_IEX_CMAC_1a_11212024.raw	F314	2.69	1	0.005411	0.07103
High	Sequest HT (D2)	Unambiguous	LLVGAALGTR		1	Q54QQ0	Q54QQ0	0	2	0.1643	0	1	1	485.806	970.604	970.604	-0.45	-0.00022	HCD	MS2	88.3623	35	32.2011	25936	Dicty_IEX_CMAC_1a_11212024.raw	F314	1.4	1	0.007847	0.1013
High	Sequest HT (D2)	Unambiguous	GLAQNLTmGTGR	M8(Oxidation)	2	Q869W9	Q869X2; Q869W9	0	2	0.2757	0	1	1	617.814	1234.62	1234.62	0.63	0.00039	HCD	MS2	87.6504	35	32.2018	25937	Dicty_IEX_CMAC_1a_11212024.raw	F314	1.85	1	0.004051	0.05914
High	Sequest HT (D2)	Unambiguous	MDNFDQTIGVK		1	Q54J97	Q54J97	0	2	0.572	0	1	1	634.303	1267.6	1267.6	-0.13	-8e-05	HCD	MS2	11.3611	35	31.9935	25705	Dicty_IEX_CMAC_1a_11212024.raw	F314	2.57	1	0.0009747	0.001245
High	Sequest HT (D2)	Unambiguous	DALLIPcK	C7(Carbamidomethyl)	1	Q54J97	Q54J97	0	2	0.377	0	1	1	465.26	929.512	929.512	-0.34	-0.00016	HCD	MS2	39.6056	35	31.6221	25286	Dicty_IEX_CMAC_1a_11212024.raw	F314	1.91	1	0.0009747	0.01418
High	Sequest HT (D2)	Unambiguous	SFDAGADGYIR		2	Q869W9	Q869X2; Q869W9	0	2	0.1881	0	1	1	586.272	1171.54	1171.54	-0.16	-9e-05	HCD	MS2	11.5229	35	31.9576	25664	Dicty_IEX_CMAC_1a_11212024.raw	F314	2.18	1	0.0009747	0.006125
High	Sequest HT (D2)	Unambiguous	DALLIPcK	C7(Carbamidomethyl)	1	Q54J97	Q54J97	0	2	0.494	0	1	1	465.26	929.512	929.512	-0.47	-0.00022	HCD	MS2	54.2794	35	31.8815	25581	Dicty_IEX_CMAC_1a_11212024.raw	F314	1.68	1	0.006336	0.08257
High	Sequest HT (D2)	Unambiguous	LINSIEIGEK		2	Q869W9	Q869X2; Q869W9	0	2	0.5455	0	1	1	558.319	1115.63	1115.63	-0.12	-7e-05	HCD	MS2	43.7292	33.227	31.6701	25341	Dicty_IEX_CMAC_1a_11212024.raw	F314	2.75	1	0.002668	0.03932
High	Sequest HT (D2)	Unambiguous	IQTIDGcQIIGK	C7(Carbamidomethyl)	1	Q75JS7	Q75JS7	0	2	0.4	0	1	1	673.361	1345.71	1345.71	0.15	0.0001	HCD	MS2	96.4439	22.295	31.6714	25342	Dicty_IEX_CMAC_1a_11212024.raw	F314	1.15	1	0.0009747	0.01013
High	Sequest HT (D2)	Unambiguous	SFDAGADGYIR		2	Q869W9	Q869X2; Q869W9	0	2	0.1227	0	1	1	586.273	1171.54	1171.54	0.15	9e-05	HCD	MS2	20.4068	35	31.7006	25376	Dicty_IEX_CMAC_1a_11212024.raw	F314	2.2	1	0.0009747	0.001639
High	Sequest HT (D2)	Unambiguous	MDNFDQTIGVK		1	Q54J97	Q54J97	0	2	0.6143	0	1	1	634.303	1267.6	1267.6	0.34	0.00022	HCD	MS2	15.7646	35	31.7383	25419	Dicty_IEX_CMAC_1a_11212024.raw	F314	2.93	1	0.0009747	0.0011
High	Sequest HT (D2)	Unambiguous	GLAQNLTMGTGR		2	Q869W9	Q869X2; Q869W9	0	2	0.5657	0	1	1	609.816	1218.63	1218.63	-0.54	-0.00033	HCD	MS2	21.6962	35	31.748	25430	Dicty_IEX_CMAC_1a_11212024.raw	F314	2.51	1	0.0009747	0.009338
High	Sequest HT (D2)	Unambiguous	GLAQNLTMGTGR		2	Q869W9	Q869X2; Q869W9	0	2	0.5366	0	1	1	609.816	1218.63	1218.63	-0.64	-0.00039	HCD	MS2	54.5335	35	31.7756	25463	Dicty_IEX_CMAC_1a_11212024.raw	F314	2.87	1	0.0009747	0.0007666
High	Sequest HT (D2)	Unambiguous	DNLFYR		1	Q869W9	Q869W9	0	2	0.1769	0	1	1	414.206	827.405	827.405	-0.09	-4e-05	HCD	MS2	49.0012	35	31.7892	25478	Dicty_IEX_CMAC_1a_11212024.raw	F314	1.3	1	0.007176	0.09089
High	Sequest HT (D2)	Unambiguous	TGPQLYYVDNDGTR		1	Q54BC8	Q54BC8	0	2	0.7	0	1	1	799.876	1598.75	1598.74	0.36	0.00029	HCD	MS2	0	35	31.7899	25479	Dicty_IEX_CMAC_1a_11212024.raw	F314	2.5	1	0.0009747	0.004703
High	Sequest HT (D2)	Unambiguous	AQGENIEIALK		2	Q869W9	Q869X2; Q869W9	0	2	0.5247	0	1	1	593.327	1185.65	1185.65	0.1	6e-05	HCD	MS2	20.0368	35	31.795	25485	Dicty_IEX_CMAC_1a_11212024.raw	F314	2.23	1	0.0009747	0.0009474
High	Sequest HT (D2)	Unambiguous	ATSIGGENSQVAQSVLR		1	P34119	P34119	0	2	0.6176	0	1	1	858.947	1716.89	1716.89	0.1	9e-05	HCD	MS2	14.1219	35	31.8383	25533	Dicty_IEX_CMAC_1a_11212024.raw	F314	2.38	1	0.0009747	2.49e-05
High	Sequest HT (D2)	Unambiguous	LFQVDYANK		1	Q27563	Q27563	0	2	0.2252	0	1	1	549.285	1097.56	1097.56	0.52	0.00029	HCD	MS2	89.8412	35	31.8398	25534	Dicty_IEX_CMAC_1a_11212024.raw	F314	1.11	1	0.007626	0.09401
High	Sequest HT (D2)	Unambiguous	VIGNLIANAmEK	M10(Oxidation)	1	Q54J97	Q54J97	0	2	0.4171	0	1	1	644.85	1288.69	1288.69	0.06	4e-05	HCD	MS2	79.9682	35	31.8494	25545	Dicty_IEX_CMAC_1a_11212024.raw	F314	1.75	1	0.002668	0.03695
High	Sequest HT (D2)	Unambiguous	EALQLALK		1	P34119	P34119	0	2	0.3223	0	1	1	443.274	885.54	885.54	-0.32	-0.00014	HCD	MS2	65.3914	35	31.8634	25560	Dicty_IEX_CMAC_1a_11212024.raw	F314	2.11	1	0.0009747	0.01558
High	Sequest HT (D2)	Unambiguous	VSLcNAEFTNSSYK	C4(Carbamidomethyl)	1	B0G0Z7	B0G0Z7	0	2	0.6835	0	1	1	810.372	1619.74	1619.74	-0.04	-3e-05	HCD	MS2	45.2973	35	31.8649	25561	Dicty_IEX_CMAC_1a_11212024.raw	F314	2.78	1	0.0009747	0.001729
High	Sequest HT (D2)	Unambiguous	SGSAADTQAISDYVR		1	Q55GJ6	Q55GJ6	0	2	0.1349	0	1	1	770.865	1540.72	1540.72	-1.21	-0.00093	HCD	MS2	58.3748	35	31.8764	25575	Dicty_IEX_CMAC_1a_11212024.raw	F314	1.26	1	0.004051	0.05949
High	Sequest HT (D2)	Unambiguous	LINSIEIGEK		2	Q869W9	Q869X2; Q869W9	0	2	0.4758	0	1	1	558.319	1115.63	1115.63	-0.11	-6e-05	HCD	MS2	32.5639	35	31.9242	25629	Dicty_IEX_CMAC_1a_11212024.raw	F314	2.48	1	0.0009747	0.002032
High	Sequest HT (D2)	Unambiguous	VIGNLIANAmEK	M10(Oxidation)	1	Q54J97	Q54J97	0	2	0.2667	0	1	1	644.85	1288.69	1288.69	-0.06	-4e-05	HCD	MS2	92.1165	35	31.0822	24702	Dicty_IEX_CMAC_1a_11212024.raw	F314	1.05	1	0.005411	0.07492
High	Sequest HT (D2)	Unambiguous	VVTDEIQFPTNK		1	Q869W9	Q869W9	0	2	0.6255	0	1	1	695.865	1390.72	1390.72	0.66	0.00046	HCD	MS2	51.6722	35	33.651	27568	Dicty_IEX_CMAC_1a_11212024.raw	F314	2.35	1	0.0009747	0.003014
High	Sequest HT (D2)	Unambiguous	GLAQNLTMGTGR		2	Q869W9	Q869X2; Q869W9	0	2	0.4813	0	1	1	609.816	1218.63	1218.63	-0.33	-0.0002	HCD	MS2	45.6611	35	33.6878	27610	Dicty_IEX_CMAC_1a_11212024.raw	F314	2.14	1	0.0009747	0.005639
High	Sequest HT (D2)	Unambiguous	LVDLSTIGDR		2	Q869W9	Q869X2; Q869W9	0	2	0.7439	0	1	1	544.801	1088.59	1088.59	0.21	0.00011	HCD	MS2	3.1608	13.235	36.0463	30343	Dicty_IEX_CMAC_1a_11212024.raw	F314	2.85	1	0.0009747	0.01436
High	Sequest HT (D2)	Unambiguous	VVTDEIQFPTNK		1	Q869W9	Q869W9	0	2	0.6018	0	1	1	695.865	1390.72	1390.72	0.34	0.00024	HCD	MS2	5.44202	26.888	36.0685	30370	Dicty_IEX_CMAC_1a_11212024.raw	F314	3.34	1	0.0009747	0.0005315
High	Sequest HT (D2)	Unambiguous	LINSIEIGEK		2	Q869W9	Q869X2; Q869W9	0	2	0.4118	0	1	1	558.319	1115.63	1115.63	-0.71	-0.0004	HCD	MS2	63.536	35	36.0706	30372	Dicty_IEX_CMAC_1a_11212024.raw	F314	1.87	1	0.002336	0.01971
High	Sequest HT (D2)	Unambiguous	ILLNESPLGEK		1	Q54JT0	Q54JT0	0	2	0.5044	0	1	1	606.846	1212.68	1212.68	0.31	0.00019	HCD	MS2	46.5608	35	36.0864	30391	Dicty_IEX_CMAC_1a_11212024.raw	F314	2.28	1	0.0009747	0.002862
High	Sequest HT (D2)	Unambiguous	VDDLTNVLSQK		1	Q54L07	Q54L07	0	2	0.4487	0	1	1	616.33	1231.65	1231.65	-0.44	-0.00027	HCD	MS2	63.9817	27.578	36.1105	30419	Dicty_IEX_CMAC_1a_11212024.raw	F314	2.63	1	0.0009747	0.002156
High	Sequest HT (D2)	Unambiguous	SVYLGSNETGDSITAVQAK		1	P05095	P05095	0	2	0.607	0	1	1	970.483	1939.96	1939.96	-1.54	-0.00149	HCD	MS2	0	35	36.1982	30524	Dicty_IEX_CMAC_1a_11212024.raw	F314	2.01	1	0.0009747	0.003913
High	Sequest HT (D2)	Unambiguous	YYNIVPINKPAN		1	Q54BC8	Q54BC8	0	2	0.4828	0	1	1	703.377	1405.75	1405.75	-0.47	-0.00033	HCD	MS2	94.2478	35	36.0176	30310	Dicty_IEX_CMAC_1a_11212024.raw	F314	1.16	1	0.003571	0.05433
High	Sequest HT (D2)	Unambiguous	LTVEDSPSVEYISK		1	P34120	P34120	0	2	0.4299	0	1	1	783.899	1566.79	1566.79	0.52	0.00041	HCD	MS2	0	35	36.2162	30545	Dicty_IEX_CMAC_1a_11212024.raw	F314	2.21	1	0.0009747	0.002095
High	Sequest HT (D2)	Unambiguous	LVDLSTIGDR		2	Q869W9	Q869X2; Q869W9	0	2	0.7138	0	1	1	544.801	1088.59	1088.59	0.1	5e-05	HCD	MS2	1.80716	9.88	36.3029	30649	Dicty_IEX_CMAC_1a_11212024.raw	F314	2.83	1	0.0009747	0.01375
High	Sequest HT (D2)	Unambiguous	VVTDEIQFPTNK		1	Q869W9	Q869W9	0	2	0.6138	0	1	1	695.864	1390.72	1390.72	0.17	0.00012	HCD	MS2	3.73268	16.087	36.3389	30692	Dicty_IEX_CMAC_1a_11212024.raw	F314	3.47	1	0.0009747	0.000642
High	Sequest HT (D2)	Unambiguous	VDDLTNVLSQK		1	Q54L07	Q54L07	0	2	0.3607	0	1	1	616.33	1231.65	1231.65	-0.14	-9e-05	HCD	MS2	87.3971	31.874	36.374	30734	Dicty_IEX_CMAC_1a_11212024.raw	F314	2.19	1	0.0009747	0.00415
High	Sequest HT (D2)	Unambiguous	SVYLGSNETGDSITAVQAK		1	P05095	P05095	0	2	0.75	0	1	1	970.485	1939.96	1939.96	0.54	0.00052	HCD	MS2	0	35	36.4604	30837	Dicty_IEX_CMAC_1a_11212024.raw	F314	1.76	1	0.0009747	0.007113
High	Sequest HT (D2)	Unambiguous	LTVEDSPSVEYISK		1	P34120	P34120	0	2	0.5709	0	1	1	783.899	1566.79	1566.79	0.14	0.00011	HCD	MS2	0	35	36.4796	30859	Dicty_IEX_CMAC_1a_11212024.raw	F314	2.54	1	0.0009747	0.0003836
High	Sequest HT (D2)	Unambiguous	NQYDSDITTFSPSGR		1	Q27562	Q27562	0	2	0.5906	0	1	1	844.382	1687.76	1687.76	0.18	0.00015	HCD	MS2	0	35	36.4826	30863	Dicty_IEX_CMAC_1a_11212024.raw	F314	1.49	1	0.0009747	0.01165
High	Sequest HT (D2)	Unambiguous	ALYETESVFK		2	Q869W9	Q869X2; Q869W9	0	2	0.5874	0	1	1	593.803	1186.6	1186.6	0.26	0.00016	HCD	MS2	13.8337	35	36.2545	30592	Dicty_IEX_CMAC_1a_11212024.raw	F314	2.23	1	0.0009747	0.00276
High	Sequest HT (D2)	Unambiguous	ALYETESVFK		2	Q869W9	Q869X2; Q869W9	0	2	0.5755	0	1	1	593.803	1186.6	1186.6	0.26	0.00015	HCD	MS2	3.42563	35	35.987	30276	Dicty_IEX_CMAC_1a_11212024.raw	F314	2.45	1	0.0009747	0.005752
High	Sequest HT (D2)	Unambiguous	LTVEDSPSVEYISK		1	P34120	P34120	0	2	0.5673	0	1	1	783.899	1566.79	1566.79	0.29	0.00023	HCD	MS2	10.1436	35	35.9639	30248	Dicty_IEX_CMAC_1a_11212024.raw	F314	2.45	1	0.0009747	0.0005183
High	Sequest HT (D2)	Unambiguous	NQYDSDITTFSPSGR		1	Q27562	Q27562	0	2	0.6615	0	1	1	844.381	1687.76	1687.76	-0.18	-0.00016	HCD	MS2	0	35	35.9306	30210	Dicty_IEX_CMAC_1a_11212024.raw	F314	1.95	1	0.0009747	0.001756
High	Sequest HT (D2)	Unambiguous	VVTDEIQFPTNK		1	Q869W9	Q869W9	0	2	0.6296	0	1	1	695.864	1390.72	1390.72	0.26	0.00018	HCD	MS2	0.612708	7.589	35.5531	29763	Dicty_IEX_CMAC_1a_11212024.raw	F314	3.24	1	0.0009747	0.001187
High	Sequest HT (D2)	Unambiguous	IALEEGNLDVAAK		1	Q54QP6	Q54QP6	0	2	0.3237	0	1	1	671.865	1342.72	1342.72	1.18	0.00079	HCD	MS2	64.6946	35	35.58	29795	Dicty_IEX_CMAC_1a_11212024.raw	F314	1.39	1	0.003571	0.05105
High	Sequest HT (D2)	Unambiguous	DNHTPDAPLYIGSVK		2	Q869W9	Q869X2; Q869W9	0	3	0.4465	0	1	1	542.942	1626.81	1626.81	-0.26	-0.00014	HCD	MS2	81.0109	35	35.6045	29824	Dicty_IEX_CMAC_1a_11212024.raw	F314	1.59	1	0.004051	0.06014
High	Sequest HT (D2)	Unambiguous	SVYLGSNETGDSITAVQAK		1	P05095	P05095	0	2	0.505	0	1	1	970.484	1939.96	1939.96	-0.15	-0.00015	HCD	MS2	0	35	35.664	29895	Dicty_IEX_CMAC_1a_11212024.raw	F314	2.02	1	0.0009747	0.01604
High	Sequest HT (D2)	Unambiguous	LTVEDSPSVEYISK		1	P34120	P34120	0	2	0.6333	0	1	1	783.899	1566.79	1566.79	0.06	4e-05	HCD	MS2	0	35	35.7088	29947	Dicty_IEX_CMAC_1a_11212024.raw	F314	3.3	1	0.0009747	6.62e-05
High	Sequest HT (D2)	Unambiguous	ALYETESVFK		2	Q869W9	Q869X2; Q869W9	0	2	0.6047	0	1	1	593.803	1186.6	1186.6	0.06	3e-05	HCD	MS2	6.30271	23.069	35.7245	29966	Dicty_IEX_CMAC_1a_11212024.raw	F314	2.96	1	0.0009747	0.01051
High	Sequest HT (D2)	Unambiguous	SFDAGADGYIR		2	Q869W9	Q869X2; Q869W9	0	2	0.1242	0	1	1	586.272	1171.54	1171.54	-0.53	-0.00031	HCD	MS2	72.4791	35	35.7431	29988	Dicty_IEX_CMAC_1a_11212024.raw	F314	1.61	1	0.002336	0.02724
High	Sequest HT (D2)	Unambiguous	mATPVQASTVIR	N-Term(Prot)(Met-loss+Acetyl)	1	P54659	P54659	0	2	0.2683	0	1	1	592.835	1184.66	1184.66	-0.36	-0.00021	HCD	MS2	61.7404	35	35.7593	30008	Dicty_IEX_CMAC_1a_11212024.raw	F314	1.23	1	0.007847	0.09921
High	Sequest HT (D2)	Unambiguous	VVTDEIQFPTNK		1	Q869W9	Q869W9	0	2	0.6123	0	1	1	695.864	1390.72	1390.72	0.08	5e-05	HCD	MS2	1.14472	15.5	35.8129	30072	Dicty_IEX_CMAC_1a_11212024.raw	F314	3.25	1	0.0009747	0.0007444
High	Sequest HT (D2)	Unambiguous	LINSIEIGEK		2	Q869W9	Q869X2; Q869W9	0	2	0.4527	0	1	1	558.319	1115.63	1115.63	-0.6	-0.00034	HCD	MS2	39.7801	35	35.8141	30073	Dicty_IEX_CMAC_1a_11212024.raw	F314	2.01	1	0.0009747	0.009357
High	Sequest HT (D2)	Unambiguous	ILLNESPLGEK		1	Q54JT0	Q54JT0	0	2	0.1698	0	1	1	606.845	1212.68	1212.68	-0.59	-0.00036	HCD	MS2	74.9198	35	35.8297	30091	Dicty_IEX_CMAC_1a_11212024.raw	F314	1.06	1	0.007176	0.08929
High	Sequest HT (D2)	Unambiguous	mATPVQASTVIR	N-Term(Prot)(Met-loss+Acetyl)	1	P54659	P54659	0	2	0.493	0	1	1	592.835	1184.66	1184.66	-0.05	-3e-05	HCD	MS2	83.8988	35	35.8487	30113	Dicty_IEX_CMAC_1a_11212024.raw	F314	1.42	1	0.001797	0.01699
High	Sequest HT (D2)	Unambiguous	DVIVLGVEK		1	P34120	P34120	0	2	0.2373	0	1	1	486.292	971.577	971.577	-0.52	-0.00025	HCD	MS2	80.3407	35	35.8606	30127	Dicty_IEX_CMAC_1a_11212024.raw	F314	1.18	1	0.008197	0.1075
High	Sequest HT (D2)	Unambiguous	DNHTPDAPLYIGSVK		2	Q869W9	Q869X2; Q869W9	0	2	0.4634	0	1	1	813.91	1626.81	1626.81	0.64	0.00052	HCD	MS2	0	35	35.9153	30193	Dicty_IEX_CMAC_1a_11212024.raw	F314	1.23	1	0.006336	0.08369
High	Sequest HT (D2)	Unambiguous	SVYLGSNETGDSITAVQAK		1	P05095	P05095	0	2	0.4221	0	1	1	970.484	1939.96	1939.96	0.1	9e-05	HCD	MS2	0	35	35.929	30208	Dicty_IEX_CMAC_1a_11212024.raw	F314	1.54	1	0.0009747	0.003452
High	Sequest HT (D2)	Unambiguous	VALVFGQmNEPPGAR	M8(Oxidation)	1	Q55CS9	Q55CS9	0	2	0.3114	0	1	1	801.408	1601.81	1601.81	-1.05	-0.00084	HCD	MS2	71.8543	35	36.4866	30868	Dicty_IEX_CMAC_1a_11212024.raw	F314	1.67	1	0.0009747	0.004446
High	Sequest HT (D2)	Unambiguous	ALYETESVFK		2	Q869W9	Q869X2; Q869W9	0	2	0.5342	0	1	1	593.803	1186.6	1186.6	0.37	0.00022	HCD	MS2	10.9689	35	36.5138	30899	Dicty_IEX_CMAC_1a_11212024.raw	F314	2.34	1	0.002668	0.03954
High	Sequest HT (D2)	Unambiguous	LVDLSTIGDR		2	Q869W9	Q869X2; Q869W9	0	2	0.6782	0	1	1	544.801	1088.59	1088.59	0.1	5e-05	HCD	MS2	9.69721	23.541	36.5694	30961	Dicty_IEX_CMAC_1a_11212024.raw	F314	2.89	1	0.0009747	0.01401
High	Sequest HT (D2)	Unambiguous	VVTDEIQFPTNK		1	Q869W9	Q869W9	0	2	0.6073	0	1	1	695.865	1390.72	1390.72	0.52	0.00036	HCD	MS2	2.28815	21.368	36.5985	30982	Dicty_IEX_CMAC_1a_11212024.raw	F314	3.54	1	0.0009747	0.0007446
High	Sequest HT (D2)	Unambiguous	LTVEDSPSVEYISK		1	P34120	P34120	0	2	0.4449	0	1	1	783.899	1566.79	1566.79	0	0	HCD	MS2	0	35	37.2517	31699	Dicty_IEX_CMAC_1a_11212024.raw	F314	2.54	1	0.0009747	0.0003185
High	Sequest HT (D2)	Unambiguous	LLVGAALGTR		1	Q54QQ0	Q54QQ0	0	2	0.3021	0	1	1	485.806	970.604	970.604	0.08	4e-05	HCD	MS2	87.5443	35	37.2551	31703	Dicty_IEX_CMAC_1a_11212024.raw	F314	0.96	1	0.006336	0.0828
High	Sequest HT (D2)	Unambiguous	LTSPLLEPSSIQK		1	Q55G04	Q55G04	0	2	0.5	0	1	1	706.903	1412.8	1412.8	-0.77	-0.00054	HCD	MS2	77.9766	35	37.2596	31709	Dicty_IEX_CMAC_1a_11212024.raw	F314	1.98	1	0.007626	0.09265
High	Sequest HT (D2)	Unambiguous	ALYETESVFK		2	Q869W9	Q869X2; Q869W9	0	2	0.625	0	1	1	593.803	1186.6	1186.6	0.08	5e-05	HCD	MS2	7.3315	35	37.2896	31742	Dicty_IEX_CMAC_1a_11212024.raw	F314	2.32	1	0.0009747	0.004013
High	Sequest HT (D2)	Unambiguous	VALVFGQmNEPPGAR	M8(Oxidation)	1	Q55CS9	Q55CS9	0	2	0.2478	0	1	1	801.409	1601.81	1601.81	0.65	0.00052	HCD	MS2	0	35	37.3069	31762	Dicty_IEX_CMAC_1a_11212024.raw	F314	1.13	1	0.002336	0.02738
High	Sequest HT (D2)	Unambiguous	LVDLSTIGDR		2	Q869W9	Q869X2; Q869W9	0	2	0.6679	0	1	1	544.801	1088.59	1088.59	0.01	1e-05	HCD	MS2	15.9553	35	37.3407	31798	Dicty_IEX_CMAC_1a_11212024.raw	F314	2.68	1	0.0009747	0.00593
High	Sequest HT (D2)	Unambiguous	VVTDEIQFPTNK		1	Q869W9	Q869W9	0	2	0.613	0	1	1	695.864	1390.72	1390.72	0.11	7e-05	HCD	MS2	5.51868	28.286	37.3694	31830	Dicty_IEX_CMAC_1a_11212024.raw	F314	3.23	1	0.0009747	0.0005495
High	Sequest HT (D2)	Unambiguous	IGLFGGAGVGK		1	Q55CS9	Q55CS9	0	2	0.53	0	1	1	488.285	975.562	975.562	0.11	5e-05	HCD	MS2	40.7471	35	37.4114	31878	Dicty_IEX_CMAC_1a_11212024.raw	F314	2.17	1	0.0009747	0.0004554
High	Sequest HT (D2)	Unambiguous	VDDLTNVLSQK		1	Q54L07	Q54L07	0	2	0.1075	0	1	1	616.33	1231.65	1231.65	-0.02	-1e-05	HCD	MS2	80.0679	35	37.4226	31891	Dicty_IEX_CMAC_1a_11212024.raw	F314	1.86	1	0.007176	0.09146
High	Sequest HT (D2)	Unambiguous	DNHTPDAPLYIGSVK		2	Q869W9	Q869X2; Q869W9	0	3	0.3494	0	1	1	542.942	1626.81	1626.81	-0.12	-7e-05	HCD	MS2	63.5161	35	37.4445	31911	Dicty_IEX_CMAC_1a_11212024.raw	F314	2.49	1	0.0009747	0.006517
High	Sequest HT (D2)	Unambiguous	VDPAGVFTGYK		1	Q54XM7	Q54XM7	0	2	0.5092	0	1	1	577.298	1153.59	1153.59	-0.14	-8e-05	HCD	MS2	31.0359	35	37.4512	31917	Dicty_IEX_CMAC_1a_11212024.raw	F314	2.18	1	0.0009747	0.006634
High	Sequest HT (D2)	Unambiguous	LTVEDSPSVEYISK		1	P34120	P34120	0	2	0.4456	0	1	1	783.898	1566.79	1566.79	-0.07	-5e-05	HCD	MS2	17.317	35	37.5108	31984	Dicty_IEX_CMAC_1a_11212024.raw	F314	1.93	1	0.0009747	0.01292
High	Sequest HT (D2)	Unambiguous	LTSPLLEPSSIQK		1	Q55G04	Q55G04	0	2	0.5574	0	1	1	706.903	1412.8	1412.8	0.02	1e-05	HCD	MS2	8.72894	35	37.5152	31988	Dicty_IEX_CMAC_1a_11212024.raw	F314	3.05	1	0.0009747	0.000101
High	Sequest HT (D2)	Unambiguous	ALYETESVFK		2	Q869W9	Q869X2; Q869W9	0	2	0.5315	0	1	1	593.803	1186.6	1186.6	0.19	0.00012	HCD	MS2	10.724	35	37.5491	32026	Dicty_IEX_CMAC_1a_11212024.raw	F314	2.22	1	0.0009747	0.001526
High	Sequest HT (D2)	Unambiguous	VALVFGQmNEPPGAR	M8(Oxidation)	1	Q55CS9	Q55CS9	0	2	0.45	0	1	1	801.41	1601.81	1601.81	1.5	0.0012	HCD	MS2	0	35	37.5753	32057	Dicty_IEX_CMAC_1a_11212024.raw	F314	1.8	1	0.0009747	0.0005871
High	Sequest HT (D2)	Unambiguous	VDPAGVFTGYK		1	Q54XM7	Q54XM7	0	2	0.4874	0	1	1	577.298	1153.59	1153.59	0.06	4e-05	HCD	MS2	26.3249	35	37.1991	31643	Dicty_IEX_CMAC_1a_11212024.raw	F314	2.38	1	0.0009747	0.0008342
High	Sequest HT (D2)	Unambiguous	YYNIVPINKPAN		1	Q54BC8	Q54BC8	0	2	0.303	0	1	1	703.377	1405.75	1405.75	-0.64	-0.00045	HCD	MS2	51.3825	35	35.5117	29713	Dicty_IEX_CMAC_1a_11212024.raw	F314	1.65	1	0.005879	0.08151
High	Sequest HT (D2)	Unambiguous	ILLNESPLGEK		1	Q54JT0	Q54JT0	0	2	0.291	0	1	1	606.845	1212.68	1212.68	0.03	2e-05	HCD	MS2	95.3222	35	37.155	31593	Dicty_IEX_CMAC_1a_11212024.raw	F314	1.34	1	0.003281	0.04322
High	Sequest HT (D2)	Unambiguous	LVDLSTIGDR		2	Q869W9	Q869X2; Q869W9	0	2	0.6349	0	1	1	544.801	1088.59	1088.59	-0.11	-6e-05	HCD	MS2	32.5192	35	37.079	31509	Dicty_IEX_CMAC_1a_11212024.raw	F314	2.41	1	0.0009747	0.008456
High	Sequest HT (D2)	Unambiguous	SFDAGADGYIR		2	Q869W9	Q869X2; Q869W9	0	2	0.168	0	1	1	586.272	1171.54	1171.54	-0.21	-0.00012	HCD	MS2	62.4888	35	36.6277	31014	Dicty_IEX_CMAC_1a_11212024.raw	F314	1.25	1	0.002668	0.03702
High	Sequest HT (D2)	Unambiguous	VDDLTNVLSQK		1	Q54L07	Q54L07	0	2	0.1565	0	1	1	616.33	1231.65	1231.65	-0.54	-0.00033	HCD	MS2	90.1875	35	36.6362	31021	Dicty_IEX_CMAC_1a_11212024.raw	F314	1.47	1	0.0009747	0.001429
High	Sequest HT (D2)	Unambiguous	SVYLGSNETGDSITAVQAK		1	P05095	P05095	0	2	0.5593	0	1	1	970.484	1939.96	1939.96	0.23	0.00022	HCD	MS2	0	35	36.7224	31107	Dicty_IEX_CMAC_1a_11212024.raw	F314	1.18	1	0.005036	0.06919
High	Sequest HT (D2)	Unambiguous	LTVEDSPSVEYISK		1	P34120	P34120	0	2	0.4711	0	1	1	783.899	1566.79	1566.79	0.22	0.00017	HCD	MS2	0	35	36.7379	31123	Dicty_IEX_CMAC_1a_11212024.raw	F314	2.42	1	0.0009747	0.005402
High	Sequest HT (D2)	Unambiguous	ALYETESVFK		2	Q869W9	Q869X2; Q869W9	0	2	0.5424	0	1	1	593.803	1186.6	1186.6	0.27	0.00016	HCD	MS2	12.2199	35	36.7775	31168	Dicty_IEX_CMAC_1a_11212024.raw	F314	1.77	1	0.0009747	0.00213
High	Sequest HT (D2)	Unambiguous	VALVFGQmNEPPGAR	M8(Oxidation)	1	Q55CS9	Q55CS9	0	2	0.2905	0	1	1	801.411	1601.81	1601.81	2.08	0.00166	HCD	MS2	0	35	36.7832	31175	Dicty_IEX_CMAC_1a_11212024.raw	F314	1.79	1	0.0009747	0.007289
High	Sequest HT (D2)	Unambiguous	LVDLSTIGDR		2	Q869W9	Q869X2; Q869W9	0	2	0.6109	0	1	1	544.801	1088.59	1088.59	-0.01	0	HCD	MS2	25.8941	35	36.8251	31223	Dicty_IEX_CMAC_1a_11212024.raw	F314	2.39	1	0.002668	0.03187
High	Sequest HT (D2)	Unambiguous	VVTDEIQFPTNK		1	Q869W9	Q869W9	0	2	0.5685	0	1	1	695.864	1390.72	1390.72	0.18	0.00012	HCD	MS2	2.01311	18.539	36.8495	31249	Dicty_IEX_CMAC_1a_11212024.raw	F314	3.36	1	0.0009747	0.0009501
High	Sequest HT (D2)	Unambiguous	ILLNESPLGEK		1	Q54JT0	Q54JT0	0	2	0.3733	0	1	1	606.846	1212.68	1212.68	0.73	0.00044	HCD	MS2	95.2956	35	36.8756	31279	Dicty_IEX_CMAC_1a_11212024.raw	F314	1.5	1	0.002668	0.03647
High	Sequest HT (D2)	Unambiguous	VDDLTNVLSQK		1	Q54L07	Q54L07	0	2	0.1486	0	1	1	616.33	1231.65	1231.65	-0.23	-0.00014	HCD	MS2	83.2901	35	36.8936	31300	Dicty_IEX_CMAC_1a_11212024.raw	F314	1.48	1	0.0009747	0.01372
High	Sequest HT (D2)	Unambiguous	DNHTPDAPLYIGSVK		2	Q869W9	Q869X2; Q869W9	0	3	0.0517	0	1	1	542.942	1626.81	1626.81	-0.14	-8e-05	HCD	MS2	94.6128	35	36.9346	31344	Dicty_IEX_CMAC_1a_11212024.raw	F314	0.58	1	0.0009747	0.006693
High	Sequest HT (D2)	Unambiguous	LTVEDSPSVEYISK		1	P34120	P34120	0	2	0.5833	0	1	1	783.899	1566.79	1566.79	0.15	0.00012	HCD	MS2	23.1327	35	36.997	31413	Dicty_IEX_CMAC_1a_11212024.raw	F314	2.88	1	0.0009747	2.2e-05
High	Sequest HT (D2)	Unambiguous	SVYLGSNETGDSITAVQAK		1	P05095	P05095	0	2	0.6071	0	1	1	970.484	1939.96	1939.96	-0.14	-0.00014	HCD	MS2	0	35	37.0177	31438	Dicty_IEX_CMAC_1a_11212024.raw	F314	1.4	1	0.002668	0.03693
High	Sequest HT (D2)	Unambiguous	ALYETESVFK		2	Q869W9	Q869X2; Q869W9	0	2	0.6082	0	1	1	593.803	1186.6	1186.6	0.17	0.0001	HCD	MS2	7.91982	35	37.0298	31452	Dicty_IEX_CMAC_1a_11212024.raw	F314	2.45	1	0.0009747	0.005665
High	Sequest HT (D2)	Unambiguous	VVTDEIQFPTNK		1	Q869W9	Q869W9	0	3	0.0146	0	1	1	464.245	1390.72	1390.72	-0.16	-7e-05	HCD	MS2	65.9508	35	37.032	31454	Dicty_IEX_CMAC_1a_11212024.raw	F314	1.37	1	0.003571	0.04852
High	Sequest HT (D2)	Unambiguous	VVTDEIQFPTNK		1	Q869W9	Q869W9	0	2	0.6381	0	1	1	695.864	1390.72	1390.72	0.01	1e-05	HCD	MS2	2.75666	22.897	37.1139	31546	Dicty_IEX_CMAC_1a_11212024.raw	F314	3.62	1	0.0009747	0.0005164
High	Sequest HT (D2)	Unambiguous	ALYETESVFK		2	Q869W9	Q869X2; Q869W9	0	2	0.6235	0	1	1	593.803	1186.6	1186.6	0.06	4e-05	HCD	MS2	6.31881	35	35.4618	29655	Dicty_IEX_CMAC_1a_11212024.raw	F314	2.47	1	0.0009747	0.005277
High	Sequest HT (D2)	Unambiguous	LTVEDSPSVEYISK		1	P34120	P34120	0	2	0.6246	0	1	1	783.898	1566.79	1566.79	-0.1	-7e-05	HCD	MS2	0	35	35.4442	29633	Dicty_IEX_CMAC_1a_11212024.raw	F314	3.41	1	0.0009747	0.0002583
High	Sequest HT (D2)	Unambiguous	VVTDEIQFPTNK		1	Q869W9	Q869W9	0	3	0.2842	0	1	1	464.245	1390.72	1390.72	-0.04	-2e-05	HCD	MS2	41.8653	35	35.4334	29620	Dicty_IEX_CMAC_1a_11212024.raw	F314	1.9	1	0.0009747	0.01075
High	Sequest HT (D2)	Unambiguous	ATSIGGENSQVAQSVLR		1	P34119	P34119	0	2	0.3568	0	1	1	858.948	1716.89	1716.89	0.38	0.00032	HCD	MS2	77.6387	35	34.0954	28077	Dicty_IEX_CMAC_1a_11212024.raw	F314	2.27	1	0.0009747	0.0007681
High	Sequest HT (D2)	Unambiguous	SFDAGADGYIR		2	Q869W9	Q869X2; Q869W9	0	2	0.0637	0	1	1	586.273	1171.54	1171.54	0.25	0.00014	HCD	MS2	93.9918	35	34.1004	28083	Dicty_IEX_CMAC_1a_11212024.raw	F314	1.57	1	0.002668	0.03506
High	Sequest HT (D2)	Unambiguous	SVYLGSNETGDSITAVQAK		1	P05095	P05095	0	2	0.6996	0	1	1	970.484	1939.96	1939.96	0.14	0.00014	HCD	MS2	0	35	34.1098	28095	Dicty_IEX_CMAC_1a_11212024.raw	F314	2.63	1	0.0009747	2.47e-05
High	Sequest HT (D2)	Unambiguous	AQGENIEIALK		2	Q869W9	Q869X2; Q869W9	0	2	0.2817	0	1	1	593.328	1185.65	1185.65	0.71	0.00042	HCD	MS2	53.3832	35	34.1452	28132	Dicty_IEX_CMAC_1a_11212024.raw	F314	1.42	1	0.0009747	0.002854
High	Sequest HT (D2)	Unambiguous	VSLcNAEFTNSSYK	C4(Carbamidomethyl)	1	B0G0Z7	B0G0Z7	0	2	0.6562	0	1	1	810.372	1619.74	1619.74	-0.13	-0.0001	HCD	MS2	65.7449	35	34.1827	28176	Dicty_IEX_CMAC_1a_11212024.raw	F314	1.6	1	0.004051	0.0628
High	Sequest HT (D2)	Unambiguous	GLAQNLTMGTGR		2	Q869W9	Q869X2; Q869W9	0	2	0.4555	0	1	1	609.817	1218.63	1218.63	-0.05	-3e-05	HCD	MS2	38.9385	35	34.1906	28185	Dicty_IEX_CMAC_1a_11212024.raw	F314	1.91	1	0.002336	0.02659
High	Sequest HT (D2)	Unambiguous	TGPQLYYVDNDGTR		1	Q54BC8	Q54BC8	0	2	0.0851	0	1	1	799.876	1598.74	1598.74	0.28	0.00022	HCD	MS2	0	35	34.2111	28208	Dicty_IEX_CMAC_1a_11212024.raw	F314	0.94	1	0.0009747	0.00757
High	Sequest HT (D2)	Unambiguous	LINSIEIGEK		2	Q869W9	Q869X2; Q869W9	0	2	0.5041	0	1	1	558.319	1115.63	1115.63	-0.24	-0.00013	HCD	MS2	57.4432	35	34.2549	28260	Dicty_IEX_CMAC_1a_11212024.raw	F314	2.46	1	0.002336	0.02081
High	Sequest HT (D2)	Unambiguous	DNHTPDAPLYIGSVK		2	Q869W9	Q869X2; Q869W9	0	3	0.3359	0	1	1	542.942	1626.81	1626.81	-0.23	-0.00012	HCD	MS2	75.359	35	34.2979	28309	Dicty_IEX_CMAC_1a_11212024.raw	F314	1.28	1	0.003571	0.0533
High	Sequest HT (D2)	Unambiguous	SFDAGADGYIR		2	Q869W9	Q869X2; Q869W9	0	2	0.0855	0	1	1	586.273	1171.54	1171.54	-0.07	-4e-05	HCD	MS2	73.4792	35	34.3098	28322	Dicty_IEX_CMAC_1a_11212024.raw	F314	1.52	1	0.005879	0.07952
High	Sequest HT (D2)	Unambiguous	MDNFDQTIGVK		1	Q54J97	Q54J97	0	2	0.4835	0	1	1	634.303	1267.6	1267.6	-0.35	-0.00022	HCD	MS2	53.8816	35	34.3233	28338	Dicty_IEX_CMAC_1a_11212024.raw	F314	1.82	1	0.0009747	0.009847
High	Sequest HT (D2)	Unambiguous	IALEEGNLDVAAK		1	Q54QP6	Q54QP6	0	2	0.5919	0	1	1	671.864	1342.72	1342.72	-0.33	-0.00022	HCD	MS2	72.5874	35	34.3308	28347	Dicty_IEX_CMAC_1a_11212024.raw	F314	2.72	1	0.0009747	0.0007304
High	Sequest HT (D2)	Unambiguous	GLAQNLTMGTGR		2	Q869W9	Q869X2; Q869W9	0	2	0.4085	0	1	1	609.816	1218.63	1218.63	-0.35	-0.00021	HCD	MS2	62.9347	35	34.3474	28366	Dicty_IEX_CMAC_1a_11212024.raw	F314	1.64	1	0.004051	0.05956
High	Sequest HT (D2)	Unambiguous	NQYDSDITTFSPSGR		1	Q27562	Q27562	0	2	0.622	0	1	1	844.381	1687.76	1687.76	-0.22	-0.00019	HCD	MS2	58.1275	35	34.353	28373	Dicty_IEX_CMAC_1a_11212024.raw	F314	1.64	1	0.0009747	0.0002446
High	Sequest HT (D2)	Unambiguous	SVYLGSNETGDSITAVQAK		1	P05095	P05095	0	2	0.5413	0	1	1	970.484	1939.96	1939.96	0.13	0.00013	HCD	MS2	0	35	34.3691	28392	Dicty_IEX_CMAC_1a_11212024.raw	F314	2.18	1	0.0009747	0.01046
High	Sequest HT (D2)	Unambiguous	GLAQNLTMGTGR		2	Q869W9	Q869X2; Q869W9	0	2	0.5025	0	1	1	609.816	1218.63	1218.63	-0.54	-0.00033	HCD	MS2	39.4126	35	34.0833	28063	Dicty_IEX_CMAC_1a_11212024.raw	F314	1.97	1	0.003571	0.04614
High	Sequest HT (D2)	Unambiguous	AQGENIEIALK		2	Q869W9	Q869X2; Q869W9	0	2	0.1417	0	1	1	593.328	1185.65	1185.65	0.7	0.00042	HCD	MS2	66.7416	35	34.4142	28444	Dicty_IEX_CMAC_1a_11212024.raw	F314	1.2	1	0.007847	0.1023
High	Sequest HT (D2)	Unambiguous	MDNFDQTIGVK		1	Q54J97	Q54J97	0	2	0.459	0	1	1	634.303	1267.6	1267.6	0.05	3e-05	HCD	MS2	59.721	35	34.0622	28039	Dicty_IEX_CMAC_1a_11212024.raw	F314	1.83	1	0.003281	0.04292
High	Sequest HT (D2)	Unambiguous	SFDAGADGYIR		2	Q869W9	Q869X2; Q869W9	0	2	0.1342	0	1	1	586.272	1171.54	1171.54	-0.27	-0.00016	HCD	MS2	64.9934	35	34.0399	28014	Dicty_IEX_CMAC_1a_11212024.raw	F314	1.49	1	0.002668	0.04112
High	Sequest HT (D2)	Unambiguous	LINSIEIGEK		2	Q869W9	Q869X2; Q869W9	0	2	0.4333	0	1	1	558.319	1115.63	1115.63	-0.11	-6e-05	HCD	MS2	60.2768	35	33.7388	27668	Dicty_IEX_CMAC_1a_11212024.raw	F314	2.4	1	0.0009747	0.01578
High	Sequest HT (D2)	Unambiguous	SFDAGADGYIR		2	Q869W9	Q869X2; Q869W9	0	2	0.0976	0	1	1	586.273	1171.54	1171.54	0.05	3e-05	HCD	MS2	46.8619	35	33.7806	27715	Dicty_IEX_CMAC_1a_11212024.raw	F314	1.64	1	0.002668	0.0389
High	Sequest HT (D2)	Unambiguous	DNHTPDAPLYIGSVK		2	Q869W9	Q869X2; Q869W9	0	3	0.3706	0	1	1	542.942	1626.81	1626.81	-0.44	-0.00024	HCD	MS2	79.3091	35	33.7837	27719	Dicty_IEX_CMAC_1a_11212024.raw	F314	1.43	1	0.005036	0.06692
High	Sequest HT (D2)	Unambiguous	GLAQNLTMGTGR		2	Q869W9	Q869X2; Q869W9	0	2	0.5303	0	1	1	609.817	1218.63	1218.63	0.16	0.0001	HCD	MS2	45.7152	35	33.8245	27764	Dicty_IEX_CMAC_1a_11212024.raw	F314	1.98	1	0.002668	0.03659
High	Sequest HT (D2)	Unambiguous	AQGENIEIALKK		2	Q869W9	Q869X2; Q869W9	1	3	0.156	0	1	1	438.586	1313.74	1313.74	0.1	4e-05	HCD	MS2	84.7631	35	33.8331	27774	Dicty_IEX_CMAC_1a_11212024.raw	F314	1.09	1	0.002668	0.02946
High	Sequest HT (D2)	Unambiguous	AVANEIENTLAK		1	Q9U3X4	Q9U3X4	0	2	0.3985	0	1	1	636.843	1272.68	1272.68	0.24	0.00015	HCD	MS2	76.6519	35	33.8346	27776	Dicty_IEX_CMAC_1a_11212024.raw	F314	1.33	1	0.002336	0.02025
High	Sequest HT (D2)	Unambiguous	SVYLGSNETGDSITAVQAK		1	P05095	P05095	0	2	0.7598	0	1	1	970.484	1939.96	1939.96	0.34	0.00033	HCD	MS2	0	35	33.8422	27785	Dicty_IEX_CMAC_1a_11212024.raw	F314	3.58	1	0.0009747	1.39e-06
High	Sequest HT (D2)	Unambiguous	AQGENIEIALK		2	Q869W9	Q869X2; Q869W9	0	2	0.5801	0	1	1	593.327	1185.65	1185.65	-0.42	-0.00025	HCD	MS2	60.7387	35	33.8818	27831	Dicty_IEX_CMAC_1a_11212024.raw	F314	1.81	1	0.002336	0.02697
High	Sequest HT (D2)	Unambiguous	VQFTEYISK		1	Q55DY7	Q55DY7	0	2	0.323	0	1	1	557.793	1114.58	1114.58	1.22	0.00068	HCD	MS2	88.5226	35	33.9141	27871	Dicty_IEX_CMAC_1a_11212024.raw	F314	1.61	1	0.002668	0.03502
High	Sequest HT (D2)	Unambiguous	ATSIGGENSQVAQSVLR		1	P34119	P34119	0	2	0.3632	0	1	1	858.948	1716.89	1716.89	0.38	0.00033	HCD	MS2	93.4709	35	33.9157	27872	Dicty_IEX_CMAC_1a_11212024.raw	F314	2.01	1	0.0009747	0.0007466
High	Sequest HT (D2)	Unambiguous	GLAQNLTMGTGR		2	Q869W9	Q869X2; Q869W9	0	2	0.3702	0	1	1	609.817	1218.63	1218.63	0.06	4e-05	HCD	MS2	29.5046	35	33.9221	27880	Dicty_IEX_CMAC_1a_11212024.raw	F314	2.08	1	0.0009747	0.007593
High	Sequest HT (D2)	Unambiguous	SVYLGSNETGDSITAVQAK		1	P05095	P05095	0	3	0.4358	0	1	1	647.325	1939.96	1939.96	-0.33	-0.00022	HCD	MS2	19.4745	35	33.929	27888	Dicty_IEX_CMAC_1a_11212024.raw	F314	3.35	1	0.0009747	0.003426
High	Sequest HT (D2)	Unambiguous	TPVVAEEVVDPVQK		1	Q1ZXD3	Q1ZXD3	0	2	0.5896	0	1	1	755.411	1509.81	1509.82	-1.28	-0.00097	HCD	MS2	49.25	35	33.9376	27899	Dicty_IEX_CMAC_1a_11212024.raw	F314	2.12	1	0.004051	0.05885
High	Sequest HT (D2)	Unambiguous	DALLIPcK	C7(Carbamidomethyl)	1	Q54J97	Q54J97	0	2	0.3121	0	1	1	465.26	929.512	929.512	-0.67	-0.00031	HCD	MS2	70.4878	35	33.947	27909	Dicty_IEX_CMAC_1a_11212024.raw	F314	1.73	1	0.003571	0.04477
High	Sequest HT (D2)	Unambiguous	LINSIEIGEK		2	Q869W9	Q869X2; Q869W9	0	2	0.3756	0	1	1	558.319	1115.63	1115.63	-0.01	-1e-05	HCD	MS2	71.156	25.504	33.9969	27965	Dicty_IEX_CMAC_1a_11212024.raw	F314	2.13	1	0.0009747	0.007224
High	Sequest HT (D2)	Unambiguous	GLAQNLTMGTGR		2	Q869W9	Q869X2; Q869W9	0	2	0.4108	0	1	1	609.816	1218.63	1218.63	-0.24	-0.00015	HCD	MS2	30.6514	35	34.0444	28019	Dicty_IEX_CMAC_1a_11212024.raw	F314	1.85	1	0.005879	0.07887
High	Sequest HT (D2)	Unambiguous	VQFTEYISK		1	Q55DY7	Q55DY7	0	2	0.2969	0	1	1	557.792	1114.58	1114.58	-0.41	-0.00023	HCD	MS2	67.2203	35	33.6638	27583	Dicty_IEX_CMAC_1a_11212024.raw	F314	1.92	1	0.0009747	0.01374
High	Sequest HT (D2)	Unambiguous	VSLcNAEFTNSSYK	C4(Carbamidomethyl)	1	B0G0Z7	B0G0Z7	0	2	0.2661	0	1	1	810.372	1619.74	1619.74	0.39	0.00032	HCD	MS2	0	35	34.4566	28494	Dicty_IEX_CMAC_1a_11212024.raw	F314	1.24	1	0.003571	0.0478
High	Sequest HT (D2)	Unambiguous	VLDELTLTK		2	Cont_P13645	Cont_P13645; Cont_O77727	0	2	0.5268	0	1	1	516.303	1031.6	1031.6	-0.48	-0.00025	HCD	MS2	21.8341	35	34.5132	28556	Dicty_IEX_CMAC_1a_11212024.raw	F314	2.24	1	0.001797	0.01663
High	Sequest HT (D2)	Unambiguous	VLDELTLTK		2	Cont_P13645	Cont_P13645; Cont_O77727	0	2	0.2358	0	1	1	516.303	1031.6	1031.6	-0.37	-0.00019	HCD	MS2	61.9147	35	35.0386	29158	Dicty_IEX_CMAC_1a_11212024.raw	F314	1.06	1	0.0009747	0.00483
High	Sequest HT (D2)	Unambiguous	ATSIGGENSQVAQSVLR		1	P34119	P34119	0	2	0.4422	0	1	1	858.948	1716.89	1716.89	1.2	0.00103	HCD	MS2	65.2634	35	35.076	29203	Dicty_IEX_CMAC_1a_11212024.raw	F314	1.47	1	0.006767	0.08533
High	Sequest HT (D2)	Unambiguous	DNHTPDAPLYIGSVK		2	Q869W9	Q869X2; Q869W9	0	3	0.382	0	1	1	542.942	1626.81	1626.81	-0.36	-0.0002	HCD	MS2	75.8056	35	35.0912	29218	Dicty_IEX_CMAC_1a_11212024.raw	F314	2.33	1	0.002668	0.03935
High	Sequest HT (D2)	Unambiguous	FEDWNIR		2	Q869W9	Q869X2; Q869W9	0	2	0.5146	0	1	1	490.235	979.463	979.463	-0.3	-0.00015	HCD	MS2	36.5092	35	35.1312	29266	Dicty_IEX_CMAC_1a_11212024.raw	F314	1.71	1	0.006336	0.08288
High	Sequest HT (D2)	Unambiguous	NQYDSDITTFSPSGR		1	Q27562	Q27562	0	2	0.6683	0	1	1	844.381	1687.76	1687.76	-0.32	-0.00027	HCD	MS2	60.875	35	35.1334	29268	Dicty_IEX_CMAC_1a_11212024.raw	F314	2.08	1	0.0009747	0.0007779
High	Sequest HT (D2)	Unambiguous	LLVGAALGTR		1	Q54QQ0	Q54QQ0	0	2	0.418	0	1	1	485.805	970.602	970.604	-1.95	-0.00095	HCD	MS2	73.3954	35	35.1396	29276	Dicty_IEX_CMAC_1a_11212024.raw	F314	1.89	1	0.005411	0.07688
High	Sequest HT (D2)	Unambiguous	SVYLGSNETGDSITAVQAK		1	P05095	P05095	0	2	0.5975	0	1	1	970.484	1939.96	1939.96	-0.02	-2e-05	HCD	MS2	0	35	35.145	29283	Dicty_IEX_CMAC_1a_11212024.raw	F314	2.41	1	0.0009747	0.0001022
High	Sequest HT (D2)	Unambiguous	VVTDEIQFPTNK		1	Q869W9	Q869W9	0	2	0.5824	0	1	1	695.864	1390.72	1390.72	0.17	0.00012	HCD	MS2	0.887076	10.917	35.2948	29458	Dicty_IEX_CMAC_1a_11212024.raw	F314	3.52	1	0.0009747	0.0004585
High	Sequest HT (D2)	Unambiguous	LINSIEIGEK		2	Q869W9	Q869X2; Q869W9	0	2	0.4196	0	1	1	558.319	1115.63	1115.63	-0.6	-0.00033	HCD	MS2	51.3381	35	35.2967	29460	Dicty_IEX_CMAC_1a_11212024.raw	F314	1.43	1	0.003571	0.04748
High	Sequest HT (D2)	Unambiguous	LTVEDSPSVEYISK		1	P34120	P34120	0	2	0.5594	0	1	1	783.898	1566.79	1566.79	-0.25	-0.00019	HCD	MS2	18.2681	35	35.3051	29471	Dicty_IEX_CMAC_1a_11212024.raw	F314	2.86	1	0.0009747	3.75e-05
High	Sequest HT (D2)	Unambiguous	IALEEGNLDVAAK		1	Q54QP6	Q54QP6	0	2	0.2258	0	1	1	671.864	1342.72	1342.72	-0.09	-6e-05	HCD	MS2	71.0923	35	35.3098	29476	Dicty_IEX_CMAC_1a_11212024.raw	F314	0.93	1	0.004051	0.05859
High	Sequest HT (D2)	Unambiguous	DNHTPDAPLYIGSVK		2	Q869W9	Q869X2; Q869W9	0	3	0.5084	0	1	1	542.942	1626.81	1626.81	-0.71	-0.00038	HCD	MS2	70.0022	35	35.3479	29518	Dicty_IEX_CMAC_1a_11212024.raw	F314	2.38	1	0.008197	0.1097
High	Sequest HT (D2)	Unambiguous	FEDWNIR		2	Q869W9	Q869X2; Q869W9	0	2	0.3333	0	1	1	490.235	979.463	979.463	0.01	0	HCD	MS2	25.4245	34.382	35.3889	29567	Dicty_IEX_CMAC_1a_11212024.raw	F314	1.35	1	0.002668	0.03502
High	Sequest HT (D2)	Unambiguous	NQYDSDITTFSPSGR		1	Q27562	Q27562	0	2	0.4716	0	1	1	844.381	1687.75	1687.76	-0.76	-0.00064	HCD	MS2	49.7838	35	35.3911	29570	Dicty_IEX_CMAC_1a_11212024.raw	F314	1.76	1	0.0009747	0.0008519
High	Sequest HT (D2)	Unambiguous	SVYLGSNETGDSITAVQAK		1	P05095	P05095	0	2	0.567	0	1	1	970.484	1939.96	1939.96	-0.21	-0.00021	HCD	MS2	0	35	35.4083	29591	Dicty_IEX_CMAC_1a_11212024.raw	F314	2.24	1	0.0009747	0.001187
High	Sequest HT (D2)	Unambiguous	LINSIEIGEK		2	Q869W9	Q869X2; Q869W9	0	2	0.4886	0	1	1	558.319	1115.63	1115.63	-0.37	-0.00021	HCD	MS2	33.8683	35	35.0363	29156	Dicty_IEX_CMAC_1a_11212024.raw	F314	1.76	1	0.0009747	0.008872
High	Sequest HT (D2)	Unambiguous	AYEAAQIYQPIEK		1	Q54ET6	Q54ET6	0	2	0.4488	0	1	1	762.388	1523.77	1523.77	-3.78	-0.00288	HCD	MS2	77.4597	35	34.4906	28532	Dicty_IEX_CMAC_1a_11212024.raw	F314	2.05	1	0.006767	0.08751
High	Sequest HT (D2)	Unambiguous	IALEEGNLDVAAK		1	Q54QP6	Q54QP6	0	2	0.1333	0	1	1	671.864	1342.72	1342.72	-0.35	-0.00024	HCD	MS2	84.5067	35	34.9066	29005	Dicty_IEX_CMAC_1a_11212024.raw	F314	1.5	1	0.007847	0.09439
High	Sequest HT (D2)	Unambiguous	SVYLGSNETGDSITAVQAK		1	P05095	P05095	0	2	0.6075	0	1	1	970.484	1939.96	1939.96	-0.01	-1e-05	HCD	MS2	0	35	34.8817	28976	Dicty_IEX_CMAC_1a_11212024.raw	F314	2.93	1	0.0009747	0.004229
High	Sequest HT (D2)	Unambiguous	LINSIEIGEK		2	Q869W9	Q869X2; Q869W9	0	2	0.5263	0	1	1	558.319	1115.63	1115.63	-0.57	-0.00032	HCD	MS2	36.333	35	34.5147	28557	Dicty_IEX_CMAC_1a_11212024.raw	F314	2.47	1	0.0009747	0.004003
High	Sequest HT (D2)	Unambiguous	TGPQLYYVDNDGTR		1	Q54BC8	Q54BC8	0	2	0.3106	0	1	1	799.876	1598.74	1598.74	-0.12	-9e-05	HCD	MS2	0	35	34.5731	28625	Dicty_IEX_CMAC_1a_11212024.raw	F314	1.32	1	0.002668	0.04118
High	Sequest HT (D2)	Unambiguous	IALEEGNLDVAAK		1	Q54QP6	Q54QP6	0	2	0.5537	0	1	1	671.864	1342.72	1342.72	0.3	0.0002	HCD	MS2	72.0675	35	34.6045	28660	Dicty_IEX_CMAC_1a_11212024.raw	F314	1.77	1	0.002336	0.02372
High	Sequest HT (D2)	Unambiguous	ATSIGGENSQVAQSVLR		1	P34119	P34119	0	2	0.3895	0	1	1	858.947	1716.89	1716.89	-0.71	-0.00061	HCD	MS2	86.8661	35	34.6115	28669	Dicty_IEX_CMAC_1a_11212024.raw	F314	1.72	1	0.0009747	0.002631
High	Sequest HT (D2)	Unambiguous	NQYDSDITTFSPSGR		1	Q27562	Q27562	0	2	0.6625	0	1	1	844.381	1687.76	1687.76	-0.08	-7e-05	HCD	MS2	14.6043	35	34.6163	28674	Dicty_IEX_CMAC_1a_11212024.raw	F314	3.17	1	0.0009747	0.0005162
High	Sequest HT (D2)	Unambiguous	SVYLGSNETGDSITAVQAK		1	P05095	P05095	0	2	0.7	0	1	1	970.484	1939.96	1939.96	0.31	0.0003	HCD	MS2	0	35	34.6229	28682	Dicty_IEX_CMAC_1a_11212024.raw	F314	2.2	1	0.0009747	6.41e-05
High	Sequest HT (D2)	Unambiguous	IALEEGNLDVAAK		1	Q54QP6	Q54QP6	0	2	0.4438	0	1	1	671.865	1342.72	1342.72	0.84	0.00056	HCD	MS2	70.4906	35	34.6551	28719	Dicty_IEX_CMAC_1a_11212024.raw	F314	1.6	1	0.004051	0.06272
High	Sequest HT (D2)	Unambiguous	ATSIGGENSQVAQSVLR		1	P34119	P34119	0	2	0.2876	0	1	1	858.947	1716.89	1716.89	0.07	6e-05	HCD	MS2	88.8013	35	34.7065	28779	Dicty_IEX_CMAC_1a_11212024.raw	F314	1.53	1	0.002668	0.03144
High	Sequest HT (D2)	Unambiguous	AYEAAQIYQPIEK		1	Q54ET6	Q54ET6	0	2	0.378	0	1	1	762.39	1523.77	1523.77	-0.26	-0.0002	HCD	MS2	69.0815	35	34.7665	28842	Dicty_IEX_CMAC_1a_11212024.raw	F314	1.27	1	0.003281	0.04428
High	Sequest HT (D2)	Unambiguous	VLDELTLTK		2	Cont_P13645	Cont_P13645; Cont_O77727	0	2	0.4971	0	1	1	516.303	1031.6	1031.6	-0.48	-0.00025	HCD	MS2	52.1219	35	34.7724	28849	Dicty_IEX_CMAC_1a_11212024.raw	F314	1.75	1	0.0009747	0.01085
High	Sequest HT (D2)	Unambiguous	LINSIEIGEK		2	Q869W9	Q869X2; Q869W9	0	2	0.4099	0	1	1	558.319	1115.63	1115.63	-0.47	-0.00026	HCD	MS2	52.9075	35	34.7739	28850	Dicty_IEX_CMAC_1a_11212024.raw	F314	1.61	1	0.0009747	0.003139
High	Sequest HT (D2)	Unambiguous	DNHTPDAPLYIGSVK		2	Q869W9	Q869X2; Q869W9	0	2	0.4716	0	1	1	813.91	1626.81	1626.81	-0.16	-0.00013	HCD	MS2	0	35	34.7931	28873	Dicty_IEX_CMAC_1a_11212024.raw	F314	1.76	1	0.0009747	0.008184
High	Sequest HT (D2)	Unambiguous	DNHTPDAPLYIGSVK		2	Q869W9	Q869X2; Q869W9	0	3	0.4352	0	1	1	542.942	1626.81	1626.81	-0.13	-7e-05	HCD	MS2	67.0047	35	34.8305	28916	Dicty_IEX_CMAC_1a_11212024.raw	F314	2.16	1	0.0009747	0.005893
High	Sequest HT (D2)	Unambiguous	LLVGAALGTR		1	Q54QQ0	Q54QQ0	0	2	0.2185	0	1	1	485.805	970.603	970.604	-1.12	-0.00054	HCD	MS2	80.9291	35	34.8537	28944	Dicty_IEX_CMAC_1a_11212024.raw	F314	1.19	1	0.005411	0.07385
High	Sequest HT (D2)	Unambiguous	NQYDSDITTFSPSGR		1	Q27562	Q27562	0	2	0.702	0	1	1	844.381	1687.76	1687.76	-0.31	-0.00026	HCD	MS2	40.4019	35	34.8744	28967	Dicty_IEX_CMAC_1a_11212024.raw	F314	2.55	1	0.001797	0.01882
High	Sequest HT (D2)	Unambiguous	GLDELIASQK		1	Q555G2	Q555G2	0	2	0.1949	0	1	1	537.295	1073.58	1073.58	-0.3	-0.00016	HCD	MS2	76.3763	35	34.8949	28991	Dicty_IEX_CMAC_1a_11212024.raw	F314	1.18	1	0.008197	0.1064
High	Sequest HT (D2)	Unambiguous	SGSAADTQAISDYVR		1	Q55GJ6	Q55GJ6	0	2	0.5763	0	1	1	770.865	1540.72	1540.72	-0.05	-4e-05	HCD	MS2	12.4611	35	31.0683	24685	Dicty_IEX_CMAC_1a_11212024.raw	F314	2.95	1	0.0009747	0.00177
High	Sequest HT (D2)	Unambiguous	LFQVDYANK		1	Q27563	Q27563	0	2	0.2571	0	1	1	549.285	1097.56	1097.56	0.72	0.00039	HCD	MS2	90.4954	35	31.0533	24668	Dicty_IEX_CMAC_1a_11212024.raw	F314	1.4	1	0.007847	0.1003
High	Sequest HT (D2)	Unambiguous	AQGENIEIALK		2	Q869W9	Q869X2; Q869W9	0	2	0.5216	0	1	1	593.327	1185.65	1185.65	0.18	0.00011	HCD	MS2	27.1762	35	31.0372	24656	Dicty_IEX_CMAC_1a_11212024.raw	F314	2.55	1	0.0009747	0.001096
High	Sequest HT (D2)	Unambiguous	EISLDDYK		1	Q555L5	Q555L5	0	2	0.3356	0	1	1	491.74	982.473	982.473	-0.06	-3e-05	HCD	MS2	69.0204	35	27.3901	20536	Dicty_IEX_CMAC_1a_11212024.raw	F314	1.46	1	0.003571	0.05405
High	Sequest HT (D2)	Unambiguous	TSTVDTLEIDSNNTK		1	Q869W9	Q869W9	0	2	0.6143	0	1	1	819.397	1637.79	1637.79	0.39	0.00032	HCD	MS2	54.6125	35	27.4042	20554	Dicty_IEX_CMAC_1a_11212024.raw	F314	3.63	1	0.0009747	0.0001576
High	Sequest HT (D2)	Unambiguous	GVASSQNDQSGDGTTTATILTR		1	Q54J97	Q54J97	0	3	0.4792	0	1	1	727.352	2180.04	2180.04	-0.48	-0.00035	HCD	MS2	45.7588	35	27.4282	20583	Dicty_IEX_CMAC_1a_11212024.raw	F314	2.4	1	0.0009747	0.0005269
High	Sequest HT (D2)	Unambiguous	GVASSQNDQSGDGTTTATILTR		1	Q54J97	Q54J97	0	2	0.5215	0	1	1	1090.53	2180.05	2180.04	1.21	0.00132	HCD	MS2	0	35	27.429	20584	Dicty_IEX_CMAC_1a_11212024.raw	F314	3.26	1	0.0009747	3.36e-07
High	Sequest HT (D2)	Unambiguous	DYQELMNTK		2	Cont_P04264	Cont_Q3TTY5; Cont_P04264	0	2	0.3947	0	1	1	571.263	1141.52	1141.52	-0.07	-4e-05	HCD	MS2	60.3855	35	27.4369	20593	Dicty_IEX_CMAC_1a_11212024.raw	F314	1.52	1	0.002336	0.02129
High	Sequest HT (D2)	Unambiguous	VQEGLNSLTVR		1	Q54ET6	Q54ET6	0	2	0.242	0	1	1	608.338	1215.67	1215.67	0.03	2e-05	HCD	MS2	54.3282	35	27.4638	20626	Dicty_IEX_CMAC_1a_11212024.raw	F314	2.19	1	0.002668	0.03157
High	Sequest HT (D2)	Unambiguous	FQTGGPDGDLGSNEIK		1	Q54VI3	Q54VI3	0	2	0.2397	0	1	1	817.887	1634.77	1634.77	0.27	0.00022	HCD	MS2	41.3373	35	27.347	20490	Dicty_IEX_CMAC_1a_11212024.raw	F314	1.46	1	0.0009747	2.68e-05
High	Sequest HT (D2)	Unambiguous	ISAELGDLK		1	Q55BH2	Q55BH2	0	2	0.2778	0	1	1	473.266	945.525	945.525	-0.39	-0.00018	HCD	MS2	84.3508	35	27.4964	20664	Dicty_IEX_CMAC_1a_11212024.raw	F314	1.08	1	0.003571	0.05072
High	Sequest HT (D2)	Unambiguous	FDQGFISR		1	Q54J97	Q54J97	0	2	0.1609	0	1	1	485.243	969.479	969.479	-0.18	-9e-05	HCD	MS2	42.1153	35	27.502	20671	Dicty_IEX_CMAC_1a_11212024.raw	F314	1.74	1	0.002668	0.02958
High	Sequest HT (D2)	Unambiguous	FTQAGSEmSALLGR	M8(Oxidation)	1	Q55CS9	Q55CS9	0	2	0.5636	0	1	1	742.364	1483.72	1483.72	0.07	5e-05	HCD	MS2	26.2249	35	27.505	20674	Dicty_IEX_CMAC_1a_11212024.raw	F314	2.75	1	0.0009747	0.000305
High	Sequest HT (D2)	Unambiguous	SVNIADLNSTR		2	Q869W9	Q869X2; Q869W9	0	2	0.5827	0	1	1	595.312	1189.62	1189.62	-0.05	-3e-05	HCD	MS2	13.3148	35	27.5191	20691	Dicty_IEX_CMAC_1a_11212024.raw	F314	2.66	1	0.0009747	0.003999
High	Sequest HT (D2)	Unambiguous	TAIEYINER		2	Q869W9	Q869X2; Q869W9	0	2	0.5692	0	1	1	554.785	1108.56	1108.56	-0.27	-0.00015	HCD	MS2	47.7687	35	27.5332	20708	Dicty_IEX_CMAC_1a_11212024.raw	F314	1.95	1	0.0009747	0.005261
High	Sequest HT (D2)	Unambiguous	YTVYDSLDK		1	Q54ET6	Q54ET6	0	2	0.5427	0	1	1	552.266	1103.53	1103.53	-0.21	-0.00012	HCD	MS2	47.8614	35	27.5456	20724	Dicty_IEX_CMAC_1a_11212024.raw	F314	1.64	1	0.0009747	0.01107
High	Sequest HT (D2)	Unambiguous	VIEDLNNPSLK		1	Q55CS9	Q55CS9	0	2	0.325	0	1	1	621.34	1241.67	1241.67	-1.47	-0.00091	HCD	MS2	58.5742	35	27.5471	20725	Dicty_IEX_CMAC_1a_11212024.raw	F314	1.6	1	0.002668	0.04174
High	Sequest HT (D2)	Unambiguous	SFDAGADGYIR		2	Q869W9	Q869X2; Q869W9	0	2	0.1495	0	1	1	586.273	1171.54	1171.54	0.45	0.00026	HCD	MS2	48.9207	35	27.4971	20665	Dicty_IEX_CMAC_1a_11212024.raw	F314	1.94	1	0.002336	0.02255
High	Sequest HT (D2)	Unambiguous	FLEQQNQVLQTK		6	Cont_P35908; Cont_P04264	Cont_Q7Z794; Cont_P35908; Cont_Q9R0H5; Cont_Q6NXH9; Cont_P04264; Cont_Q6IFZ6	0	2	0.3843	0	1	1	738.396	1475.79	1475.79	0.25	0.00019	HCD	MS2	64.8047	35	27.3287	20468	Dicty_IEX_CMAC_1a_11212024.raw	F314	2.29	2	0.0009747	0.001611
High	Sequest HT (D2)	Unambiguous	GEPDASSFPSGGIR		1	Q54WR9	Q54WR9	0	2	0.5023	0	1	1	688.826	1376.64	1376.64	0.33	0.00023	HCD	MS2	88.044	35	27.3264	20466	Dicty_IEX_CMAC_1a_11212024.raw	F314	2.15	1	0.0009747	0.003249
High	Sequest HT (D2)	Unambiguous	SFDAGADGYIR		2	Q869W9	Q869X2; Q869W9	0	2	0.1932	0	1	1	586.273	1171.54	1171.54	0.04	3e-05	HCD	MS2	37.6641	35	27.306	20443	Dicty_IEX_CMAC_1a_11212024.raw	F314	2.07	1	0.0009747	0.01113
High	Sequest HT (D2)	Unambiguous	ISAELGDLK		1	Q55BH2	Q55BH2	0	2	0.3723	0	1	1	473.266	945.525	945.525	-0.56	-0.00027	HCD	MS2	77.443	35	27.1725	20289	Dicty_IEX_CMAC_1a_11212024.raw	F314	1.37	1	0.0009747	0.005715
High	Sequest HT (D2)	Unambiguous	MPVEFTK		2	Q869W9	Q869X2; Q869W9	0	2	0.2945	0	1	1	426.22	851.433	851.433	-0.03	-1e-05	HCD	MS2	74.49	35	27.174	20290	Dicty_IEX_CMAC_1a_11212024.raw	F314	1.46	1	0.002668	0.04061
High	Sequest HT (D2)	Unambiguous	VQEGLNSLTVR		1	Q54ET6	Q54ET6	0	2	0.4024	0	1	1	608.338	1215.67	1215.67	0.14	9e-05	HCD	MS2	46.4196	35	27.1971	20317	Dicty_IEX_CMAC_1a_11212024.raw	F314	2.46	1	0.0009747	0.002033
High	Sequest HT (D2)	Unambiguous	LLLSAGEAGDR		1	Q55DY7	Q55DY7	0	2	0.456	0	1	1	551.298	1101.59	1101.59	-1.08	-0.00059	HCD	MS2	87.4222	35	27.2016	20322	Dicty_IEX_CMAC_1a_11212024.raw	F314	1.25	1	0.003571	0.05386
High	Sequest HT (D2)	Unambiguous	FTQAGSEmSALLGR	M8(Oxidation)	1	Q55CS9	Q55CS9	0	2	0.5031	0	1	1	742.365	1483.72	1483.72	0.99	0.00073	HCD	MS2	80.4161	35	27.2042	20325	Dicty_IEX_CMAC_1a_11212024.raw	F314	1.61	1	0.0009747	0.001456
High	Sequest HT (D2)	Unambiguous	EAVTFLK		1	Q869Y7	Q869Y7	0	2	0.2781	0	1	1	404.234	807.461	807.461	0.15	6e-05	HCD	MS2	92.6707	35	27.22	20344	Dicty_IEX_CMAC_1a_11212024.raw	F314	1.51	1	0.003571	0.05047
High	Sequest HT (D2)	Unambiguous	FDQGFISR		1	Q54J97	Q54J97	0	2	0.2123	0	1	1	485.243	969.479	969.479	-0.22	-0.00011	HCD	MS2	27.845	35	27.2464	20375	Dicty_IEX_CMAC_1a_11212024.raw	F314	2.12	1	0.004051	0.05792
High	Sequest HT (D2)	Unambiguous	SVNIADLNSTR		2	Q869W9	Q869X2; Q869W9	0	2	0.5535	0	1	1	595.312	1189.62	1189.62	0.17	0.0001	HCD	MS2	25.7126	33.706	27.2595	20390	Dicty_IEX_CMAC_1a_11212024.raw	F314	2.71	1	0.0009747	0.009455
High	Sequest HT (D2)	Unambiguous	TAIEYINER		2	Q869W9	Q869X2; Q869W9	0	2	0.5495	0	1	1	554.785	1108.56	1108.56	-0.03	-2e-05	HCD	MS2	48.8907	35	27.2602	20391	Dicty_IEX_CMAC_1a_11212024.raw	F314	2.22	1	0.0009747	0.009122
High	Sequest HT (D2)	Unambiguous	VIEDLNNPSLK		1	Q55CS9	Q55CS9	0	2	0.1696	0	1	1	621.337	1241.67	1241.67	-4.99	-0.0031	HCD	MS2	53.6336	35	27.2617	20393	Dicty_IEX_CMAC_1a_11212024.raw	F314	1.71	1	0.005411	0.07589
High	Sequest HT (D2)	Unambiguous	YEELQITAGR		2	Cont_P04264; Cont_P04259	Cont_P04264; Cont_P04259	0	2	0.4141	0	1	1	590.303	1179.6	1179.6	-0.76	-0.00045	HCD	MS2	57.2153	35	27.2717	20404	Dicty_IEX_CMAC_1a_11212024.raw	F314	1.98	2	0.0009747	0.003741
High	Sequest HT (D2)	Unambiguous	DGVVLGVEK		1	Q27563	Q27563	0	2	0.1086	0	1	1	458.261	915.515	915.515	0.02	1e-05	HCD	MS2	64.838	35	27.2796	20413	Dicty_IEX_CMAC_1a_11212024.raw	F314	1.75	1	0.0009747	0.01468
High	Sequest HT (D2)	Unambiguous	YTVYDSLDK		1	Q54ET6	Q54ET6	0	2	0.3543	0	1	1	552.266	1103.53	1103.53	-0.2	-0.00011	HCD	MS2	72.3478	35	27.2811	20414	Dicty_IEX_CMAC_1a_11212024.raw	F314	1.27	1	0.002668	0.03163
High	Sequest HT (D2)	Unambiguous	EINLIEK		1	Q869W9	Q869W9	0	2	0.0588	0	1	1	429.75	858.493	858.493	-0.56	-0.00024	HCD	MS2	65.6995	35	27.2959	20431	Dicty_IEX_CMAC_1a_11212024.raw	F314	1.87	1	0.005411	0.07293
High	Sequest HT (D2)	Unambiguous	GLAQNLTmGTGR	M8(Oxidation)	2	Q869W9	Q869X2; Q869W9	0	2	0.3319	0	1	1	617.814	1234.62	1234.62	-0.17	-0.00011	HCD	MS2	64.1295	35	27.2974	20432	Dicty_IEX_CMAC_1a_11212024.raw	F314	2.29	1	0.0009747	0.004975
High	Sequest HT (D2)	Unambiguous	EINLIEK		1	Q869W9	Q869W9	0	2	0.0717	0	1	1	429.75	858.493	858.493	-0.15	-7e-05	HCD	MS2	58.2405	35	27.5567	20737	Dicty_IEX_CMAC_1a_11212024.raw	F314	2.23	1	0.007847	0.1053
High	Sequest HT (D2)	Unambiguous	GLAQNLTmGTGR	M8(Oxidation)	2	Q869W9	Q869X2; Q869W9	0	2	0.4174	0	1	1	617.814	1234.62	1234.62	-0.09	-5e-05	HCD	MS2	70.7052	35	27.5582	20738	Dicty_IEX_CMAC_1a_11212024.raw	F314	2.3	1	0.0009747	0.01597
High	Sequest HT (D2)	Unambiguous	YEELQITAGR		2	Cont_P04264; Cont_P04259	Cont_P04264; Cont_P04259	0	2	0.3812	0	1	1	590.304	1179.6	1179.6	0.05	3e-05	HCD	MS2	81.2775	35	27.559	20739	Dicty_IEX_CMAC_1a_11212024.raw	F314	1.81	2	0.002668	0.03709
High	Sequest HT (D2)	Unambiguous	SFDAGADGYIR		2	Q869W9	Q869X2; Q869W9	0	2	0.1471	0	1	1	586.273	1171.54	1171.54	0.24	0.00014	HCD	MS2	43.4139	35	27.5669	20748	Dicty_IEX_CMAC_1a_11212024.raw	F314	2.04	1	0.0009747	0.005566
High	Sequest HT (D2)	Unambiguous	FLEQQNQVLQTK		6	Cont_P35908; Cont_P04264	Cont_Q7Z794; Cont_P35908; Cont_Q9R0H5; Cont_Q6NXH9; Cont_P04264; Cont_Q6IFZ6	0	2	0.2849	0	1	1	738.396	1475.79	1475.79	0.31	0.00023	HCD	MS2	58.3684	35	27.8535	21064	Dicty_IEX_CMAC_1a_11212024.raw	F314	1.79	2	0.003571	0.05294
High	Sequest HT (D2)	Unambiguous	GEPDASSFPSGGIR		1	Q54WR9	Q54WR9	0	2	0.2459	0	1	1	688.826	1376.65	1376.64	0.75	0.00051	HCD	MS2	98.1198	28.684	27.8743	21085	Dicty_IEX_CMAC_1a_11212024.raw	F314	0.61	1	0.003571	0.04679
High	Sequest HT (D2)	Unambiguous	mASNEPTFDISSESNR	M1(Oxidation)	1	Q54ET6	Q54ET6	0	2	0.125	0	1	1	900.888	1800.77	1800.77	-1.39	-0.00125	HCD	MS2	0	35	27.8758	21087	Dicty_IEX_CMAC_1a_11212024.raw	F314	0.64	1	0.005036	0.06516
High	Sequest HT (D2)	Unambiguous	GEPDASSFPSGGIR		1	Q54WR9	Q54WR9	0	2	0.3437	0	1	1	688.826	1376.64	1376.64	0.48	0.00033	HCD	MS2	97.4042	35	27.9019	21114	Dicty_IEX_CMAC_1a_11212024.raw	F314	0.96	1	0.0009747	0.005536
High	Sequest HT (D2)	Unambiguous	GVASSQNDQSGDGTTTATILTR		1	Q54J97	Q54J97	0	3	0.3177	0	1	1	727.352	2180.04	2180.04	0.08	6e-05	HCD	MS2	79.8106	35	27.9471	21158	Dicty_IEX_CMAC_1a_11212024.raw	F314	1.92	1	0.0009747	0.007503
High	Sequest HT (D2)	Unambiguous	GVASSQNDQSGDGTTTATILTR		1	Q54J97	Q54J97	0	2	0.7069	0	1	1	1090.52	2180.04	2180.04	-0.84	-0.00091	HCD	MS2	0	35	27.953	21165	Dicty_IEX_CMAC_1a_11212024.raw	F314	2.32	1	0.0009747	0.0002174
High	Sequest HT (D2)	Unambiguous	GINFAVEK		1	Q54J97	Q54J97	0	2	0.1308	0	1	1	439.242	877.477	877.478	-0.46	-0.0002	HCD	MS2	63.5479	35	27.9683	21182	Dicty_IEX_CMAC_1a_11212024.raw	F314	1.3	1	0.003571	0.04872
High	Sequest HT (D2)	Unambiguous	FDQGFISR		1	Q54J97	Q54J97	0	2	0.2533	0	1	1	485.243	969.479	969.479	-0.2	-0.0001	HCD	MS2	76.6928	35	28.0274	21251	Dicty_IEX_CMAC_1a_11212024.raw	F314	1.5	1	0.0009747	0.01401
High	Sequest HT (D2)	Unambiguous	FTQAGSEmSALLGR	M8(Oxidation)	1	Q55CS9	Q55CS9	0	2	0.4884	0	1	1	742.365	1483.72	1483.72	0.61	0.00046	HCD	MS2	36.8839	35	28.0289	21252	Dicty_IEX_CMAC_1a_11212024.raw	F314	2.15	1	0.0009747	0.007244
High	Sequest HT (D2)	Unambiguous	SVNIADLNSTR		2	Q869W9	Q869X2; Q869W9	0	2	0.5415	0	1	1	595.312	1189.62	1189.62	0.23	0.00014	HCD	MS2	51.5637	28.509	28.0405	21266	Dicty_IEX_CMAC_1a_11212024.raw	F314	2.77	1	0.0009747	0.004589
High	Sequest HT (D2)	Unambiguous	EKVDYLQEK		1	Q869W9	Q869W9	1	2	0.3457	0	1	1	576.301	1151.59	1151.59	-0.15	-9e-05	HCD	MS2	47.1744	35	28.042	21268	Dicty_IEX_CMAC_1a_11212024.raw	F314	1.62	1	0.005411	0.07208
High	Sequest HT (D2)	Unambiguous	EINLIEK		1	Q869W9	Q869W9	0	2	0.0964	0	1	1	429.75	858.493	858.493	-0.68	-0.00029	HCD	MS2	70.6294	35	28.0776	21309	Dicty_IEX_CMAC_1a_11212024.raw	F314	1.66	1	0.004051	0.06254
High	Sequest HT (D2)	Unambiguous	GLAQNLTmGTGR	M8(Oxidation)	2	Q869W9	Q869X2; Q869W9	0	2	0.4568	0	1	1	617.813	1234.62	1234.62	-2.09	-0.00129	HCD	MS2	93.8419	13.195	28.0794	21311	Dicty_IEX_CMAC_1a_11212024.raw	F314	1.62	1	0.0009747	0.0005757
High	Sequest HT (D2)	Unambiguous	GVASSQNDQSGDGTTTATILTR		1	Q54J97	Q54J97	0	3	0.3649	0	1	1	727.354	2180.05	2180.04	2.01	0.00146	HCD	MS2	43.0023	35	28.0904	21324	Dicty_IEX_CMAC_1a_11212024.raw	F314	2.22	1	0.0009747	0.0004001
High	Sequest HT (D2)	Unambiguous	FLEQQNQVLQTK		6	Cont_P35908; Cont_P04264	Cont_Q7Z794; Cont_P35908; Cont_Q9R0H5; Cont_Q6NXH9; Cont_P04264; Cont_Q6IFZ6	0	2	0.3257	0	1	1	738.396	1475.79	1475.79	0.13	0.0001	HCD	MS2	57.6809	35	28.1214	21360	Dicty_IEX_CMAC_1a_11212024.raw	F314	1.75	2	0.0009747	0.002353
High	Sequest HT (D2)	Unambiguous	STNDQLIEIK		1	Q55BH2	Q55BH2	0	2	0.3864	0	1	1	580.811	1160.62	1160.62	-0.54	-0.00031	HCD	MS2	53.2777	35	27.8438	21053	Dicty_IEX_CMAC_1a_11212024.raw	F314	1.76	1	0.0009747	0.002486
High	Sequest HT (D2)	Unambiguous	GVASSQNDQSGDGTTTATILTR		1	Q54J97	Q54J97	0	2	0.4087	0	1	1	1090.53	2180.04	2180.04	0.67	0.00073	HCD	MS2	22.4215	35	27.159	20272	Dicty_IEX_CMAC_1a_11212024.raw	F314	2.3	1	0.0009747	0.005491
High	Sequest HT (D2)	Unambiguous	GLAQNLTmGTGR	M8(Oxidation)	2	Q869W9	Q869X2; Q869W9	0	2	0.4201	0	1	1	617.814	1234.62	1234.62	-0.6	-0.00037	HCD	MS2	62.1685	35	27.8218	21028	Dicty_IEX_CMAC_1a_11212024.raw	F314	2.19	1	0.002668	0.0323
High	Sequest HT (D2)	Unambiguous	VIEDLNNPSLK		1	Q55CS9	Q55CS9	0	2	0.3971	0	1	1	621.34	1241.67	1241.67	-0.7	-0.00044	HCD	MS2	65.7305	35	27.8088	21011	Dicty_IEX_CMAC_1a_11212024.raw	F314	2.04	1	0.003281	0.04295
High	Sequest HT (D2)	Unambiguous	LEGVNITAPDR		1	Q23883	Q23883	0	2	0.2662	0	1	1	592.817	1184.63	1184.63	0.3	0.00018	HCD	MS2	64.6363	35	27.569	20751	Dicty_IEX_CMAC_1a_11212024.raw	F314	1.39	1	0.001797	0.01803
High	Sequest HT (D2)	Unambiguous	STNDQLIEIK		1	Q55BH2	Q55BH2	0	2	0.3596	0	1	1	580.812	1160.62	1160.62	0.21	0.00012	HCD	MS2	21.8037	35	27.5803	20764	Dicty_IEX_CMAC_1a_11212024.raw	F314	2.28	1	0.0009747	0.004916
High	Sequest HT (D2)	Unambiguous	FLEQQNQVLQTK		6	Cont_P35908; Cont_P04264	Cont_Q7Z794; Cont_P35908; Cont_Q9R0H5; Cont_Q6NXH9; Cont_P04264; Cont_Q6IFZ6	0	2	0.2577	0	1	1	738.396	1475.79	1475.79	0.16	0.00012	HCD	MS2	59.5217	35	27.5942	20780	Dicty_IEX_CMAC_1a_11212024.raw	F314	1.94	2	0.0009747	0.002532
High	Sequest HT (D2)	Unambiguous	GEPDASSFPSGGIR		1	Q54WR9	Q54WR9	0	2	0.6541	0	1	1	688.826	1376.64	1376.64	0.23	0.00016	HCD	MS2	95.6035	35	27.6127	20788	Dicty_IEX_CMAC_1a_11212024.raw	F314	1.85	1	0.0009747	0.008774
High	Sequest HT (D2)	Unambiguous	EAAAQEQYGQILK		1	Q54XD8	Q54XD8	0	2	0.2353	0	1	1	724.872	1448.74	1448.74	-0.48	-0.00035	HCD	MS2	34.6244	35	27.6142	20790	Dicty_IEX_CMAC_1a_11212024.raw	F314	1.7	1	0.002336	0.02419
High	Sequest HT (D2)	Unambiguous	FQTGGPDGDLGSNEIK		1	Q54VI3	Q54VI3	0	2	0.4444	0	1	1	817.886	1634.76	1634.77	-0.57	-0.00047	HCD	MS2	50.6963	35	27.615	20791	Dicty_IEX_CMAC_1a_11212024.raw	F314	1.17	1	0.0009747	0.01341
High	Sequest HT (D2)	Unambiguous	EISLDDYK		1	Q555L5	Q555L5	0	2	0.395	0	1	1	491.74	982.473	982.473	0.05	2e-05	HCD	MS2	71.9738	35	27.6462	20826	Dicty_IEX_CMAC_1a_11212024.raw	F314	1.19	1	0.002668	0.03821
High	Sequest HT (D2)	Unambiguous	GVASSQNDQSGDGTTTATILTR		1	Q54J97	Q54J97	0	3	0.5377	0	1	1	727.352	2180.04	2180.04	-0.41	-0.0003	HCD	MS2	49.0123	35	27.6865	20871	Dicty_IEX_CMAC_1a_11212024.raw	F314	2.92	1	0.0009747	9.46e-05
High	Sequest HT (D2)	Unambiguous	GVASSQNDQSGDGTTTATILTR		1	Q54J97	Q54J97	0	2	0.7308	0	1	1	1090.53	2180.04	2180.04	0.19	0.0002	HCD	MS2	0	35	27.6872	20872	Dicty_IEX_CMAC_1a_11212024.raw	F314	3.64	1	0.0009747	8.78e-07
High	Sequest HT (D2)	Unambiguous	LEIQLESEK		1	Q55F80	Q55F80	0	2	0.1953	0	1	1	544.795	1088.58	1088.58	-0.21	-0.00012	HCD	MS2	63.8917	35	27.7213	20912	Dicty_IEX_CMAC_1a_11212024.raw	F314	1.69	1	0.0009747	0.007425
High	Sequest HT (D2)	Unambiguous	VQEGLNSLTVR		1	Q54ET6	Q54ET6	0	2	0.1463	0	1	1	608.338	1215.67	1215.67	0.11	7e-05	HCD	MS2	76.5938	35	27.7228	20913	Dicty_IEX_CMAC_1a_11212024.raw	F314	1.64	1	0.007176	0.08831
High	Sequest HT (D2)	Unambiguous	EAVTFLK		1	Q869Y7	Q869Y7	0	2	0.3919	0	1	1	404.234	807.461	807.461	-0.33	-0.00013	HCD	MS2	96.9051	34.643	27.7448	20939	Dicty_IEX_CMAC_1a_11212024.raw	F314	0.74	1	0.004051	0.05793
High	Sequest HT (D2)	Unambiguous	FDQGFISR		1	Q54J97	Q54J97	0	2	0.1053	0	1	1	485.243	969.478	969.479	-0.51	-0.00025	HCD	MS2	56.1934	35	27.7652	20961	Dicty_IEX_CMAC_1a_11212024.raw	F314	1.9	1	0.002668	0.03239
High	Sequest HT (D2)	Unambiguous	FTQAGSEmSALLGR	M8(Oxidation)	1	Q55CS9	Q55CS9	0	2	0.5385	0	1	1	742.364	1483.72	1483.72	0.05	4e-05	HCD	MS2	29.2736	35	27.7667	20962	Dicty_IEX_CMAC_1a_11212024.raw	F314	1.82	1	0.0009747	0.001049
High	Sequest HT (D2)	Unambiguous	SVNIADLNSTR		2	Q869W9	Q869X2; Q869W9	0	2	0.5686	0	1	1	595.312	1189.62	1189.62	-0.06	-4e-05	HCD	MS2	6.89193	35	27.777	20974	Dicty_IEX_CMAC_1a_11212024.raw	F314	2.55	1	0.0009747	0.006746
High	Sequest HT (D2)	Unambiguous	SVNIADLNSTR		2	Q869W9	Q869X2; Q869W9	0	2	0.4487	0	1	1	595.312	1189.62	1189.62	0.04	2e-05	HCD	MS2	61.7061	35	27.812	21015	Dicty_IEX_CMAC_1a_11212024.raw	F314	2.34	1	0.0009747	0.007222
High	Sequest HT (D2)	Unambiguous	GSTDTTVSGcVYGDNELNR	C10(Carbamidomethyl)	1	Q55E77	Q55E77	0	2	0.6667	0	1	1	1022.95	2044.89	2044.89	0.91	0.00093	HCD	MS2	0	35	27.1185	20226	Dicty_IEX_CMAC_1a_11212024.raw	F314	1.11	1	0.0009747	0.01001
High	Sequest HT (D2)	Unambiguous	FQTGGPDGDLGSNEIK		1	Q54VI3	Q54VI3	0	2	0.2571	0	1	1	817.887	1634.77	1634.77	0.06	5e-05	HCD	MS2	48.5843	35	27.0911	20194	Dicty_IEX_CMAC_1a_11212024.raw	F314	1.4	1	0.007847	0.1025
High	Sequest HT (D2)	Unambiguous	SFDAGADGYIR		2	Q869W9	Q869X2; Q869W9	0	2	0.1111	0	1	1	586.273	1171.54	1171.54	0.27	0.00016	HCD	MS2	78.4178	35	27.0784	20178	Dicty_IEX_CMAC_1a_11212024.raw	F314	1.17	1	0.002668	0.03528
High	Sequest HT (D2)	Unambiguous	ANEISDYVR		1	P05095	P05095	0	2	0.3684	0	1	1	533.762	1066.52	1066.52	0.45	0.00024	HCD	MS2	70.4896	35	26.3934	19386	Dicty_IEX_CMAC_1a_11212024.raw	F314	1.71	1	0.0009747	0.008464
High	Sequest HT (D2)	Unambiguous	GINFAVEK		1	Q54J97	Q54J97	0	2	0.0515	0	1	1	439.242	877.477	877.478	-0.36	-0.00016	HCD	MS2	62.9958	35	26.4151	19413	Dicty_IEX_CMAC_1a_11212024.raw	F314	1.36	1	0.007847	0.1015
High	Sequest HT (D2)	Unambiguous	TSTVDTLEIDSNNTK		1	Q869W9	Q869W9	0	2	0.6632	0	1	1	819.397	1637.79	1637.79	0.45	0.00037	HCD	MS2	4.90532	35	26.4296	19430	Dicty_IEX_CMAC_1a_11212024.raw	F314	2.85	1	0.0009747	8.34e-05
High	Sequest HT (D2)	Unambiguous	EAVTFLK		1	Q869Y7	Q869Y7	0	2	0.2965	0	1	1	404.234	807.461	807.461	0.21	8e-05	HCD	MS2	57.3718	24.819	26.4382	19441	Dicty_IEX_CMAC_1a_11212024.raw	F314	1.72	1	0.006767	0.0853
High	Sequest HT (D2)	Unambiguous	SVGEFLEK		1	P34120	P34120	0	2	0.4012	0	1	1	454.74	908.472	908.472	-0.09	-4e-05	HCD	MS2	43.2214	35	26.4503	19456	Dicty_IEX_CMAC_1a_11212024.raw	F314	1.62	1	0.002668	0.03278
High	Sequest HT (D2)	Unambiguous	VIEDLNNPSLK		1	Q55CS9	Q55CS9	0	2	0.3789	0	1	1	621.34	1241.67	1241.67	-0.42	-0.00026	HCD	MS2	67.7999	35	26.4518	19457	Dicty_IEX_CMAC_1a_11212024.raw	F314	1.61	1	0.002668	0.03813
High	Sequest HT (D2)	Unambiguous	FDQGFISR		1	Q54J97	Q54J97	0	2	0.0588	0	1	1	485.243	969.479	969.479	-0.17	-8e-05	HCD	MS2	81.3955	35	26.4821	19494	Dicty_IEX_CMAC_1a_11212024.raw	F314	1.19	1	0.008197	0.1066
High	Sequest HT (D2)	Unambiguous	SVNIADLNSTR		2	Q869W9	Q869X2; Q869W9	0	2	0.598	0	1	1	595.312	1189.62	1189.62	0.12	7e-05	HCD	MS2	9.30447	9.265	26.491	19505	Dicty_IEX_CMAC_1a_11212024.raw	F314	3.06	1	0.0009747	0.01126
High	Sequest HT (D2)	Unambiguous	TAIEYINER		2	Q869W9	Q869X2; Q869W9	0	2	0.5302	0	1	1	554.785	1108.56	1108.56	-0.09	-5e-05	HCD	MS2	69.4581	35	26.4921	19506	Dicty_IEX_CMAC_1a_11212024.raw	F314	2.32	1	0.0009747	0.01198
High	Sequest HT (D2)	Unambiguous	GGESEHFSPSNPSSPNDTPR		2	Q869W9	Q869X2; Q869W9	0	3	0.6769	0	1	1	700.307	2098.91	2098.91	0.57	0.0004	HCD	MS2	51.0802	35	26.5037	19520	Dicty_IEX_CMAC_1a_11212024.raw	F314	1.95	1	0.0009747	0.006404
High	Sequest HT (D2)	Unambiguous	GLAQNLTmGTGR	M8(Oxidation)	2	Q869W9	Q869X2; Q869W9	0	2	0.2118	0	1	1	617.814	1234.62	1234.62	-0.22	-0.00013	HCD	MS2	59.1154	35	26.5258	19546	Dicty_IEX_CMAC_1a_11212024.raw	F314	2.03	1	0.001797	0.0166
High	Sequest HT (D2)	Unambiguous	mDNFDQTIGVK	M1(Oxidation)	1	Q54J97	Q54J97	0	2	0.6168	0	1	1	642.301	1283.59	1283.59	0.07	5e-05	HCD	MS2	91.9137	33.334	26.5338	19556	Dicty_IEX_CMAC_1a_11212024.raw	F314	1.67	1	0.0009747	0.004472
High	Sequest HT (D2)	Unambiguous	GEPDASSFPSGGIR		1	Q54WR9	Q54WR9	0	2	0.5146	0	1	1	688.825	1376.64	1376.64	-0.5	-0.00034	HCD	MS2	87.4687	35	26.5619	19589	Dicty_IEX_CMAC_1a_11212024.raw	F314	1.71	1	0.0009747	0.001373
High	Sequest HT (D2)	Unambiguous	ANEISDYVR		1	P05095	P05095	0	2	0.2484	0	1	1	533.762	1066.52	1066.52	0.43	0.00023	HCD	MS2	61.869	35	26.5626	19590	Dicty_IEX_CMAC_1a_11212024.raw	F314	1.53	1	0.0009747	0.01246
High	Sequest HT (D2)	Unambiguous	EGENVTVGNDLYK		1	Q869Y7	Q869Y7	0	2	0.4938	0	1	1	719.346	1437.68	1437.69	-0.59	-0.00042	HCD	MS2	53.8363	35	26.5634	19591	Dicty_IEX_CMAC_1a_11212024.raw	F314	1.62	1	0.007847	0.09673
High	Sequest HT (D2)	Unambiguous	GEPDASSFPSGGIR		1	Q54WR9	Q54WR9	0	2	0.3093	0	1	1	688.825	1376.64	1376.64	-0.49	-0.00034	HCD	MS2	93.9261	35	26.3907	19383	Dicty_IEX_CMAC_1a_11212024.raw	F314	0.97	1	0.001797	0.01855
High	Sequest HT (D2)	Unambiguous	cLESELSSVK	C1(Carbamidomethyl)	1	Q54L07	Q54L07	0	2	0.1605	0	1	1	576.284	1151.56	1151.56	-1.07	-0.00062	HCD	MS2	81.9914	35	26.5882	19621	Dicty_IEX_CMAC_1a_11212024.raw	F314	0.81	1	0.002668	0.04113
High	Sequest HT (D2)	Unambiguous	MPVEFTK		2	Q869W9	Q869X2; Q869W9	0	2	0.2824	0	1	1	426.22	851.433	851.433	-0.05	-2e-05	HCD	MS2	33.4353	35	26.3892	19381	Dicty_IEX_CMAC_1a_11212024.raw	F314	1.31	1	0.003571	0.04841
High	Sequest HT (D2)	Unambiguous	GVASSQNDQSGDGTTTATILTR		1	Q54J97	Q54J97	0	3	0.6804	0	1	1	727.352	2180.04	2180.04	-0.07	-5e-05	HCD	MS2	6.35721	35	26.3654	19354	Dicty_IEX_CMAC_1a_11212024.raw	F314	4.85	1	0.0009747	0.0001595
High	Sequest HT (D2)	Unambiguous	MPVEFTK		2	Q869W9	Q869X2; Q869W9	0	2	0.3899	0	1	1	426.22	851.433	851.433	0.26	0.00011	HCD	MS2	12.9747	35	26.1236	19067	Dicty_IEX_CMAC_1a_11212024.raw	F314	1.59	1	0.002668	0.02973
High	Sequest HT (D2)	Unambiguous	GELVALASR		1	Q54QQ0	Q54QQ0	0	2	0.2262	0	1	1	458.266	915.526	915.526	-0.3	-0.00014	HCD	MS2	32.7826	35	26.1297	19075	Dicty_IEX_CMAC_1a_11212024.raw	F314	1.68	1	0.003571	0.04918
High	Sequest HT (D2)	Unambiguous	GINFAVEK		1	Q54J97	Q54J97	0	2	0.0616	0	1	1	439.243	877.478	877.478	0.15	6e-05	HCD	MS2	44.1897	35	26.1508	19094	Dicty_IEX_CMAC_1a_11212024.raw	F314	1.46	1	0.002668	0.03765
High	Sequest HT (D2)	Unambiguous	TSTVDTLEIDSNNTK		1	Q869W9	Q869W9	0	2	0.6618	0	1	1	819.397	1637.79	1637.79	0.25	0.0002	HCD	MS2	0	35	26.1691	19116	Dicty_IEX_CMAC_1a_11212024.raw	F314	3.4	1	0.0009747	4.05e-05
High	Sequest HT (D2)	Unambiguous	DFEYGYNAQK		1	Q54J97	Q54J97	0	2	0.1845	0	1	1	617.773	1234.54	1234.54	0.78	0.00048	HCD	MS2	74.5589	35	26.1714	19118	Dicty_IEX_CMAC_1a_11212024.raw	F314	1.68	1	0.002336	0.0281
High	Sequest HT (D2)	Unambiguous	VIEDLNNPSLK		1	Q55CS9	Q55CS9	0	2	0.4162	0	1	1	621.341	1241.67	1241.67	0.19	0.00012	HCD	MS2	51.64	27.467	26.1913	19143	Dicty_IEX_CMAC_1a_11212024.raw	F314	1.85	1	0.0009747	0.0002424
High	Sequest HT (D2)	Unambiguous	SVNIADLNSTR		2	Q869W9	Q869X2; Q869W9	0	2	0.5371	0	1	1	595.312	1189.62	1189.62	0.14	9e-05	HCD	MS2	11.094	3.608	26.2221	19180	Dicty_IEX_CMAC_1a_11212024.raw	F314	2.83	1	0.0009747	0.003008
High	Sequest HT (D2)	Unambiguous	TAIEYINER		2	Q869W9	Q869X2; Q869W9	0	2	0.75	0	1	1	554.785	1108.56	1108.56	0.15	8e-05	HCD	MS2	84.9772	19.521	26.2228	19181	Dicty_IEX_CMAC_1a_11212024.raw	F314	1.36	1	0.0009747	0.004472
High	Sequest HT (D2)	Unambiguous	ANEISDYVR		1	P05095	P05095	0	2	0.3508	0	1	1	533.762	1066.52	1066.52	0.23	0.00012	HCD	MS2	52.562	35	26.2299	19189	Dicty_IEX_CMAC_1a_11212024.raw	F314	1.91	1	0.0009747	0.007795
High	Sequest HT (D2)	Unambiguous	GLAQNLTmGTGR	M8(Oxidation)	2	Q869W9	Q869X2; Q869W9	0	2	0.3178	0	1	1	617.814	1234.62	1234.62	-0.3	-0.00018	HCD	MS2	57.5874	35	26.2677	19235	Dicty_IEX_CMAC_1a_11212024.raw	F314	2.36	1	0.0009747	0.001084
High	Sequest HT (D2)	Unambiguous	TTLQQGDNLLNR		1	Q55C75	Q55C75	0	2	0.4129	0	1	1	686.863	1372.72	1372.72	1.04	0.00072	HCD	MS2	68.4435	35	26.293	19266	Dicty_IEX_CMAC_1a_11212024.raw	F314	2.01	1	0.005411	0.07458
High	Sequest HT (D2)	Unambiguous	EGENVTVGNDLYK		1	Q869Y7	Q869Y7	0	2	0.6216	0	1	1	719.347	1437.69	1437.69	0.54	0.00039	HCD	MS2	0	35	26.2984	19273	Dicty_IEX_CMAC_1a_11212024.raw	F314	2.22	1	0.0009747	0.004812
High	Sequest HT (D2)	Unambiguous	ANEISDYVR		1	P05095	P05095	0	2	0.1071	0	1	1	533.762	1066.52	1066.52	0.22	0.00012	HCD	MS2	46.1689	35	26.3014	19276	Dicty_IEX_CMAC_1a_11212024.raw	F314	1.68	1	0.002668	0.03273
High	Sequest HT (D2)	Unambiguous	GELVALASR		1	Q54QQ0	Q54QQ0	0	2	0.2276	0	1	1	458.266	915.525	915.526	-0.58	-0.00027	HCD	MS2	63.3273	35	26.3269	19307	Dicty_IEX_CMAC_1a_11212024.raw	F314	1.23	1	0.007626	0.09335
High	Sequest HT (D2)	Unambiguous	SQDLLLDEK		1	Q555G2	Q555G2	0	2	0.4043	0	1	1	530.78	1060.55	1060.55	0.5	0.00026	HCD	MS2	96.2114	33.656	26.3444	19328	Dicty_IEX_CMAC_1a_11212024.raw	F314	1.41	1	0.0009747	0.004411
High	Sequest HT (D2)	Unambiguous	GVASSQNDQSGDGTTTATILTR		1	Q54J97	Q54J97	0	2	0.6897	0	1	1	1090.53	2180.04	2180.04	0.38	0.00042	HCD	MS2	4.03288	35	26.3884	19380	Dicty_IEX_CMAC_1a_11212024.raw	F314	4.19	1	0.0009747	3.02e-06
High	Sequest HT (D2)	Unambiguous	TSTVDTLEIDSNNTK		1	Q869W9	Q869W9	0	2	0.6367	0	1	1	819.397	1637.79	1637.79	0.05	4e-05	HCD	MS2	0	35	28.1683	21414	Dicty_IEX_CMAC_1a_11212024.raw	F314	2.89	1	0.0009747	0.002547
High	Sequest HT (D2)	Unambiguous	GGESEHFSPSNPSSPNDTPR		2	Q869W9	Q869X2; Q869W9	0	3	0.6342	0	1	1	700.307	2098.91	2098.91	0.04	3e-05	HCD	MS2	44.124	35	26.5901	19623	Dicty_IEX_CMAC_1a_11212024.raw	F314	2.57	1	0.001797	0.01783
High	Sequest HT (D2)	Unambiguous	GVASSQNDQSGDGTTTATILTR		1	Q54J97	Q54J97	0	3	0.5249	0	1	1	727.352	2180.04	2180.04	0.08	6e-05	HCD	MS2	26.6315	35	26.63	19670	Dicty_IEX_CMAC_1a_11212024.raw	F314	3.01	1	0.0009747	6.96e-05
High	Sequest HT (D2)	Unambiguous	EAVTFLK		1	Q869Y7	Q869Y7	0	2	0.3165	0	1	1	404.234	807.461	807.461	-0.28	-0.00011	HCD	MS2	75.1158	35	26.9578	20041	Dicty_IEX_CMAC_1a_11212024.raw	F314	1.58	1	0.003571	0.04818
High	Sequest HT (D2)	Unambiguous	SVGEFLEK		1	P34120	P34120	0	2	0.3459	0	1	1	454.74	908.472	908.472	-0.27	-0.00012	HCD	MS2	53.8434	35	26.9676	20051	Dicty_IEX_CMAC_1a_11212024.raw	F314	1.59	1	0.002336	0.02368
High	Sequest HT (D2)	Unambiguous	FDQGFISR		1	Q54J97	Q54J97	0	2	0.1765	0	1	1	485.243	969.479	969.479	-0.14	-7e-05	HCD	MS2	16.7327	35	26.9891	20077	Dicty_IEX_CMAC_1a_11212024.raw	F314	2.04	1	0.002668	0.02943
High	Sequest HT (D2)	Unambiguous	VIEDLNNPSLK		1	Q55CS9	Q55CS9	0	2	0.2416	0	1	1	621.337	1241.67	1241.67	-5.57	-0.00346	HCD	MS2	42.9295	35	26.9906	20078	Dicty_IEX_CMAC_1a_11212024.raw	F314	1.49	1	0.007847	0.09823
High	Sequest HT (D2)	Unambiguous	SVNIADLNSTR		2	Q869W9	Q869X2; Q869W9	0	2	0.4125	0	1	1	595.312	1189.62	1189.62	0.19	0.00011	HCD	MS2	30.3269	24.828	27.0003	20089	Dicty_IEX_CMAC_1a_11212024.raw	F314	2.4	1	0.0009747	0.007442
High	Sequest HT (D2)	Unambiguous	TAIEYINER		2	Q869W9	Q869X2; Q869W9	0	2	0.6042	0	1	1	554.785	1108.56	1108.56	0.1	5e-05	HCD	MS2	45.3895	35	27.0017	20090	Dicty_IEX_CMAC_1a_11212024.raw	F314	1.92	1	0.0009747	0.0073
High	Sequest HT (D2)	Unambiguous	YEELQITAGR		2	Cont_P04264; Cont_P04259	Cont_P04264; Cont_P04259	0	2	0.1914	0	1	1	590.304	1179.6	1179.6	0.08	5e-05	HCD	MS2	86.3093	35	27.0066	20096	Dicty_IEX_CMAC_1a_11212024.raw	F314	1.62	2	0.0009747	0.002539
High	Sequest HT (D2)	Unambiguous	DGIVLAAEK		1	P34119	P34119	0	2	0.354	0	1	1	458.261	915.514	915.515	-0.23	-0.0001	HCD	MS2	46.2614	35	27.0157	20108	Dicty_IEX_CMAC_1a_11212024.raw	F314	2.26	1	0.0009747	0.004472
High	Sequest HT (D2)	Unambiguous	IGGIGTVPVGR		1	P0CT31	P0CT31	0	2	0.442	0	1	1	513.309	1025.61	1025.61	-0.26	-0.00013	HCD	MS2	81.438	35	27.0195	20112	Dicty_IEX_CMAC_1a_11212024.raw	F314	1.38	1	0.0009747	0.001572
High	Sequest HT (D2)	Unambiguous	GLAQNLTmGTGR	M8(Oxidation)	2	Q869W9	Q869X2; Q869W9	0	2	0.4227	0	1	1	617.814	1234.62	1234.62	-0.05	-3e-05	HCD	MS2	50.2039	35	27.043	20136	Dicty_IEX_CMAC_1a_11212024.raw	F314	2.2	1	0.0009747	0.009457
High	Sequest HT (D2)	Unambiguous	SFDAGADGYIR		2	Q869W9	Q869X2; Q869W9	0	2	0.1602	0	1	1	586.273	1171.54	1171.54	-0.04	-3e-05	HCD	MS2	69.5209	35	27.0509	20145	Dicty_IEX_CMAC_1a_11212024.raw	F314	1.81	1	0.002336	0.02295
High	Sequest HT (D2)	Unambiguous	TTIFSPEGR		1	P34119	P34119	0	2	0.0233	0	1	1	504.261	1007.52	1007.52	-0.18	-9e-05	HCD	MS2	80.8161	35	27.0576	20154	Dicty_IEX_CMAC_1a_11212024.raw	F314	0.86	1	0.007847	0.09756
High	Sequest HT (D2)	Unambiguous	FLEQQNQVLQTK		6	Cont_P35908; Cont_P04264	Cont_Q7Z794; Cont_P35908; Cont_Q9R0H5; Cont_Q6NXH9; Cont_P04264; Cont_Q6IFZ6	0	2	0.4701	0	1	1	738.396	1475.79	1475.79	-0.14	-0.0001	HCD	MS2	19.0004	35	27.0705	20169	Dicty_IEX_CMAC_1a_11212024.raw	F314	3.85	2	0.0009747	0.0001906
High	Sequest HT (D2)	Unambiguous	GEPDASSFPSGGIR		1	Q54WR9	Q54WR9	0	2	0.6518	0	1	1	688.826	1376.64	1376.64	-0.09	-6e-05	HCD	MS2	81.3325	35	27.0728	20171	Dicty_IEX_CMAC_1a_11212024.raw	F314	2.24	1	0.0009747	0.009391
High	Sequest HT (D2)	Unambiguous	TIVNSFDR		2	Q869W9	Q869X2; Q869W9	0	2	0.3089	0	1	1	476.248	951.489	951.489	-0.35	-0.00017	HCD	MS2	49.4851	35	27.0736	20172	Dicty_IEX_CMAC_1a_11212024.raw	F314	1.23	1	0.006767	0.08634
High	Sequest HT (D2)	Unambiguous	GINFAVEK		1	Q54J97	Q54J97	0	2	0.0631	0	1	1	439.242	877.477	877.478	-0.6	-0.00026	HCD	MS2	77.5368	35	26.9268	20004	Dicty_IEX_CMAC_1a_11212024.raw	F314	1.11	1	0.001797	0.01687
High	Sequest HT (D2)	Unambiguous	SEGGGVcILK	C7(Carbamidomethyl)	2	Q869W9	Q869X2; Q869W9	0	2	0.254	0	1	1	510.263	1019.52	1019.52	-0.22	-0.00011	HCD	MS2	47.2184	35	26.6171	19655	Dicty_IEX_CMAC_1a_11212024.raw	F314	1.26	1	0.007847	0.09764
High	Sequest HT (D2)	Unambiguous	MPVEFTK		2	Q869W9	Q869X2; Q869W9	0	2	0.1731	0	1	1	426.22	851.433	851.433	-0.01	-1e-05	HCD	MS2	65.063	35	26.9066	19985	Dicty_IEX_CMAC_1a_11212024.raw	F314	1.56	1	0.003571	0.04982
High	Sequest HT (D2)	Unambiguous	GVASSQNDQSGDGTTTATILTR		1	Q54J97	Q54J97	0	2	0.5693	0	1	1	1090.52	2180.04	2180.04	-0.1	-0.00011	HCD	MS2	18.1497	35	26.9008	19979	Dicty_IEX_CMAC_1a_11212024.raw	F314	3.39	1	0.0009747	1.29e-05
High	Sequest HT (D2)	Unambiguous	GVASSQNDQSGDGTTTATILTR		1	Q54J97	Q54J97	0	2	0.719	0	1	1	1090.53	2180.04	2180.04	0.37	0.0004	HCD	MS2	23.9748	35	26.6478	19689	Dicty_IEX_CMAC_1a_11212024.raw	F314	3.06	1	0.0009747	9.24e-05
High	Sequest HT (D2)	Unambiguous	MPVEFTK		2	Q869W9	Q869X2; Q869W9	0	2	0.3923	0	1	1	426.22	851.433	851.433	0.08	3e-05	HCD	MS2	52.7646	35	26.6486	19690	Dicty_IEX_CMAC_1a_11212024.raw	F314	1.3	1	0.003571	0.05693
High	Sequest HT (D2)	Unambiguous	TSTVDTLEIDSNNTK		1	Q869W9	Q869W9	0	2	0.5871	0	1	1	819.397	1637.79	1637.79	-0.09	-7e-05	HCD	MS2	15.0346	35	26.6871	19734	Dicty_IEX_CMAC_1a_11212024.raw	F314	3.1	1	0.0009747	0.0005249
High	Sequest HT (D2)	Unambiguous	EAVTFLK		1	Q869Y7	Q869Y7	0	2	0.3179	0	1	1	404.234	807.461	807.461	-0.04	-2e-05	HCD	MS2	60.0733	19.883	26.6966	19746	Dicty_IEX_CMAC_1a_11212024.raw	F314	1.73	1	0.004051	0.05942
High	Sequest HT (D2)	Unambiguous	SVGEFLEK		1	P34120	P34120	0	2	0.5027	0	1	1	454.74	908.472	908.472	-0.31	-0.00014	HCD	MS2	34.9208	35	26.7068	19758	Dicty_IEX_CMAC_1a_11212024.raw	F314	1.85	1	0.002668	0.03045
High	Sequest HT (D2)	Unambiguous	FDQGFISR		1	Q54J97	Q54J97	0	2	0.1886	0	1	1	485.243	969.479	969.479	-0.06	-3e-05	HCD	MS2	14.6476	35	26.7369	19793	Dicty_IEX_CMAC_1a_11212024.raw	F314	2.28	1	0.002668	0.03073
High	Sequest HT (D2)	Unambiguous	SVNIADLNSTR		2	Q869W9	Q869X2; Q869W9	0	2	0.57	0	1	1	595.312	1189.62	1189.62	0.11	6e-05	HCD	MS2	10.1166	26.387	26.7448	19801	Dicty_IEX_CMAC_1a_11212024.raw	F314	2.93	1	0.0009747	0.001866
High	Sequest HT (D2)	Unambiguous	TAIEYINER		2	Q869W9	Q869X2; Q869W9	0	2	0.5439	0	1	1	554.785	1108.56	1108.56	-0.22	-0.00012	HCD	MS2	47.2293	35	26.7462	19802	Dicty_IEX_CMAC_1a_11212024.raw	F314	2.28	1	0.0009747	0.01353
High	Sequest HT (D2)	Unambiguous	GQLILmEPPK	M6(Oxidation)	2	Q869W9	Q869X2; Q869W9	0	2	0.5397	0	1	1	571.318	1141.63	1141.63	-0.48	-0.00027	HCD	MS2	73.1345	35	26.7774	19838	Dicty_IEX_CMAC_1a_11212024.raw	F314	1.26	1	0.007847	0.1003
High	Sequest HT (D2)	Unambiguous	GLAQNLTmGTGR	M8(Oxidation)	2	Q869W9	Q869X2; Q869W9	0	2	0.4163	0	1	1	617.814	1234.62	1234.62	-0.43	-0.00027	HCD	MS2	58.6523	35	26.7839	19845	Dicty_IEX_CMAC_1a_11212024.raw	F314	2.21	1	0.002336	0.01942
High	Sequest HT (D2)	Unambiguous	mDNFDQTIGVK	M1(Oxidation)	1	Q54J97	Q54J97	0	2	0.2333	0	1	1	642.3	1283.59	1283.59	-0.23	-0.00015	HCD	MS2	94.4653	35	26.7937	19857	Dicty_IEX_CMAC_1a_11212024.raw	F314	0.9	1	0.0009747	0.009128
High	Sequest HT (D2)	Unambiguous	FLEQQNQVLQTK		6	Cont_P35908; Cont_P04264	Cont_Q7Z794; Cont_P35908; Cont_Q9R0H5; Cont_Q6NXH9; Cont_P04264; Cont_Q6IFZ6	0	2	0.4439	0	1	1	738.396	1475.79	1475.79	0.04	3e-05	HCD	MS2	3.35099	35	26.8056	19871	Dicty_IEX_CMAC_1a_11212024.raw	F314	3.74	2	0.0009747	0.0003113
High	Sequest HT (D2)	Unambiguous	GEPDASSFPSGGIR		1	Q54WR9	Q54WR9	0	2	0.5179	0	1	1	688.826	1376.64	1376.64	-0.08	-5e-05	HCD	MS2	80.7822	35	26.8192	19886	Dicty_IEX_CMAC_1a_11212024.raw	F314	2.24	1	0.0009747	0.005736
High	Sequest HT (D2)	Unambiguous	ANAEIFSVQGK		1	Q54D04	Q54D04	0	2	0.2016	0	1	1	582.306	1163.61	1163.61	-0.29	-0.00017	HCD	MS2	82.6951	35	26.8653	19941	Dicty_IEX_CMAC_1a_11212024.raw	F314	1.29	1	0.0046	0.06322
High	Sequest HT (D2)	Unambiguous	GVASSQNDQSGDGTTTATILTR		1	Q54J97	Q54J97	0	3	0.4222	0	1	1	727.353	2180.04	2180.04	0.4	0.00029	HCD	MS2	61.7094	35	26.8838	19961	Dicty_IEX_CMAC_1a_11212024.raw	F314	1.8	1	0.0009747	2.55e-06
High	Sequest HT (D2)	Unambiguous	ISAELGDLK		1	Q55BH2	Q55BH2	0	2	0.1635	0	1	1	473.266	945.525	945.525	-0.54	-0.00026	HCD	MS2	63.1514	35	26.9051	19984	Dicty_IEX_CMAC_1a_11212024.raw	F314	1.59	1	0.0009747	0.005742
High	Sequest HT (D2)	Unambiguous	GEPDASSFPSGGIR		1	Q54WR9	Q54WR9	0	2	0.4909	0	1	1	688.825	1376.64	1376.64	-0.42	-0.00029	HCD	MS2	94.176	35	28.1698	21415	Dicty_IEX_CMAC_1a_11212024.raw	F314	1.65	1	0.0009747	0.01547
High	Sequest HT (D2)	Unambiguous	GINFAVEK		1	Q54J97	Q54J97	0	2	0.0476	0	1	1	439.243	877.478	877.478	0.23	0.0001	HCD	MS2	66.7736	35	28.2313	21480	Dicty_IEX_CMAC_1a_11212024.raw	F314	1.47	1	0.003571	0.05397
High	Sequest HT (D2)	Unambiguous	GVASSQNDQSGDGTTTATILTR		1	Q54J97	Q54J97	0	2	0.6995	0	1	1	1090.53	2180.04	2180.04	0.27	0.0003	HCD	MS2	0	35	28.2343	21484	Dicty_IEX_CMAC_1a_11212024.raw	F314	2.03	1	0.0009747	0.0008854
High	Sequest HT (D2)	Unambiguous	AQGENIEIALKK		2	Q869W9	Q869X2; Q869W9	1	3	0.1387	0	1	1	438.585	1313.74	1313.74	-0.44	-0.00019	HCD	MS2	65.3127	35	30.1309	23654	Dicty_IEX_CMAC_1a_11212024.raw	F314	1.73	1	0.0009747	0.01189
High	Sequest HT (D2)	Unambiguous	SFDAGADGYIR		2	Q869W9	Q869X2; Q869W9	0	2	0.0982	0	1	1	586.273	1171.54	1171.54	0.1	6e-05	HCD	MS2	9.89185	35	30.141	23667	Dicty_IEX_CMAC_1a_11212024.raw	F314	2.24	1	0.0009747	0.0005202
[truncated: 8,022 more rows]

## Sheet: Pks16 Peptide IDs
Confidence	Sequence	Modifications	Qvality PEP	Qvality q-value	Number of Protein Groups	Number of Proteins	Number of PSMs	Master Protein Accessions	Number of Missed Cleavages	Theo MHplus in Da	Confidence by Search Engine A2 Sequest HT	Confidence by Search Engine B2 Sequest HT	Confidence by Search Engine C2 Sequest HT	Confidence by Search Engine D2 Sequest HT	Confidence by Search Engine E2 Sequest HT	Confidence by Search Engine F2 Sequest HT	Percolator q-Value by Search Engine A2 Sequest HT	Percolator q-Value by Search Engine B2 Sequest HT	Percolator q-Value by Search Engine C2 Sequest HT	Percolator q-Value by Search Engine D2 Sequest HT	Percolator q-Value by Search Engine E2 Sequest HT	Percolator q-Value by Search Engine F2 Sequest HT	Percolator PEP by Search Engine A2 Sequest HT	Percolator PEP by Search Engine B2 Sequest HT	Percolator PEP by Search Engine C2 Sequest HT	Percolator PEP by Search Engine D2 Sequest HT	Percolator PEP by Search Engine E2 Sequest HT	Percolator PEP by Search Engine F2 Sequest HT	XCorr by Search Engine A2 Sequest HT	XCorr by Search Engine B2 Sequest HT	XCorr by Search Engine C2 Sequest HT	XCorr by Search Engine D2 Sequest HT	XCorr by Search Engine E2 Sequest HT	XCorr by Search Engine F2 Sequest HT
[truncated: 94 more rows]

[truncated: 1 more sheets: Pks17 Peptide IDs]
